# Supplementary material for: Highly diverged novel subunit composition of apicomplexan F-type ATP synthase identified from Toxoplasma gondii
Source: PLoS Biol. 2018 Jul 13;16(7):e2006128. doi: 10.1371/journal.pbio.2006128 (PMC6059495; doi:10.1371/journal.pbio.2006128)
Supplement: S1 Table — In the case of data from BNP samples, the entries are color coded to indicate whether data were obtained for dimer or monomer bands from TgATPβ-YFP-HA or TgATPOSCP-YFP-HA expressing parasite samples. See Methods section for further details. From the raw peptide data, only those peptides with a ppm error within +/− 10 (column H in S1 Table excel file), peptide score of >7 (column I in S1Table excel file), and intensity value >1,000 (column O in S1Table excel file) were used for identifying the proteins, and these are the ones listed in the table. The data for BNP, SEC, and IP are shown in sheets 1, 2, and 3 of the Excel file, respectively. BNP, blue native PAGE; IP, immunoprecipitation; LC-MS/MS, liquid chromatography–tandem mass spectrometry; SEC, size exclusion chromatography; TgATPβ, T. gondii ATP synthase β subunit; TgATPOSCP, T. gondii ATP synthase OSCP subunit; YFP-HA, yellow fluorescent protein plus hemagglutinin. (XLSX) [file pbio.2006128.s006.xlsx]

## Sheet: BNP
Data from analysis of gel band corresponding to dimer form of F-type ATP synthase in which the F1b is tagged with YFP-HA tag
Data from analysis of gel band corresponding to dimer form of F-type ATP synthase in which the FoOSCP subunit is tagged with YFP-HA tag
Data from analysis of gel band corresponding to monomer form of F-type ATP synthase in which the F1b is tagged with YFP-HA tag
Gene ID	Gene product annotation from ToxoDB release 37	Precursor MH+ (Da)	Charge (z)	Peak mW	Peptide MH+ (Da)	MH+ Error (Da)	MH+ Error (ppm)	Peptide score	Starting amino acid No.	Ending amino acid No.	Sequence	Modifications	Retention Time (min)	Intensity	Peptide Type	Products	BY Matches	Products RMS Mass Error (ppm)	Products RMS RT Error (min)
TGME49_201800	hypothetical protein	2392.2	2	2392.2	2392.2	-0.0061	-2.554	7.3294	24	47	(R)NACRLPAAAAVSSVPSSVSAFSSR(T)	Carbamidomethyl C (3)	50.5863	1096	Missed Cleavage	4	b1*b20*y13y16	35.9139	0.0191
TGME49_201800	hypothetical protein	1209.55	2	1209.55	1209.54	0.0066	5.4558	7.7602	115	124	(K)NVEEVSTMER(Y)	Oxidation M (8)	23.0324	1267	Variable Modification	11	b2b3b3*b4°b5°b9y1y2y5y7y8	38.1516	0.0168
TGME49_201800	hypothetical protein	1209.54	2	1209.54	1209.54	-0.0013	-1.0515	8.1676	115	124	(K)NVEEVSTMER(Y)	Oxidation M (8)	22.9184	2768	Variable Modification	9	b2b4b5y1y2y5y6y7y8	29.7188	0.0178
TGME49_201800	hypothetical protein	1335.62	2.97	1335.62	1335.61	0.0075	5.6515	7.3594	125	135	(R)YEAAVYEESFK(K)		40.9368	34315	Pass One Match	8	b2b3b3°b4y4y4°y9y10°	36.3461	0.0257
TGME49_201800	hypothetical protein	2567.32	3.55	2567.32	2567.3	0.0227	8.839	7.7385	125	145	(R)YEAAVYEESFKKPIVCLFFAR(F)	Carbamidomethyl C (16)	65.8469	83071	Pass One Match	12	b2b3b11b12b13b16y2y4y9y16y19y21	32.3606	0.0284
TGME49_201800	hypothetical protein	2567.31	3.59	2567.31	2567.3	0.0061	2.3952	8.0968	125	145	(R)YEAAVYEESFKKPIVCLFFAR(F)	Carbamidomethyl C (16)	65.8315	68745	Pass One Match	11	b2b3b12b15b17b20y4y6y7y15y16	21.4254	0.0336
TGME49_201800	hypothetical protein	1214.68	2.94	1214.68	1214.68	0.0009	0.7814	8.3848	187	197	(R)VENVPSLVVMK(G)		48.5938	105572	Pass One Match	8	b1b3b4b6b7*y3y7y11	32.7078	0.0161
TGME49_201800	hypothetical protein	1214.69	2.97	1214.68	1214.68	0.0037	3.0433	8.2814	187	197	(R)VENVPSLVVMK(G)		48.2622	96812	Pass One Match	8	b3b5b6y2y3y7y8y11	28.5129	0.0098
TGME49_201800	hypothetical protein	1214.68	2.97	1214.68	1214.68	0.0003	0.2246	8.6607	187	197	(R)VENVPSLVVMK(G)		48.164	97478	Pass One Match	7	b2b3b4b6y2y3y7	28.974	0.0122
TGME49_201800	hypothetical protein	1875.97	2.72	1875.97	1875.96	0.0022	1.1619	8.9202	187	203	(R)VENVPSLVVMKGDDAFR(Q)		52.3684	222367	Missed Cleavage	18	b2b3b4b5b6*b16y2y3y4y6y7y9y10y12y13y13°y15y17	18.4603	0.0149
TGME49_201800	hypothetical protein	1875.97	2.79	1875.97	1875.96	0.0021	1.1394	8.7426	187	203	(R)VENVPSLVVMKGDDAFR(Q)		52.0596	215919	Missed Cleavage	17	b2b3b4b4°b14*b16y3y4y6y7y9y10y13y15y15*y16°y17	9.7213	0.008
TGME49_201800	hypothetical protein	1875.97	2.78	1875.96	1875.96	-0.0001	-0.0686	8.6398	187	203	(R)VENVPSLVVMKGDDAFR(Q)		52.046	215555	Missed Cleavage	16	b2b3b4b16*b17*y3y4y6y7y9y10y13y14y15y16°y17	16.9895	0.014
TGME49_201800	hypothetical protein	1708.87	2.28	1708.87	1708.85	0.0149	8.7464	7.9141	198	213	(K)GDDAFRQTITDSVGVK(T)		43.6747	152227	Missed Cleavage	20	b1b2b3b6b8°b11b12*b15y3y4y5y6y7y8y11y12y13y14y14*y16	23.5552	0.0141
TGME49_201800	hypothetical protein	1708.86	3	1708.85	1708.85	0.0019	1.1139	8.2364	198	213	(K)GDDAFRQTITDSVGVK(T)		43.346	24097	Missed Cleavage	21	b1b2b3b8°b11b12*b13b15y2y3y4y5y6y8y10°y11y12y13y13*y14y14*	24.2139	0.0164
TGME49_201800	hypothetical protein	1047.56	2	1047.56	1047.57	-0.0054	-5.1254	8.1417	204	213	(R)QTITDSVGVK(T)		31.732	5524	Pass One Match	19	b1b1*b2*b3°b4b4*b5°b6b6°b8°b10b10°y1y3y5y6y6°y7y8	32.9323	0.0144
TGME49_201800	hypothetical protein	1047.56	2	1047.56	1047.57	-0.0062	-5.9401	8.0851	204	213	(R)QTITDSVGVK(T)		31.5737	6925	Pass One Match	7	b5°b10y3y5y6y7y8	21.0461	0.0141
TGME49_201800	hypothetical protein	1073.56	2.99	1073.56	1073.56	-0.0021	-1.9592	8.9713	214	223	(K)TAGDLIQEAR(S)		34.7949	34751	Pass One Match	19	b2b3b3°b4b4°b5b5°b7°b8y1y2y3y4y4°y5y6y8y8*y10	20.0103	0.0277
TGME49_201800	hypothetical protein	1073.56	2.98	1073.56	1073.56	-0.0005	-0.4218	9.0365	214	223	(K)TAGDLIQEAR(S)		33.6115	83036	Pass One Match	17	b2b3°b4b4°b5b5°y2y3y3°y4y4*y4°y5y6y8y9y10	12.5591	0.0186
TGME49_201800	hypothetical protein	1073.56	2.97	1073.55	1073.56	-0.0046	-4.3016	9.3814	214	223	(K)TAGDLIQEAR(S)		33.4676	285483	Pass One Match	32	b1b1°b2b2°b3b3°b4b4°b5b5°b6b6°b7°b8*b9°y1y2y3y3°y4y4*y4°y5y5*y6y7y7*y8y8*y8°y9y10	11.9129	0.01
TGME49_201800	hypothetical protein	901.5	2.39	901.503	901.51	-0.0073	-8.0912	8.363	224	231	(R)SALDQVLR(L)		42.2502	176325	Pass One Match	14	b1b1°b2b4°y2y3y4y4*y5y5*y5°y6y7y8	13.7077	0.0183
TGME49_201800	hypothetical protein	901.502	2.42	901.506	901.51	-0.0042	-4.7131	8.2622	224	231	(R)SALDQVLR(L)		41.8719	114288	Pass One Match	12	b1b3°b6°y2y3y4y4*y5y5*y6y7y8	14.4823	0.012
TGME49_201800	hypothetical protein	901.506	2.46	901.509	901.51	-0.0008	-0.8967	8.6541	224	231	(R)SALDQVLR(L)		41.8071	100853	Pass One Match	11	b3°b6°y2y3y4y4*y5y5*y6y7y8	11.5412	0.0161
TGME49_201800	hypothetical protein	1857.96	2.5	1857.96	1857.97	-0.0058	-3.1385	8.2278	224	240	(R)SALDQVLRLDQQEGGTK(L)		51.2037	300118	Missed Cleavage	26	b6b7*b10b13b14°b15y2y2°y3y4y5y5°y6*y7°y8y8°y10y10°y12y13y13°y14y15y16*y16°y17	15.7009	0.0158
TGME49_201800	hypothetical protein	1857.98	2.58	1857.97	1857.97	0.0033	1.7808	8.4818	224	240	(R)SALDQVLRLDQQEGGTK(L)		50.6478	235908	Missed Cleavage	17	b5°b6*b11b15y3y4y5y6y7*y11y12y13y13°y14*y15y16*y17	24.9215	0.0177
TGME49_201800	hypothetical protein	3325.69	4.22	3325.69	3325.66	0.0298	8.946	8.4145	232	261	(R)LDQQEGGTKLQPGVSSYTHHIGVDNLNVYR(K)		45.0686	425355	Missed Cleavage	42	b2b2°b3b3*b3°b4b4*b8b10b11*b12°b13*b14°b15*b29b29°y2y3y4y4*y5*y6y7°y8y9*y10y10*y11y11*y12y12°y13°y15y15°y16y16°y17°y19y19°y25y26°y30	21.9003	0.0134
TGME49_201800	hypothetical protein	2497.31	3.56	2497.31	2497.29	0.0116	4.6394	7.4088	241	262	(K)LQPGVSSYTHHIGVDNLNVYRK(G)		42.0851	195190	Pass One Match	12	b1b2b2*b3*y5y8y13y14*y15*y16°y20y22	27.4473	0.0172
TGME49_201800	hypothetical protein	2497.32	3.62	2497.32	2497.29	0.0218	8.7336	7.8095	241	262	(K)LQPGVSSYTHHIGVDNLNVYRK(G)		41.4866	160599	Pass One Match	11	b1b2b2*y3y5y8°y9y12y19y20y22	34.5002	0.0224
TGME49_201800	hypothetical protein	2369.2	3.2	2369.2	2369.2	-0.0018	-0.7647	9.116	241	261	(K)LQPGVSSYTHHIGVDNLNVYR(K)		45.4076	524849	Pass One Match	36	b1b2*b4*b5b7°b10*b11b11*b12b13*b14b16b17b18y2y3y4y4*y5y6y7y7°y9y10y11y11*y11°y13y13°y16y16*y17°y18y19y19*y21	14.7954	0.0163
TGME49_201800	hypothetical protein	2369.21	3.25	2369.2	2369.2	0.0026	1.1108	9.0181	241	261	(K)LQPGVSSYTHHIGVDNLNVYR(K)		45.0713	517985	Pass One Match	36	b2*b4b4*b5b7*b8°b9*b11*b13°b15y2y3y4y4*y5y6y7y7°y9y9°y10y10*y11y12y13y13*y14y14°y16y16°y17°y18y19y19*y20*y21	15.869	0.0149
TGME49_201800	hypothetical protein	2369.22	3.25	2369.22	2369.2	0.0169	7.1157	8.9577	241	261	(K)LQPGVSSYTHHIGVDNLNVYR(K)		45.0207	484673	Pass One Match	31	b2*b4*b6*b7*b11*b16b17y3y4y4*y5y6y7y7°y9y9°y10y11y12y12°y13y13*y14y15y16y17y18y19y19*y20*y21	16.351	0.0112
TGME49_204400	ATPase synthase subunit alpha, putative	2061.06	2.74	2061.06	2061.06	0.0024	1.1489	8.848	72	91	(K)TQTSTEEVGRVVSVGDGIAR(L)		42.7847	455215	Missed Cleavage	30	b1°b2b2*b3b3*b3°b11b12b12°b14°b16b16*b17°b20y1y2y4y6y7y8y9y10y12y13y14y15y15°y17y18y20	22.2038	0.014
TGME49_204400	ATPase synthase subunit alpha, putative	1107.53	2	1107.53	1107.53	0.0008	0.7666	8.5879	72	81	(K)TQTSTEEVGR(V)		20.4787	5182	Pass One Match	16	b2b2*b8*b10b10°y1y2y3y4y5y6y7y8y9*y9°y10	17.7456	0.0136
TGME49_204400	ATPase synthase subunit alpha, putative	2061.07	2.84	2061.06	2061.06	0.0062	3.0272	8.9244	72	91	(K)TQTSTEEVGRVVSVGDGIAR(L)		42.3693	412767	Missed Cleavage	29	b2*b3b3*b3°b6b6°b10°b12°b13°b14°b15°b16b20b20*y2y4y6y8y9y10y12y13y14y14°y15y15°y17y18y20	25.5511	0.0125
TGME49_204400	ATPase synthase subunit alpha, putative	1107.52	2	1107.52	1107.53	-0.0053	-4.8093	8.6949	72	81	(K)TQTSTEEVGR(V)		19.8765	3526	Pass One Match	14	b1b1°b2b2*b3*b10y3y4y5y5°y6y7y8y10	21.7229	0.0147
TGME49_204400	ATPase synthase subunit alpha, putative	2061.07	2.83	2061.06	2061.06	0.0011	0.5146	9.0622	72	91	(K)TQTSTEEVGRVVSVGDGIAR(L)		42.4845	418213	Missed Cleavage	33	b2*b3b3*b3°b5°b6b7°b8b8°b10°b11b12b12°b13*b16b16*b16°b20b20*y2y4y6y8y9y10y12y14y15y17y17°y18y18°y20	24.2117	0.0178
TGME49_204400	ATPase synthase subunit alpha, putative	1107.53	2	1107.52	1107.53	-0.0042	-3.7954	8.2983	72	81	(K)TQTSTEEVGR(V)		19.873	3085	Pass One Match	7	b10y3y4y6y6°y7y8	23.214	0.0072
TGME49_204400	ATPase synthase subunit alpha, putative	972.539	2.92	972.54	972.547	-0.0073	-7.5094	8.1454	82	91	(R)VVSVGDGIAR(L)		32.8977	9431	Pass One Match	8	b3°y2y4y5y6y7y9y10	17.1374	0.009
TGME49_204400	ATPase synthase subunit alpha, putative	972.543	2.87	972.542	972.547	-0.0055	-5.6363	8.3639	82	91	(R)VVSVGDGIAR(L)		32.4035	8900	Pass One Match	5	b3°y1y4y6y8	9.5837	0.0177
TGME49_204400	ATPase synthase subunit alpha, putative	972.543	2.86	972.541	972.547	-0.0063	-6.5055	7.9884	82	91	(R)VVSVGDGIAR(L)		32.2536	9539	Pass One Match	5	b3°y4y5y6y10	34.6782	0.0144
TGME49_204400	ATPase synthase subunit alpha, putative	1089.59	2	1089.59	1089.59	-0.0043	-3.9638	8.6608	132	141	(R)SVLEGDSVKR(T)		24.3431	3457	Pass One Match	9	y1y2y3y4y5y6y7y8y10	18.9776	0.0081
TGME49_204400	ATPase synthase subunit alpha, putative	1089.59	2	1089.59	1089.59	-0.001	-0.9503	8.9164	132	141	(R)SVLEGDSVKR(T)		23.8849	1958	Pass One Match	10	y1y2y3y4y5y6y7y7°y8y10	16.2127	0.0139
TGME49_204400	ATPase synthase subunit alpha, putative	1089.59	2	1089.59	1089.59	-0.0005	-0.4752	8.7503	132	141	(R)SVLEGDSVKR(T)		23.9373	2603	Pass One Match	13	b4°y1y2y3y4y5y5°y6y6°y7y7°y8y10	36.9098	0.0155
TGME49_204400	ATPase synthase subunit alpha, putative	1619.97	2.26	1619.97	1619.96	0.0069	4.2556	7.2995	142	157	(R)TGRIVDVPIGPGLLGR(V)		55.2517	10939	Missed Cleavage	4	b6y2y3y7	17.6313	0.0121
TGME49_204400	ATPase synthase subunit alpha, putative	1619.95	2	1619.94	1619.96	-0.0147	-9.0761	7.6232	142	157	(R)TGRIVDVPIGPGLLGR(V)		106.4	1286	Missed Cleavage	3	y4y9y11°	13.9059	0.0106
TGME49_204400	ATPase synthase subunit alpha, putative	1305.79	2.8	1305.79	1305.79	0.0008	0.6095	8.9591	145	157	(R)IVDVPIGPGLLGR(V)		59.1336	547454	Pass One Match	14	b2b3b3°b4b5b6b7y3y6y7y9y11°y12y13	12.8136	0.0219
TGME49_204400	ATPase synthase subunit alpha, putative	2484.43	3	2484.43	2484.42	0.0075	3.0264	7.2796	145	169	(R)IVDVPIGPGLLGRVVDALGNPIDGK(G)		79.4306	3900	Missed Cleavage	12	b2b3b3°b4°b6b14y1y3y5°y6°y9*y12*	34.3111	0.0197
TGME49_204400	ATPase synthase subunit alpha, putative	1305.79	2.98	1305.79	1305.79	-0.0002	-0.1785	9.9882	145	157	(R)IVDVPIGPGLLGR(V)		58.927	1689811	Pass One Match	22	b2b3b3°b4b5b6b7b10b11y1y2y3y4y5y6y7y8y9y10y11y12y13	11.9933	0.0127
TGME49_204400	ATPase synthase subunit alpha, putative	1305.79	2.97	1305.79	1305.79	0.0008	0.6503	9.9329	145	157	(R)IVDVPIGPGLLGR(V)		58.705	2114782	Pass One Match	24	b1b2b3b4b4°b5b5°b6b7b10b11y1y2y3y4y5y6y7y8y9y10y11y12y13	18.1492	0.0164
TGME49_204400	ATPase synthase subunit alpha, putative	2484.43	3	2484.42	2484.42	-0.0006	-0.2519	8.0456	145	169	(R)IVDVPIGPGLLGRVVDALGNPIDGK(G)		79.0689	2016	Missed Cleavage	16	b2b3b3°b8y2y3y3°y4y5y6°y9*y10y11°y13y13*y14*	46.7163	0.0237
TGME49_204400	ATPase synthase subunit alpha, putative	1760.99	2.72	1760.99	1760.99	-0.0005	-0.2848	9.3541	158	175	(R)VVDALGNPIDGKGPIPAK(E)		43.155	1221256	Missed Cleavage	34	b2b3b3°b4b5b6b7b7*b7°b8b13b14°b15y1y2y3y5y6y8y10y11y11°y12y13y13*y13°y14y14*y15y15*y17y17°y18y18*	19.5035	0.0275
TGME49_204400	ATPase synthase subunit alpha, putative	1197.65	2.97	1197.65	1197.65	0.0025	2.0709	8.9323	158	169	(R)VVDALGNPIDGK(G)		39.5831	293939	Pass One Match	21	b1b3b7b7°b9b10b10*y1y2y3y3°y4°y5y6y6°y7y8y8*y9y9*y12	22.445	0.0457
TGME49_204400	ATPase synthase subunit alpha, putative	1760.99	2.72	1760.99	1760.99	-0.0043	-2.4216	9.397	158	175	(R)VVDALGNPIDGKGPIPAK(E)		42.921	1084545	Missed Cleavage	31	b1b2b3b4b4°b5b6b7b7°b8b14b15b15°y1y2y3y5y6y8y9°y10y11y11°y12y12*y13y14y15y16y17y18	17.4995	0.023
TGME49_204400	ATPase synthase subunit alpha, putative	1197.65	2.97	1197.64	1197.65	-0.0034	-2.8132	9.2628	158	169	(R)VVDALGNPIDGK(G)		39.4632	233114	Pass One Match	13	b3°b4°b11°y1y2y3y5y6y7y8y9y10y11	24.4912	0.0186
TGME49_204400	ATPase synthase subunit alpha, putative	1761	2.7	1761	1760.99	0.005	2.85	9.3423	158	175	(R)VVDALGNPIDGKGPIPAK(E)		42.9871	1059629	Missed Cleavage	38	b2b3b4b4°b5b5°b6b6°b7b8*b11b12*b13b15b16b18y1y2y3y5y6y8y10y11y11°y12y12*y13y13*y13°y14y15y15°y16y16°y17y17*y18	25.8824	0.0223
TGME49_204400	ATPase synthase subunit alpha, putative	1197.65	2.97	1197.64	1197.65	-0.0033	-2.724	9.3967	158	169	(R)VVDALGNPIDGK(G)		39.4381	228633	Pass One Match	20	b1b3°b4°b11°y1y2y3y3°y5y6y6°y7y8y9y10y10*y10°y11y11°y12	23.7915	0.02
TGME49_204400	ATPase synthase subunit alpha, putative	1192.73	2.09	1192.73	1192.74	-0.0085	-7.1448	8.1945	180	190	(R)VELKAPGIIPR(K)		42.5627	114407	Missed Cleavage	12	b4b4°b5b7b8y2y4y5y6y7y8y11	18.4923	0.0084
TGME49_204400	ATPase synthase subunit alpha, putative	1192.74	2.2	1192.74	1192.74	-0.0061	-5.1425	8.7983	180	190	(R)VELKAPGIIPR(K)		42.0723	98852	Missed Cleavage	11	b4b5b7b8y3y5y6y7y8y9y11	18.0254	0.0102
TGME49_204400	ATPase synthase subunit alpha, putative	1192.74	2.2	1192.74	1192.74	-0.0054	-4.5477	8.9286	180	190	(R)VELKAPGIIPR(K)		42.1006	100256	Missed Cleavage	14	b2°b4b5b7b8y2y3y4y5y6y7y8y9y11	12.2963	0.0138
TGME49_204400	ATPase synthase subunit alpha, putative	1085.58	2.9	1085.58	1085.58	0.0038	3.4898	8.1572	203	212	(K)CVDALVPVGR(G)	Carbamidomethyl C (1)	41.1535	402724	Pass One Match	8	b1b3y3y5y6y7y8y10	8.3748	0.0346
TGME49_204400	ATPase synthase subunit alpha, putative	1085.58	2.93	1085.58	1085.58	0.0011	1.0094	9.5322	203	212	(K)CVDALVPVGR(G)	Carbamidomethyl C (1)	40.8915	383382	Pass One Match	17	b1b2b3b3°b4b5b5°b6b9°y3y4y5y6y7y8y9y10	11.8373	0.0106
TGME49_204400	ATPase synthase subunit alpha, putative	1085.58	2.93	1085.58	1085.58	0.0012	1.1355	9.6188	203	212	(K)CVDALVPVGR(G)	Carbamidomethyl C (1)	40.8753	366844	Pass One Match	19	b1b2b3b3°b4b5b5°b6b9°b10y1y3y4y5y6y7y8y9y10	14.3188	0.0182
TGME49_204400	ATPase synthase subunit alpha, putative	815.458	2.06	815.462	815.462	-0.0005	-0.5735	9.0006	216	222	(R)ELIIGDR(Q)		35.1257	26209	Pass One Match	6	b2b7y3y4y5y6	10.2144	0.0121
TGME49_204400	ATPase synthase subunit alpha, putative	1242.71	2.66	1242.71	1242.71	0.0076	6.0909	8.9775	227	238	(K)TAVAVDAIINQK(E)		43.8492	385141	Pass One Match	24	b1°b2b3b3°b4b4°b5°b7b7°b9b10°b11y2*y3y3*y4y4*y5y6y7y8y9y10y12	18.9911	0.0358
TGME49_204400	ATPase synthase subunit alpha, putative	1242.71	2.87	1242.71	1242.71	0.0053	4.2828	9.7127	227	238	(K)TAVAVDAIINQK(E)		43.4933	297521	Pass One Match	29	b1b1°b2b2°b3b3°b4b4°b5°b6b7b7°b8b11y1y2y3y3*y4y4*y5y6y7y8y9y10y10*y12y12*	10.1759	0.0169
TGME49_204400	ATPase synthase subunit alpha, putative	1242.71	2.94	1242.71	1242.71	0.0052	4.2184	9.7724	227	238	(K)TAVAVDAIINQK(E)		43.5147	536331	Pass One Match	32	b1b1°b2b3b3°b4b4°b5b5°b6b6°b7b7°b8b9b9°b11y1y3y3*y4y4*y5y6y6*y7y7°y8y9y10y12y12*	10.9028	0.0136
TGME49_204400	ATPase synthase subunit alpha, putative	1001.6	2	1001.6	1001.61	-0.0084	-8.3946	7.7304	262	270	(K)RSTVAQIVK(A)		25.0779	1220	Missed Cleavage	5	b2°b3b4b6y9	25.8957	0.0193
TGME49_204400	ATPase synthase subunit alpha, putative	3365.61	2.9	3365.6	3365.6	0.0024	0.7033	8.1521	280	310	(K)YTTVVAATASEAAPLQFLAPYSGCAMGEWFR(D)	Carbamidomethyl C (24)	81.822	10750	Pass One Match	13	b3°b6°b9b16°y4°y5y7y9°y12y13y18y20y31	29.9701	0.0183
TGME49_204400	ATPase synthase subunit alpha, putative	3365.62	2.9	3365.6	3365.6	0.0051	1.525	8.2663	280	310	(K)YTTVVAATASEAAPLQFLAPYSGCAMGEWFR(D)	Carbamidomethyl C (24)	81.5581	8566	Pass One Match	13	b6°b9°b13b14y2y4y5y8y10y11°y12y13y31	36.8575	0.0172
TGME49_204400	ATPase synthase subunit alpha, putative	3365.6	2.92	3365.59	3365.6	-0.0086	-2.5652	8.5427	280	310	(K)YTTVVAATASEAAPLQFLAPYSGCAMGEWFR(D)	Carbamidomethyl C (24)	81.4548	6078	Pass One Match	22	b2b3°b6°b9°b10°b13b13°b16b17°b19b21b23y3y5y6y8y9y9°y11y12y13y31	36.5606	0.0255
TGME49_204400	ATPase synthase subunit alpha, putative	1777.87	2.78	1777.87	1777.85	0.0125	7.0149	8.5986	311	325	(R)DSGRHCVIIYDDLSK(Q)	Carbamidomethyl C (6)	39.1867	297564	Missed Cleavage	21	b2b2°b4°b5°b6b7b9b12b15y2y2°y3y4y5y6y7y7°y10y11°y13°y15	16.6505	0.0159
TGME49_204400	ATPase synthase subunit alpha, putative	1777.87	2.76	1777.86	1777.85	0.0076	4.2922	9.142	311	325	(R)DSGRHCVIIYDDLSK(Q)	Carbamidomethyl C (6)	39.0038	315919	Missed Cleavage	19	b2°b4b5b6b7b8b9b11b12b12°y2y2°y3y4y5y6°y7y11°y15	21.0409	0.0178
TGME49_204400	ATPase synthase subunit alpha, putative	1777.87	2.78	1777.86	1777.85	0.0076	4.2573	9.101	311	325	(R)DSGRHCVIIYDDLSK(Q)	Carbamidomethyl C (6)	38.9841	283667	Missed Cleavage	23	b2b2°b3°b4b5b6b8b9b11b12b13b13°y2y2°y3y4y5y6y7y7°y10y11°y15	27.7641	0.0128
TGME49_204400	ATPase synthase subunit alpha, putative	1362.68	2.99	1362.68	1362.67	0.007	5.1046	9.5386	315	325	(R)HCVIIYDDLSK(Q)	Carbamidomethyl C (2)	40.1384	620870	Pass One Match	20	b2b3b4b5b7b8b9y1y2y2°y3y4y5y6y7y8y9y10y10°y11	13.1608	0.019
TGME49_204400	ATPase synthase subunit alpha, putative	1362.68	2.99	1362.68	1362.67	0.0047	3.4338	9.7386	315	325	(R)HCVIIYDDLSK(Q)	Carbamidomethyl C (2)	39.8626	612115	Pass One Match	22	b1b2b3b4b5b6b7b8b8°b9b10y2y2°y3y4y5y5°y6y8y9y10y11	11.6521	0.0138
TGME49_204400	ATPase synthase subunit alpha, putative	2053.02	3.22	2053.02	2053.02	-0.0021	-1.0134	7.9184	315	331	(R)HCVIIYDDLSKQATAYR(Q)	Carbamidomethyl C (2)	35.6117	10669	Missed Cleavage	5	b1b8°b13b15°y16	31.5507	0.0223
TGME49_204400	ATPase synthase subunit alpha, putative	1362.68	2.99	1362.68	1362.67	0.0073	5.3329	9.5408	315	325	(R)HCVIIYDDLSK(Q)	Carbamidomethyl C (2)	39.837	551646	Pass One Match	20	b1b2b3b4b5b6b7b8b9b10y2y2°y3y4y5y6y8y10y10°y11	16.7105	0.0214
TGME49_204400	ATPase synthase subunit alpha, putative	1439.82	2	1439.82	1439.83	-0.0077	-5.3431	7.2496	332	343	(R)QMSLLLRRPPGR(E)	Oxidation M (2)	93.127	1433	Variable Modification	9	b1b2b3*b7b9y4y6y9y11	44.0828	0.0142
TGME49_204400	ATPase synthase subunit alpha, putative	2117.08	3.82	2117.08	2117.07	0.0103	4.8669	8.5625	339	356	(R)RPPGREAYPGDVFYLHSR(L)		40.2238	419851	Pass One Match	26	b1b2b4b8b8°b9b10b10°b11b12b12°b13b13°b14y1y2y3y3°y4y5y6y9y9°y12°y15°y18	20.6227	0.0262
TGME49_204400	ATPase synthase subunit alpha, putative	2117.07	3.76	2117.07	2117.07	0.0056	2.6318	8.7944	339	356	(R)RPPGREAYPGDVFYLHSR(L)		39.8572	432958	Pass One Match	18	b1b4b8°b10b11b12b13b14b14°b15°y2y2°y3y4y5y6y9y18	18.6221	0.0255
TGME49_204400	ATPase synthase subunit alpha, putative	2117.08	3.83	2117.08	2117.07	0.0117	5.5036	8.9631	339	356	(R)RPPGREAYPGDVFYLHSR(L)		39.8422	392491	Pass One Match	21	b1b4b10b11b11°b12b13b14y2y3y3°y4y4°y5y6y7y9y9°y10y11y11°	25.8067	0.0313
TGME49_204400	ATPase synthase subunit alpha, putative	1553.75	2.06	1553.75	1553.74	0.0112	7.2297	9.2677	344	356	(R)EAYPGDVFYLHSR(L)		47.4794	728852	Pass One Match	27	b1b1°b2b2°b4°b7°b9°b12b13b13°y1y2y2°y3y3°y4y5y6y7y8y9y10y10°y11y11°y12y13	21.4109	0.0219
TGME49_204400	ATPase synthase subunit alpha, putative	1553.75	2.06	1553.75	1553.74	0.0071	4.567	9.5944	344	356	(R)EAYPGDVFYLHSR(L)		47.1332	939180	Pass One Match	22	b1b1°b2b6b8b9y1y2y2°y3y4y4°y5y5°y6y6°y7y9y10y10°y11y11°	18.0129	0.0411
TGME49_204400	ATPase synthase subunit alpha, putative	1553.75	2.05	1553.74	1553.74	0.0065	4.2098	9.6372	344	356	(R)EAYPGDVFYLHSR(L)		46.9951	885442	Pass One Match	25	b1°b2b2°b3b3°b7°b8b11b12b13y1y3y3°y4y5y6y7y8y9y10y10°y11y12y12°y13	18.0677	0.0383
TGME49_204400	ATPase synthase subunit alpha, putative	1438.84	2	1438.84	1438.85	-0.0096	-6.6417	8.1062	412	425	(K)GIRPAINVGLSVSR(V)		116.429	1974	Pass One Match	13	b2b4b7b9*b11*y2°y4y6y7y7°y8y11y11*	35.8216	0.0158
TGME49_204400	ATPase synthase subunit alpha, putative	1438.86	2	1438.86	1438.85	0.008	5.5678	8.8635	412	425	(K)GIRPAINVGLSVSR(V)		43.5283	129562	Pass One Match	16	b2b3b5b6b7b8b9y1y4y4°y5y6y7y11y12*y14	15.099	0.0162
TGME49_204400	ATPase synthase subunit alpha, putative	1607.85	2.57	1607.85	1607.86	-0.0057	-3.5574	8.2368	437	450	(K)QVAGTMKLELAQYR(E)		44.2135	53083	Missed Cleavage	11	b2b3*b5*y1y2y3y4y5y7y12y14	14.029	0.0255
TGME49_204400	ATPase synthase subunit alpha, putative	1607.86	2.49	1607.86	1607.86	0.0023	1.4122	8.4714	437	450	(K)QVAGTMKLELAQYR(E)		43.8264	67526	Missed Cleavage	10	b12b12*y3y4y5y7y8°y11*y12y14	15.5315	0.023
TGME49_204400	ATPase synthase subunit alpha, putative	1607.86	2.5	1607.86	1607.86	0.0027	1.6634	8.0154	437	450	(K)QVAGTMKLELAQYR(E)		43.8479	62061	Missed Cleavage	8	b4*b14y1y3y4y5y12*y14	27.1775	0.0223
TGME49_204400	ATPase synthase subunit alpha, putative	2658.32	2.88	2658.31	2658.32	-0.0018	-0.6903	8.1795	444	467	(K)LELAQYREVAAFAQFGSDLDASTR(Q)		66.6029	38275	Pass One Match	8	b5b11y4y5y8y9y10y24	17.1355	0.0244
TGME49_204400	ATPase synthase subunit alpha, putative	892.489	2.67	892.489	892.489	0.0005	0.5673	8.0241	444	450	(K)LELAQYR(E)		36.7402	5608	Pass One Match	4	y4y5y6y6*	11.5049	0.0266
TGME49_204400	ATPase synthase subunit alpha, putative	2658.33	2.92	2658.32	2658.32	0.0012	0.4435	8.833	444	467	(K)LELAQYREVAAFAQFGSDLDASTR(Q)		66.3458	34378	Pass One Match	29	b2b2°b4b6°b8°b13°b14b15b17*b19b19°y2°y3y4y4°y5y6y6°y7y8y8°y9y10y10°y11°y12°y17y17*y24	26.5793	0.0227
TGME49_204400	ATPase synthase subunit alpha, putative	892.485	2.66	892.483	892.489	-0.0053	-5.9167	8.7042	444	450	(K)LELAQYR(E)		35.4817	82330	Pass One Match	9	b2b2°y3y4y4*y5y6y6°y7	24.0163	0.0182
TGME49_204400	ATPase synthase subunit alpha, putative	2658.32	2.92	2658.31	2658.32	-0.0054	-2.0336	8.5132	444	467	(K)LELAQYREVAAFAQFGSDLDASTR(Q)		66.2721	31673	Pass One Match	15	b3b5b14°b15*b17°b22y4y6°y9y10y14*y15°y16°y22y24	23.1223	0.0246
TGME49_204400	ATPase synthase subunit alpha, putative	1784.86	2.98	1784.86	1784.85	0.0155	8.6745	9.2	451	467	(R)EVAAFAQFGSDLDASTR(Q)		57.093	434142	Pass One Match	35	b1b2b2°b3b3°b4b4°b5b5°b6b6°b7b7*b8b8°b9*b10*b14°b15°b17°y2y2°y3y4y4°y6y7y9y10y11y11*y12y13y15°y17	16.7074	0.0309
TGME49_204400	ATPase synthase subunit alpha, putative	1784.85	2	1784.85	1784.85	0.0054	3.0246	9.7018	451	467	(R)EVAAFAQFGSDLDASTR(Q)		56.8319	646536	Pass One Match	41	b1b1°b2b3b3°b4b4°b5b5°b6b6°b7b8b10b12*b13*b14b14*b15°b16y1y2y2°y3y4y4°y6y7y8°y9y10y11y11*y12y13y14y14°y15y15°y16y17	22.0041	0.0569
TGME49_204400	ATPase synthase subunit alpha, putative	1784.86	2	1784.86	1784.85	0.0124	6.9751	9.6783	451	467	(R)EVAAFAQFGSDLDASTR(Q)		56.7124	656690	Pass One Match	40	b1b2b2°b3b3°b4b4°b5b5°b6b6°b7b7°b8b8*b8°b9°b10b13*b14°b16°y1y2y3y4y4°y5°y6y7y9y10y11y11*y12y12°y13y13*y14y15*y17	17.4387	0.036
TGME49_204400	ATPase synthase subunit alpha, putative	1229.72	2	1229.72	1229.72	0.0011	0.8707	8.2765	473	483	(R)GTALTELLKQR(Q)		46.187	66486	Missed Cleavage	7	b6°y3y4y5y9y9°y11	12.549	0.0085
TGME49_204400	ATPase synthase subunit alpha, putative	945.563	2.32	945.566	945.562	0.0046	4.905	9.147	473	481	(R)GTALTELLK(Q)		50.5535	210481	Pass One Match	24	b2b2°b3b3°b4b5°b6b6°b7b7°b8°b9y1y2y3y4y4°y5y5°y6y6°y7y7°y9	19.7277	0.0225
TGME49_204400	ATPase synthase subunit alpha, putative	1229.72	2	1229.71	1229.72	-0.0066	-5.3352	8.8697	473	483	(R)GTALTELLKQR(Q)		46.028	69289	Missed Cleavage	13	b2°b3b3°b6°b7b11y3y3*y4y5y7y9°y11	23.4188	0.0133
TGME49_204400	ATPase synthase subunit alpha, putative	2260.09	2.72	2260.09	2260.09	-0.0044	-1.9312	8.0147	484	502	(R)QYSPMKNSVQVCVLYCGVK(G)	Carbamidomethyl C (12), Carbamidomethyl C (16)	44.3478	7262	Missed Cleavage	9	b3°b7*b9*b10*b13°y5y6y9y10	31.5687	0.0251
TGME49_204400	ATPase synthase subunit alpha, putative	1525.76	2.92	1525.76	1525.75	0.0058	3.7741	8.0046	490	502	(K)NSVQVCVLYCGVK(G)	Carbamidomethyl C (6), Carbamidomethyl C (10)	46.6218	141327	Pass One Match	8	b3b4°b10y8y9y10y10*y13	27.0172	0.0284
TGME49_204400	ATPase synthase subunit alpha, putative	1525.76	2.97	1525.76	1525.75	0.0073	4.7657	8.9255	490	502	(K)NSVQVCVLYCGVK(G)	Carbamidomethyl C (6), Carbamidomethyl C (10)	46.2337	203027	Pass One Match	19	b2*b3b3*b3°b4b4*b5b5°b8*b10b10°y4y5y6y7y8y9y10y13	13.5064	0.0197
TGME49_204400	ATPase synthase subunit alpha, putative	2524.29	2.43	2524.27	2524.26	0.0163	6.4549	7.9115	490	511	(K)NSVQVCVLYCGVKGYLDPLDPK(E)	Carbamidomethyl C (6), Carbamidomethyl C (10)	63.5028	6027	Missed Cleavage	5	b14b15b15°y5°y8	12.5349	0.0209
TGME49_204400	ATPase synthase subunit alpha, putative	1525.76	2.98	1525.76	1525.75	0.0067	4.4184	9.0976	490	502	(K)NSVQVCVLYCGVK(G)	Carbamidomethyl C (6), Carbamidomethyl C (10)	46.0552	207904	Pass One Match	26	b2b2*b3b3*b3°b4b4*b4°b5b5*b5°b6°b8*b10b10°b12y4y5y6y8y9y10y11y11*y12y13	22.9536	0.017
TGME49_204400	ATPase synthase subunit alpha, putative	1502.79	2.07	1502.79	1502.78	0.0028	1.8755	8.5937	503	515	(K)GYLDPLDPKEISR(F)		47.882	158841	Pass One Match	9	b4b7y4y6y9y10y10°y11y13	13.9469	0.0286
TGME49_204400	ATPase synthase subunit alpha, putative	1502.79	2.22	1502.79	1502.78	0.0043	2.8289	9.3382	503	515	(K)GYLDPLDPKEISR(F)		47.6066	154584	Pass One Match	12	b4b7y2y3y4y6y6°y8y9y10y11y13	23.3745	0.0212
TGME49_204400	ATPase synthase subunit alpha, putative	1017.52	2.42	1017.53	1017.53	0.004	3.9196	8.7087	503	511	(K)GYLDPLDPK(E)		46.3849	53692	Pass One Match	12	b2b3b4°b7b8y1y2y5y6y6°y7y9	15.213	0.0224
TGME49_204400	ATPase synthase subunit alpha, putative	1502.8	2.22	1502.8	1502.78	0.0101	6.7044	9.295	503	515	(K)GYLDPLDPKEISR(F)		47.4878	140081	Pass One Match	13	b3b4y2y3y4y4°y6y7y9y10y10°y11y13	18.2739	0.0187
TGME49_204400	ATPase synthase subunit alpha, putative	1017.52	2.36	1017.53	1017.53	0.0008	0.7488	8.183	503	511	(K)GYLDPLDPK(E)		46.2472	41333	Pass One Match	5	b3y2y6y7y9	17.5465	0.0182
TGME49_204400	ATPase synthase subunit alpha, putative	2665.37	3.32	2665.36	2665.36	-0.0006	-0.2098	8.6645	512	533	(K)EISRFESLFIDYINANHQDILK(T)		71.5118	93967	Missed Cleavage	20	b1°b3b3°b4°b5°b6b8b8°b11y2y3y4y5y9y10y11y12y13y14y22	21.6552	0.0183
TGME49_204400	ATPase synthase subunit alpha, putative	2665.36	3.33	2665.35	2665.36	-0.0114	-4.2928	9.0749	512	533	(K)EISRFESLFIDYINANHQDILK(T)		71.1917	89100	Missed Cleavage	35	b4b4°b5b5°b6°b7b7°b8b8°b9b9°b10°b13b14*y1y2y3y5y5°y6y7y8y8*y9y9*y10y11y12y13y13*y14y16y17y20°y22	23.3529	0.0198
TGME49_204400	ATPase synthase subunit alpha, putative	2665.37	3.35	2665.36	2665.36	-0.0011	-0.4302	9.2651	512	533	(K)EISRFESLFIDYINANHQDILK(T)		71.1502	83096	Missed Cleavage	40	b3b3°b4b4°b5b5°b6°b7b7°b8b8°b9b9°b10b11b13°b15b17°b18*b20b20°b22y1y2y3y4y5*y7y8y8°y9y11y12y13y13°y14y15y16y20y22	22.509	0.0189
TGME49_204400	ATPase synthase subunit alpha, putative	2180.1	2.77	2180.1	2180.1	-0.0031	-1.4089	9.2478	516	533	(R)FESLFIDYINANHQDILK(T)		67.3698	357582	Pass One Match	29	b1b2b3b3°b4b4°b5b5°b7°b11b13*b16b18y2y3y4y5*y6y7y9y9*y11y12y13y13*y14y15y16y18	13.642	0.0193
TGME49_204400	ATPase synthase subunit alpha, putative	2180.11	2.8	2180.1	2180.1	-0.0023	-1.0405	9.4864	516	533	(R)FESLFIDYINANHQDILK(T)		67.0486	387282	Pass One Match	31	b1b2b2°b3b3°b4b4°b5b9b13°b18y1y2y3y4y5*y7y8y9y10y11y12y13y13°y14y14*y15y16y17y17°y18	21.4016	0.0179
TGME49_204400	ATPase synthase subunit alpha, putative	2180.1	2.82	2180.1	2180.1	-0.0058	-2.6407	9.4315	516	533	(R)FESLFIDYINANHQDILK(T)		66.9974	378989	Pass One Match	22	b2b2°b3b3°b4b4°b5b12b18y1y2y3y9y11y12y13y14y15y15*y16y16°y18	8.2641	0.015
TGME49_208440	hypothetical protein	977.517	2.98	977.516	977.52	-0.0044	-4.4557	7.6445	166	173	(K)HLFATNFK(M)		36.4454	57151	Pass One Match	15	b1b2b3b4b5°b6b6*b7y1y3y3*y4*y5°y7y7*	37.5493	0.0229
TGME49_208440	hypothetical protein	825.439	2.42	825.443	825.451	-0.0076	-9.2408	7.9584	180	186	(R)YAYALPK(N)		35.8997	97712	Pass One Match	11	b1b2b3b4b5b6y2y3y4y5y6	11.6853	0.0203
TGME49_208440	hypothetical protein	825.447	2.42	825.45	825.451	-0.0001	-0.1317	8.2496	180	186	(R)YAYALPK(N)		35.8554	109708	Pass One Match	10	b2b3b4b5b6y2y3y4y5y6	11.6957	0.0054
TGME49_208440	hypothetical protein	1167.64	2.99	1167.64	1167.64	0.0011	0.9141	8.1801	187	197	(K)NPLLQDAAPTK(T)		34.705	126904	Pass One Match	21	b2b2*b3b3*b4b6*y1y2y2°y3y3°y4y5y6y7y7*y7°y8y8°y9y11	15.8853	0.0217
TGME49_208440	hypothetical protein	1167.64	2.98	1167.63	1167.64	-0.0039	-3.3511	8.4994	187	197	(K)NPLLQDAAPTK(T)		34.4904	274895	Pass One Match	22	b2b2*b3b3*b4b4*b6b8b11b11*y1y2y2°y3y3°y5y7y7*y8y8*y9y11	14.9141	0.014
TGME49_210690	ribosomal protein RPS6	1707.04	2	1707.04	1707.04	-0.0062	-3.6239	7.13	99	115	(R)GSIVGPDLAVLNLVLVK(K)		79.101	25299	Pass One Match	13	b3b3°b4b10°b13°y3y7y8y9y12y13y14y17	21.8916	0.0133
TGME49_210690	ribosomal protein RPS6	1707.04	2	1707.04	1707.04	-0.0032	-1.8579	7.3227	99	115	(R)GSIVGPDLAVLNLVLVK(K)		78.9955	19197	Pass One Match	20	b2b4b5b5°b6b7°b12b14°b16b17*y1y2y3y4y7y9y10y12y14y17	25.0456	0.0208
TGME49_211060	hypothetical protein	2788.35	3.55	2788.35	2788.36	-0.0113	-4.0517	7.6114	7	33	(R)QRAYCAPVPSAFASQQPNGLGGEAGVR(K)	Carbamidomethyl C (5)	45.3541	6480	Missed Cleavage	11	b10°b11b15b24*y11°y12*y15y15°y16y18°y21*	29.6421	0.0307
TGME49_211060	hypothetical protein	2504.21	2.43	2504.2	2504.2	0	0	7.1874	9	33	(R)AYCAPVPSAFASQQPNGLGGEAGVR(K)	Carbamidomethyl C (3)	50.2255	121872	Pass One Match	13	b3b14b20*y13y14y14°y18y18°y20°y21y22*y25y25*	31.5975	0.0217
TGME49_211060	hypothetical protein	3111.63	3.73	3111.63	3111.62	0.0189	6.0597	7.3834	9	38	(R)AYCAPVPSAFASQQPNGLGGEAGVRKPLLR(S)	Carbamidomethyl C (3)	48.7455	94484	Pass One Match	14	b2b9b15*b18*b18°b28*y4y18y19°y24y26y27y28y30	25.5674	0.0234
TGME49_211060	hypothetical protein	2504.23	2.53	2504.22	2504.2	0.0231	9.2333	7.0955	9	33	(R)AYCAPVPSAFASQQPNGLGGEAGVR(K)	Carbamidomethyl C (3)	49.8006	104734	Pass One Match	8	b3b13*b14b14*y7y11y12y25	22.3281	0.0203
TGME49_211060	hypothetical protein	2504.22	2.52	2504.21	2504.2	0.0117	4.6901	8.143	9	33	(R)AYCAPVPSAFASQQPNGLGGEAGVR(K)	Carbamidomethyl C (3)	49.7509	100139	Pass One Match	17	b2b3b9b9°b10°b11b12°b13b13*b14y7y11y12°y14y18°y22y25	20.2466	0.0222
TGME49_211060	hypothetical protein	3111.64	3.77	3111.64	3111.62	0.0238	7.649	7.5861	9	38	(R)AYCAPVPSAFASQQPNGLGGEAGVRKPLLR(S)	Carbamidomethyl C (3)	48.2718	79430	Pass One Match	10	b3b25y3y16y16*y18°y19y26y27y29°	34.5976	0.0182
TGME49_211060	hypothetical protein	1951.09	2.23	1951.09	1951.09	0.0016	0.8452	8.266	80	96	(K)IALPAFVFMPNLTIFTR(A)		89.7351	15526	Pass One Match	13	b7b8y3y3°y5y8y8°y9y10y11°y12y14y17	23.4381	0.0245
TGME49_211060	hypothetical protein	1951.09	2.24	1951.08	1951.09	-0.006	-3.0603	7.3006	80	96	(K)IALPAFVFMPNLTIFTR(A)		89.4969	12311	Pass One Match	14	b6b7b8y2°y3y6y7y8y9y10y11y12y14y17	18.9828	0.0193
TGME49_211060	hypothetical protein	1951.09	2.25	1951.09	1951.09	-0.0003	-0.1286	8.5501	80	96	(K)IALPAFVFMPNLTIFTR(A)		89.4835	8222	Pass One Match	16	b1b2b6b7b9b13y1y2y3°y4y5y8y9y10y14y17	33.1113	0.0178
TGME49_211060	hypothetical protein	1111.52	2	1111.52	1111.52	0.0042	3.746	7.4984	97	106	(R)AFPFYAHTSA(-)		46.1212	37287	Pass One Match	7	b3b6y3y4°y5°y6y8°	17.5209	0.0496
TGME49_214930	hypothetical protein	1928.87	2.95	1928.86	1928.88	-0.0124	-6.4191	8.1432	2	21	(M)SPPTASASVASSGSSPHMDR(L)		26.6878	10608	Pass One Match	14	b4b8b8°y2y3y5y6y7y9y10y11y17y18y20	26.2881	0.0151
TGME49_214930	hypothetical protein	1928.88	2.94	1928.87	1928.88	-0.0066	-3.4331	8.4893	2	21	(M)SPPTASASVASSGSSPHMDR(L)		26.6061	18732	Pass One Match	25	b2b3°b5b5°b6b6°b7°b8°b10°b11°b15°y1y2y3y4y5y6y7y7°y8y9y9°y10y18y20	32.4807	0.0131
TGME49_214930	hypothetical protein	1619.81	2.99	1619.81	1619.81	0.0052	3.213	8.8727	28	42	(K)LLAAYDSAAGWQEPK(A)		47.7099	383209	Pass One Match	28	b2b3b5b7b9b10b11b12b13b13*b13°y2y3y4y4*y4°y5°y6y7y8y8°y9y10y11y12y13y15y15*	18.1432	0.0256
TGME49_214930	hypothetical protein	1619.81	2.99	1619.81	1619.81	0.0019	1.2015	9.3674	28	42	(K)LLAAYDSAAGWQEPK(A)		47.4555	404866	Pass One Match	36	b1b2b3b4b5b6b7°b8b8°b9b9°b11b11°b12b12°b13y1y2y3y3°y4y4*y4°y5°y6y7y7*y8y8°y9y10y11y11°y13y15y15*	15.7832	0.0192
TGME49_214930	hypothetical protein	1619.81	2.99	1619.8	1619.81	-0.0017	-1.0567	9.5625	28	42	(K)LLAAYDSAAGWQEPK(A)		47.3312	400962	Pass One Match	35	b2b3b5b6b7b8b8°b9b9°b10b11b11°b12b12°b13b13°b15*y2y3y4y4*y4°y5*y6y7y7*y8y8°y9y10y11y12y12°y13y15	16.8661	0.0247
TGME49_214930	hypothetical protein	2012.93	2.05	2012.93	2012.93	0.0028	1.3877	8.4797	43	60	(K)AMESAFQSLSWDDADVLK(A)		65.6483	66366	Pass One Match	22	b4b5°b6b7b8b8°b11b13y1y2y3y4y5y6y8y9y11y12y12*y14°y16y18	26.3524	0.0171
TGME49_214930	hypothetical protein	2012.94	2.06	2012.93	2012.93	0.0065	3.213	8.8607	43	60	(K)AMESAFQSLSWDDADVLK(A)		65.3466	68990	Pass One Match	20	b3b5b5°b6b9b15°b16y1y2y3y5y6y7y8y9y11y12y12*y13y18	21.0894	0.0156
TGME49_214930	hypothetical protein	2012.93	2.05	2012.92	2012.93	-0.0037	-1.8556	8.853	43	60	(K)AMESAFQSLSWDDADVLK(A)		65.2939	68305	Pass One Match	20	b5b5°b6b8b14b16*y1y2y3y6y7y8y9y10y11y11°y12*y13y13°y18	19.9756	0.0182
TGME49_214930	hypothetical protein	2191.11	3.03	2191.1	2191.09	0.0114	5.2232	8.0183	76	94	(R)VDFAYAALCPRPVDEKDPK(Q)	Carbamidomethyl C (9)	45.3586	45269	Pass One Match	8	b9y2y7y14y15y17y17°y19	11.9564	0.02
TGME49_214930	hypothetical protein	2311.19	3	2311.19	2311.18	0.0141	6.1055	8.4651	106	125	(R)LFSYDQKHPFVLSPFAATDK(S)		57.8593	252765	Missed Cleavage	35	b1b2b3b3°b6b6*b7°b8b8°b10b11°b12b12°b13°b15b16b17b17*b17°b18y2y2°y3y3°y4y4°y5y5°y6y7y8y11°y13y15°y20	29.636	0.0197
TGME49_214930	hypothetical protein	2311.19	3	2311.18	2311.18	0.0084	3.64	8.2853	106	125	(R)LFSYDQKHPFVLSPFAATDK(S)		57.5677	218614	Missed Cleavage	27	b3b3°b4b7°b10b12°b13b13*b14*b16b17*b17°b18y2y3y3°y4y4°y5y5°y7y8y8°y15*y16*y17°y20	22.3383	0.0255
TGME49_214930	hypothetical protein	2311.2	3.02	2311.2	2311.18	0.0196	8.4616	8.8092	106	125	(R)LFSYDQKHPFVLSPFAATDK(S)		57.452	222269	Missed Cleavage	35	b2b3b4b5b7*b8°b11b12b13b13*b13°b14°b15b15*b15°b16*b17b17°y2y3y3°y4y4°y5y5°y6y7y7°y8y8°y9°y12y15*y18y20	19.1599	0.0228
TGME49_214930	hypothetical protein	1429.75	2.98	1429.75	1429.75	0.0035	2.4371	7.7402	113	125	(K)HPFVLSPFAATDK(S)		50.7698	42127	Pass One Match	12	b6b8°b10°b12°y2y3y4y6y7y7°y10y12	29.7782	0.0199
TGME49_214930	hypothetical protein	1429.76	2.02	1429.76	1429.75	0.0111	7.7863	7.9107	113	125	(K)HPFVLSPFAATDK(S)		50.292	47427	Pass One Match	11	b1b2b6b6°b12°y1y3y5y6y7°y8°	24.6245	0.0349
TGME49_215610	hypothetical protein	1084.59	2.9	1084.59	1084.59	0	-0.0016	9.0439	15	23	(R)AINPVQWTR(A)		43.2147	183398	Pass One Match	10	b1b2b3b6y1y3y4*y6y7y9	11.2999	0.0175
TGME49_215610	hypothetical protein	1084.59	2.9	1084.59	1084.59	-0.0012	-1.0764	8.9788	15	23	(R)AINPVQWTR(A)		42.9602	197365	Pass One Match	9	b2b3b6y2y3y4*y6y7y9	8.7309	0.0107
TGME49_215610	hypothetical protein	1084.59	2.89	1084.59	1084.59	-0.0009	-0.8455	9.2544	15	23	(R)AINPVQWTR(A)		42.9837	186461	Pass One Match	17	b2b3b3*b4b5*b6y1y2y2°y3y3°y4*y6y7y8y8*y9	24.3332	0.0142
TGME49_215610	hypothetical protein	2325.26	2.69	2325.26	2325.25	0.0126	5.4089	8.4206	90	111	(K)KTAQLVAAAYGQGGQWLNPVPR(-)		53.8169	91867	Missed Cleavage	19	b3b4*b6b7*b11b18b20y1y2y3y4y5y5*y9*y10y11*y17*y19*y22	26.3503	0.0162
TGME49_215610	hypothetical protein	2325.26	2.82	2325.25	2325.25	0.0078	3.3536	8.2024	90	111	(K)KTAQLVAAAYGQGGQWLNPVPR(-)		53.4122	82456	Missed Cleavage	13	b7*b13*b17y2y4y5y7y12y15*y16y18y22y22*	21.4869	0.013
TGME49_215610	hypothetical protein	2325.26	2.79	2325.25	2325.25	0.0071	3.0415	8.5966	90	111	(K)KTAQLVAAAYGQGGQWLNPVPR(-)		53.3596	85132	Missed Cleavage	17	b5b6b7*b15°b16b16°b17b20y2y3y4y5y5*y7y10y16y22	25.0496	0.0111
TGME49_215610	hypothetical protein	2197.17	2.32	2197.16	2197.15	0.0117	5.3139	9.3686	91	111	(K)TAQLVAAAYGQGGQWLNPVPR(-)		58.6286	295266	Pass One Match	41	b2b2°b3b3*b3°b4b5b5*b5°b6b7b7°b8b8°b9b9°b11b12*b13*b14b14*b15b15*b16b16*b17b18°b19*y2y4y5y6y7y10y10*y11y12y13y14y16y21	15.8609	0.0209
TGME49_215610	hypothetical protein	2197.16	2.36	2197.15	2197.15	0.003	1.3833	8.8922	91	111	(K)TAQLVAAAYGQGGQWLNPVPR(-)		58.3265	241244	Pass One Match	20	b2b3b4b5b6b6°b7b8b11b16y2y4y5y6y7y10y12*y13y16y21	16.9574	0.023
TGME49_215610	hypothetical protein	2197.17	2.37	2197.16	2197.15	0.01	4.5521	9.4848	91	111	(K)TAQLVAAAYGQGGQWLNPVPR(-)		58.2164	285249	Pass One Match	41	b1b2b2°b3b3*b3°b4b4*b5b5°b6b6*b7b7*b8b9b10b11b14b15b16b18°b19b21y2y4y5y5*y6y7y8y10y11y12y12*y14*y15*y16*y17y18y21	22.4025	0.0216
TGME49_217890	alkyl hydroperoxide reductase/ Thiol specific antioxidant/ Mal allergen, putative	1326.74	2.06	1326.74	1326.74	-0.0049	-3.6874	7.4889	99	110	(K)ISFPLLADVSHK(M)		58.7845	171776	Pass One Match	13	b2b2°b8y3y3°y4°y5y6y7y9y11y11°y12	22.8952	0.0582
TGME49_217890	alkyl hydroperoxide reductase/ Thiol specific antioxidant/ Mal allergen, putative	1326.74	2.99	1326.74	1326.74	-0.0013	-0.9452	7.8422	99	110	(K)ISFPLLADVSHK(M)		58.4498	73725	Pass One Match	8	b2b2°b3y3y4y5y7y9	21.4885	0.0241
TGME49_217890	alkyl hydroperoxide reductase/ Thiol specific antioxidant/ Mal allergen, putative	2605.43	3.27	2605.42	2605.43	-0.006	-2.3115	7.3929	127	149	(R)GLFLIDKEGVLQHCVINNLPLGR(S)	Carbamidomethyl C (14)	65.4812	122665	Pass One Match	20	b3b4b5b15°b16b17b17*b18b18*b19y2y3y4y8y10y11y11*y16*y20*y23	25.8647	0.0214
TGME49_217890	alkyl hydroperoxide reductase/ Thiol specific antioxidant/ Mal allergen, putative	2605.43	3.29	2605.42	2605.43	-0.0097	-3.7352	7.5934	127	149	(R)GLFLIDKEGVLQHCVINNLPLGR(S)	Carbamidomethyl C (14)	65.109	106878	Pass One Match	15	b2b3b15b16b18b19b20*b22°b23°y2y3y4y5y7y23	23.9805	0.0209
TGME49_217890	alkyl hydroperoxide reductase/ Thiol specific antioxidant/ Mal allergen, putative	2605.43	3.22	2605.42	2605.43	-0.005	-1.9174	7.5557	127	149	(R)GLFLIDKEGVLQHCVINNLPLGR(S)	Carbamidomethyl C (14)	65.1087	108708	Pass One Match	25	b2b3b5b9b12°b15b16*b17b18b18*b19b20*b23y2y3y4y5y6y7y8y10y11y12*y21y23*	24.9965	0.0149
TGME49_217890	alkyl hydroperoxide reductase/ Thiol specific antioxidant/ Mal allergen, putative	2388.12	2.73	2388.11	2388.11	0.0018	0.7484	7.1216	157	176	(R)MLDALQHVEQYGEVCPANWK(K)	Carbamidomethyl C (15)	57.7762	73487	Pass One Match	7	b11b14y3y5y6y14°y20	22.323	0.0128
TGME49_217890	alkyl hydroperoxide reductase/ Thiol specific antioxidant/ Mal allergen, putative	2388.12	2.72	2388.11	2388.11	0.0023	0.9631	7.2991	157	176	(R)MLDALQHVEQYGEVCPANWK(K)	Carbamidomethyl C (15)	57.666	68828	Pass One Match	8	b4y3y5y6y6*y10y11y20	18.7494	0.0196
TGME49_218940	hypothetical protein	1553.75	2.25	1553.75	1553.75	-0.003	-1.9176	7.4372	124	140	(K)MAGDAPAAAAAPQQAGR(T)		32.6709	1257	Pass One Match	4	b7°b16y4*y6*	32.4381	0.0274
TGME49_218940	hypothetical protein	1553.76	2.38	1553.75	1553.75	0.0038	2.4583	7.1999	124	140	(K)MAGDAPAAAAAPQQAGR(T)		34.2949	2957	Pass One Match	4	b10°b14y6y16°	46.6929	0.0265
TGME49_218940	hypothetical protein	2387.03	3.24	2387.03	2387.02	0.0124	5.1937	7.4629	162	181	(K)ATSMDHGMQYSSIYWETSHR(T)		43.8114	29389	Pass One Match	10	y1y2y3y3°y4y5y7y7°y10y20	25.7047	0.0251
TGME49_218940	hypothetical protein	2387.04	3.29	2387.03	2387.02	0.0118	4.9272	7.9666	162	181	(K)ATSMDHGMQYSSIYWETSHR(T)		43.4749	40879	Pass One Match	13	b1b14b14*b17y1y3y3°y4y5y6y7y12*y20	20.8528	0.0153
TGME49_218940	hypothetical protein	1454.77	2.97	1454.77	1454.77	0.0011	0.7336	9.0132	182	193	(R)TYLPFWASLTQK(F)		68.7113	229446	Pass One Match	30	b2b3b3°b4°b5b5°b6b6°b7b8°b10°y1y2*y3y3*y3°y4y4°y5y5*y5°y6y6*y7y8y9y9*y10y10*y12	19.333	0.025
TGME49_218940	hypothetical protein	1454.77	2.99	1454.77	1454.77	0.0015	1.0248	9.1011	182	193	(R)TYLPFWASLTQK(F)		68.3943	225032	Pass One Match	28	b1b1°b2b3b4b4°b6b6°b8b11y1y2y2*y3y3°y4y4*y4°y5y5*y6y7y7°y8y8°y9y10y12	23.499	0.0171
TGME49_218940	hypothetical protein	1454.77	2.98	1454.76	1454.77	-0.0037	-2.5106	8.6438	182	193	(R)TYLPFWASLTQK(F)		68.296	251421	Pass One Match	14	b2b3b9°b10°b12y3y4y4°y5y6y7y8y9y10	22.9048	0.018
TGME49_218940	hypothetical protein	1438.72	2	1438.71	1438.71	0.0002	0.1401	8.0275	194	204	(K)FSWKIMDDQIR(S)		56.2983	4096	Missed Cleavage	15	b4°b7b8b9*b10b10*b10°y4y4°y5y5°y6y9°y10*y10°	29.6373	0.0155
TGME49_218940	hypothetical protein	2725.47	3.22	2725.47	2725.47	-0.0055	-2.0028	8.4182	205	228	(R)SFLRLPKPVTTEPFVFSSGSPYIR(R)		63.0015	205787	Missed Cleavage	35	b1b1°b2b3b4b5b6b10b12b12°b13b14b15b16b17b17°b18°b21°b24y1y3y4y5y6y7y8y9y9°y11y11°y12y12°y14y23°y24	21.453	0.0185
TGME49_218940	hypothetical protein	2725.48	3.37	2725.47	2725.47	-0.0004	-0.1619	8.2207	205	228	(R)SFLRLPKPVTTEPFVFSSGSPYIR(R)		62.7359	138225	Missed Cleavage	18	b4b7b12b12°b13b14b15b16y2y3y4y5y6y7y7°y9y12y24	11.9626	0.0139
TGME49_218940	hypothetical protein	2725.47	3.38	2725.46	2725.47	-0.0075	-2.7459	7.867	205	228	(R)SFLRLPKPVTTEPFVFSSGSPYIR(R)		62.6812	174873	Missed Cleavage	22	b1b2b4b6b7b12b12°b14b15b15°b16b17°y2y3y4y5y6y7y9y12y14y24	16.6745	0.0288
TGME49_218940	hypothetical protein	2222.19	2.75	2222.19	2222.19	0.0043	1.9375	8.6503	209	228	(R)LPKPVTTEPFVFSSGSPYIR(R)		56.9892	847079	Pass One Match	31	b2b3b5b7b9b10b11b12°b13b13°b14b20b20°y2y4y5y5°y6y6°y7y7°y8y8°y9y9°y12y13y17y18y19y20	14.1345	0.0208
TGME49_218940	hypothetical protein	2222.19	2.85	2222.18	2222.19	-0.0068	-3.04	8.88	209	228	(R)LPKPVTTEPFVFSSGSPYIR(R)		56.7508	833564	Pass One Match	39	b2b3b5b7b10b11b11°b12°b13°b14b15b15°b16b18b18°b19b20b20°y2y3y4y5y5°y6y6°y7y7°y8y8°y9y9°y11y12y14y15°y17y18y19y20	17.7916	0.0112
TGME49_218940	hypothetical protein	2222.2	2.84	2222.19	2222.19	0.006	2.7077	8.5085	209	228	(R)LPKPVTTEPFVFSSGSPYIR(R)		56.6562	855483	Pass One Match	34	b2b3b5b7b9b10b11b11°b12b12°b13b14b15°b16b17°b20y2y3y4y5y6y6°y7y7°y8y8°y9y9°y11y11°y13°y14y18y20	15.2717	0.0147
TGME49_218940	hypothetical protein	4853.37	5.05	4853.37	4853.34	0.0282	5.8199	8.0122	229	274	(R)RYFGDADISVPVPLHAPAHFAFVPTGTVSPWEETGMETGPQGAAAR(G)	Oxidation M (36)	64.897	102160	Variable Modification	43	b4b5b6b7b8b9b9°b10°b11b12b14b15b19b22b23b25°b28b28°b29b29°b34b37b38y1y2y3y4y5y6y6*y7y8y9y10*y12y14y15y15°y16y17y18y23y46	17.6859	0.0263
TGME49_218940	hypothetical protein	4681.26	4.07	4681.26	4681.25	0.0093	1.9808	7.7767	230	274	(R)YFGDADISVPVPLHAPAHFAFVPTGTVSPWEETGMETGPQGAAAR(G)		70.0656	50712	Pass One Match	21	b1b20°b26°b27b35b36b37b37°b42b43b45y2y3y7y7*y8y15y25*y29*y39y45	21.8555	0.0104
TGME49_218940	hypothetical protein	4681.28	4	4681.28	4681.25	0.0319	6.8185	7.8263	230	274	(R)YFGDADISVPVPLHAPAHFAFVPTGTVSPWEETGMETGPQGAAAR(G)		69.7064	38927	Pass One Match	20	b9b11°b20°b24b28b28°b35b36b37b43b44y2y3y4y5y7y8y14*y15y25°	16.6359	0.0141
TGME49_218940	hypothetical protein	903.487	2.39	903.491	903.493	-0.0026	-2.8346	8.2322	283	290	(R)AVLESAWK(C)		38.2593	28854	Pass One Match	7	b2y1y3y4y5y7y8	13.4028	0.0334
TGME49_218940	hypothetical protein	903.491	2.42	903.495	903.493	0.001	1.1543	8.2117	283	290	(R)AVLESAWK(C)		38.2791	29797	Pass One Match	6	b6y3y4y5y7y8	15.2556	0.0176
TGME49_218940	hypothetical protein	1277.61	2.42	1277.61	1277.6	0.0053	4.1193	7.5787	291	300	(K)CDIDEQIKEK(L)	Carbamidomethyl C (1)	26.0785	1858	Pass One Match	8	b2b3b4y1y2y3y6°y7	38.4866	0.0128
TGME49_219320	acid phosphatase GAP50	1556.76	2.99	1556.76	1556.75	0.0092	5.9278	7.6376	54	68	(K)FVGLGNWGSGSYGQK(T)		52.351	58188	Pass One Match	13	b3b7*b11°y6y8y9y9*y11y11°y12y13y13°y15	16.8147	0.0217
TGME49_219320	acid phosphatase GAP51	1556.76	2.99	1556.75	1556.75	0.0054	3.477	7.599	54	68	(K)FVGLGNWGSGSYGQK(T)		52.3148	61470	Pass One Match	10	b14y3y3*y6°y8y9y11°y12*y13y15	13.4457	0.0214
TGME49_219320	acid phosphatase GAP52	2860.42	3.29	2860.42	2860.42	-0.005	-1.7441	7.0492	77	104	(K)VAANEHISFIASPGSNFLGGVSSLNDTR(W)		69.5999	1595	Pass One Match	7	b9b14*b15y7°y8°y12y19°	30.3295	0.0173
TGME49_219320	acid phosphatase GAP53	1849.97	2.8	1849.97	1849.98	-0.0098	-5.2716	7.1983	371	386	(R)KSIDAFNFVSQLPEVR(Y)		57.9081	9801	Missed Cleavage	17	b5°b6°b7b8b12b12*b12°b13b14b15°y2y3y3°y4°y7*y15y16*	31.919	0.0303
TGME49_219320	acid phosphatase GAP54	1849.98	2.34	1849.98	1849.98	-0.0005	-0.2669	7.2856	371	386	(R)KSIDAFNFVSQLPEVR(Y)		61.4855	20607	Missed Cleavage	8	b5b8b8*y4y7y9y12°y14*	24.0309	0.0278
TGME49_219320	acid phosphatase GAP55	1721.89	2	1721.88	1721.89	-0.0012	-0.6983	8.182	372	386	(K)SIDAFNFVSQLPEVR(Y)		68.8173	60114	Pass One Match	24	b3b4b5b7°b8b8*b10b11b11*b12*b14°y2y4y4°y5y6y6°y7y8y10y11y13y14°y15	17.0784	0.0215
TGME49_219320	acid phosphatase GAP56	1721.9	2.02	1721.89	1721.89	0.006	3.4949	7.6966	372	386	(K)SIDAFNFVSQLPEVR(Y)		68.5369	63472	Pass One Match	21	b1°b2°b3b5b7*b9b9°b11b11°b12b14y2y4y5y6*y8y9y11y11°y12y15	19.8469	0.0227
TGME49_219320	acid phosphatase GAP57	1721.89	2.02	1721.88	1721.89	-0.0017	-1.0036	7.996	372	386	(K)SIDAFNFVSQLPEVR(Y)		68.4246	71138	Pass One Match	21	b1b2b2°b3b4b4°b5°b7b7°b8°b11b13°y2y3y4y5y7y8y9y11y15	26.5504	0.026
TGME49_222220	alveolin domain containing intermediate filament IMC7	1788.91	2.56	1788.91	1788.89	0.0106	5.9143	7.4565	68	82	(K)EITTNTLHMGWKETK(E)		44.5759	7825	Pass One Match	7	b8b8°b12°b14y7y7°y11*	26.4404	0.0244
TGME49_222220	alveolin domain containing intermediate filament IMC8	2456.37	2.67	2456.37	2456.37	0.0005	0.2092	8.3589	105	126	(R)FVPSVQVVDLPLDLVYTVPEVK(T)		82.0677	57242	Pass One Match	32	b1b4b5b5°b6b7b7°b8b8°b9b10b12°b14b15b18°y1y2y3°y4y5y6y6°y7y8y8°y9y10y12y13y14y20y22	30.3595	0.0151
TGME49_222220	alveolin domain containing intermediate filament IMC9	2456.39	2.49	2456.38	2456.37	0.0154	6.2798	8.3949	105	126	(R)FVPSVQVVDLPLDLVYTVPEVK(T)		81.8168	73195	Pass One Match	36	b2b4b5b5°b6b6°b7b7*b7°b8b8°b9b10b12°b13b14b15b16b18°y1y2y3y3°y4y5y6y7y8y9y11°y12y14y15y20y20°y22	29.4854	0.0216
TGME49_222220	alveolin domain containing intermediate filament IMC10	2456.36	2.5	2456.36	2456.37	-0.0132	-5.3751	8.101	105	126	(R)FVPSVQVVDLPLDLVYTVPEVK(T)		81.6993	62154	Pass One Match	32	b1b2b3b5b6b6*b7b7*b7°b8b8°b9b10b14b15b17b18°b20*b21*y1y2y4y5y6y7y8y9y13y14y15y20y22	31.9011	0.0179
TGME49_222220	alveolin domain containing intermediate filament IMC11	1859.15	2.52	1859.15	1859.15	-0.0064	-3.4555	7.2959	195	211	(K)LVPVDVFVPRPVAIPIK(A)		65.2239	25436	Pass One Match	4	y3y14y15y17	7.4099	0.0066
TGME49_222220	alveolin domain containing intermediate filament IMC12	1859.15	2.59	1859.14	1859.15	-0.012	-6.4623	7.0799	195	211	(K)LVPVDVFVPRPVAIPIK(A)		64.8817	20451	Pass One Match	10	b1b2y1y2y11y12y13y15y16°y17	27.085	0.0068
TGME49_222220	alveolin domain containing intermediate filament IMC13	1859.14	2.62	1859.13	1859.15	-0.0168	-9.0428	7.2112	195	211	(K)LVPVDVFVPRPVAIPIK(A)		64.8734	21773	Pass One Match	5	b3y3y13y15y17	4.4037	0.0174
TGME49_222220	alveolin domain containing intermediate filament IMC14	1702.8	2	1702.79	1702.79	0.0048	2.7969	7.5611	261	275	(R)AQELATQMDCPVPSR(E)	Carbamidomethyl C (10)	37.3728	15911	Pass One Match	7	b1b14b14*y3y8y9°y14*	28.7487	0.0208
TGME49_222220	alveolin domain containing intermediate filament IMC15	2088.02	2.47	2088.02	2088.02	-0.0028	-1.326	7.086	278	299	(K)IEVNASAGSGAGATIVDEQGNK(Q)		42.0231	4478	Pass One Match	16	b3b5*b6°b10b10°b17*b18b19y4*y8*y11*y12°y15y17y17*y18	22.2731	0.0263
TGME49_223040	hypothetical protein	2132.09	2.22	2132.09	2132.09	0.0018	0.8643	9.5293	6	27	(R)EGGQSGAASILGAEAFPELLSK(V)		67.7422	299424	Pass One Match	51	b1°b2b2°b3b3°b4b4°b5b5°b6°b7b7°b8b8°b9b9°b10°b11°b12b12°b13b13°b14b14°b15b15°b16b16°b17b20b22y1y2y3y3°y6y7y8y9y9°y10y11y12y13y14y15y16y18y19y21°y22	22.606	0.0105
TGME49_223040	hypothetical protein	2132.1	2.23	2132.1	2132.09	0.0109	5.1095	8.8667	6	27	(R)EGGQSGAASILGAEAFPELLSK(V)		67.4526	317791	Pass One Match	29	b2°b4°b5°b6°b7°b8b8°b10b10°b14*b15b16b16°b20b22y2y2°y3y6y7y8y9y11y12y14y15y16y17y22	17.2886	0.0195
TGME49_223040	hypothetical protein	2132.1	2.22	2132.09	2132.09	0.0036	1.6848	9.3347	6	27	(R)EGGQSGAASILGAEAFPELLSK(V)		67.3432	337884	Pass One Match	33	b2°b4°b5°b6°b7°b8°b9b10°b11°b13b14b14°b15*b16b16°b19b19*b20b22y2y2°y3y5y6y7y8y9y11y12y14y15y17y22	11.2475	0.015
TGME49_223040	hypothetical protein	1181.61	2.99	1181.61	1181.61	0.0024	2.072	8.235	45	54	(K)WGNEPIPVNR(R)		38.2597	62014	Pass One Match	10	b3b4b4*b8*b10y3y3*y4y6y6*	29.377	0.0273
TGME49_223040	hypothetical protein	1181.61	2.98	1181.61	1181.61	0.002	1.7258	8.124	45	54	(K)WGNEPIPVNR(R)		38.2677	61587	Pass One Match	7	b6b6*y3y3*y4y6y9°	31.6135	0.0167
TGME49_223040	hypothetical protein	2206.14	3.75	2206.14	2206.13	0.0108	4.9098	8.5874	125	143	(R)LLAYHHGLYSPEKFNSTTK(T)		36.5261	185149	Missed Cleavage	33	b1b2b6b7b8b10b10°b17y1y2y2°y3y4y4°y5y5*y6y6°y7y8y8°y9y11y11°y12°y13y14y15°y16y16*y17y17°y19	20.7303	0.0167
TGME49_223040	hypothetical protein	2206.14	3.64	2206.14	2206.13	0.0117	5.2992	7.6222	125	143	(R)LLAYHHGLYSPEKFNSTTK(T)		35.9194	306485	Missed Cleavage	19	b7b10b12°b17°y2y5y5°y7y8y9*y9°y10y12*y13y15y17y18y18*y19	23.235	0.0207
TGME49_223040	hypothetical protein	2206.14	3.67	2206.14	2206.13	0.0128	5.7915	8.2186	125	143	(R)LLAYHHGLYSPEKFNSTTK(T)		35.8734	318303	Missed Cleavage	23	b6b7b8b9b10b10°y2y3y4y5y5°y6y7y8y9y11y13*y14y14°y15y17y18y19	21.1696	0.0189
TGME49_223040	hypothetical protein	1633.86	2	1633.86	1633.85	0.0037	2.2516	7.5741	144	158	(K)TADEIRLAVNDFAAK(V)		60.0442	3511	Missed Cleavage	9	b1b2b4°b5°b6°b7b8°y5°y8*	31.9807	0.019
TGME49_223040	hypothetical protein	948.51	2.89	948.51	948.515	-0.0044	-4.6139	8.6246	150	158	(R)LAVNDFAAK(V)		37.4697	47547	Pass One Match	7	y2y3y4y6y7y8y9	9.7538	0.0096
TGME49_223040	hypothetical protein	948.516	2.85	948.515	948.515	0.0001	0.1514	8.3328	150	158	(R)LAVNDFAAK(V)		37.0102	96766	Pass One Match	7	b8*y2y3y4y7y8y9	8.2912	0.0123
TGME49_223040	hypothetical protein	948.509	2.86	948.508	948.515	-0.0073	-7.7286	8.629	150	158	(R)LAVNDFAAK(V)		36.9787	111124	Pass One Match	8	b2y1y2y3y4y6*y7y8	14.6796	0.0296
TGME49_223040	hypothetical protein	1072.54	2.8	1072.54	1072.54	-0.003	-2.8214	8.3483	170	177	(K)YLMIEEFK(C)		54.563	55789	Pass One Match	12	b2b5b6b7y1y2y3°y4°y5y6y7y8	13.0924	0.0268
TGME49_223040	hypothetical protein	1072.54	2.87	1072.54	1072.54	0.0011	0.9949	7.5888	170	177	(K)YLMIEEFK(C)		54.1703	45445	Pass One Match	6	b2y2y3°y4°y6y8	9.9091	0.0056
TGME49_223040	hypothetical protein	1072.54	2.86	1072.54	1072.54	0.0011	1.0129	7.9674	170	177	(K)YLMIEEFK(C)		54.1161	45193	Pass One Match	11	b1b2b5b6y3y3°y4y4°y5y6y8	18.4674	0.0077
TGME49_223040	hypothetical protein	1029.46	2.69	1029.46	1029.46	-0.0043	-4.1439	7.5438	215	222	(K)GYNYIEDR(R)		31.9692	5270	Pass One Match	6	y2y4y5y6y6*y8	3.864	0.0141
TGME49_223040	hypothetical protein	1616.84	2.2	1616.84	1616.84	-0.0022	-1.3612	7.5577	226	239	(R)KHKPYIGAPDLQYS(-)		36.5246	39731	Missed Cleavage	9	b1b2b3b8b11b12b13y2°y14	17.919	0.0081
TGME49_223040	hypothetical protein	1616.84	2.09	1616.84	1616.84	-0.0033	-2.0513	8.0964	226	239	(R)KHKPYIGAPDLQYS(-)		35.8695	83958	Missed Cleavage	23	b1b3b6b8b10b11b12b12*b13b13°b14y1°y2°y3y3*y6°y8y9y11y12y12*y13°y14	22.5649	0.0243
TGME49_223040	hypothetical protein	1616.85	2.2	1616.84	1616.84	0.0001	0.0527	8.3229	226	239	(R)KHKPYIGAPDLQYS(-)		35.8071	84428	Missed Cleavage	22	b2b3b6b8b10b10°b11b12b13b14*y1y1°y3y3°y4y6y7°y8°y11y12y12*y14	26.0932	0.022
TGME49_223040	hypothetical protein	1488.76	2.99	1488.76	1488.75	0.0085	5.7056	7.5359	227	239	(K)HKPYIGAPDLQYS(-)		39.7024	143415	Pass One Match	8	b2b4b5b12°y1°y6°y11y13	22.8531	0.0325
TGME49_225730	membrane protein, putative	1917.87	2	1917.87	1917.87	0.0007	0.3581	7.9623	33	47	(R)VSFSQFFDSEYFWTK(A)		76.6395	12627	Pass One Match	12	b2°b3b4°b6°b11y2y2°y3y4y8y11°y15	30.7699	0.0202
TGME49_225730	membrane protein, putative	1917.88	2	1917.87	1917.87	0.0021	1.0727	8.1279	33	47	(R)VSFSQFFDSEYFWTK(A)		76.364	12266	Pass One Match	9	b1b2b3°b13y3y4y9y11*y15	40.6246	0.0178
TGME49_225730	membrane protein, putative	1917.88	2	1917.88	1917.87	0.0061	3.1856	8.1007	33	47	(R)VSFSQFFDSEYFWTK(A)		76.2864	11019	Pass One Match	11	b2b5b7*b12b13y3y4y10y11*y12°y15	41.4403	0.0189
TGME49_225730	membrane protein, putative	1717.87	2.79	1717.86	1717.87	-0.0051	-2.9423	7.8607	83	95	(R)EIISDRYTWLHER(M)		43.5202	186092	Missed Cleavage	8	b8°b9°b13y3°y8y9y11y13	11.5027	0.0227
TGME49_225730	membrane protein, putative	1717.88	2.78	1717.87	1717.87	0.0044	2.5669	8.5382	83	95	(R)EIISDRYTWLHER(M)		43.5563	172231	Missed Cleavage	13	b1°b8b8°b10b13y6y7y8y9y10y11y11°y13	15.2611	0.022
TGME49_225730	membrane protein, putative	2374.21	2.82	2374.2	2374.2	0.0062	2.6211	9.1204	96	116	(R)MLEDEVERVLLEQVPAGGFDK(T)		69.8305	63702	Missed Cleavage	25	b2b6°b9b10b11b12b13b14y1y2°y3y4y4°y5y6y7y8y9y9°y10y13*y14y14*y19°y21	22.0587	0.0158
TGME49_225730	membrane protein, putative	2374.22	2.84	2374.21	2374.2	0.0117	4.9435	9.2129	96	116	(R)MLEDEVERVLLEQVPAGGFDK(T)		69.4845	68810	Missed Cleavage	29	b2b8°b9b9°b10b11b12b14b18*y1y2y4y4°y6y7y7°y8y9y9*y10y12y13y14y15y16*y17*y19y20°y21	25.9648	0.0153
TGME49_225730	membrane protein, putative	2374.2	2.83	2374.2	2374.2	0.0005	0.2245	9.1122	96	116	(R)MLEDEVERVLLEQVPAGGFDK(T)		69.44	61473	Missed Cleavage	25	b2b8b9b10b11b11°b14b14°b15b16b21y1y4y5y7y8y10y12y13*y14y16*y19y19°y20°y21	24.9143	0.0165
TGME49_225730	membrane protein, putative	1372.75	2.96	1372.75	1372.75	-0.0014	-0.9893	9.5859	104	116	(R)VLLEQVPAGGFDK(T)		47.9246	702955	Pass One Match	25	b2b3b4b4°b5b5*b6b11y2y3y4y4°y5y6y7y7°y8y9y9*y9°y10y10°y11y12y13	14.3602	0.0151
TGME49_225730	membrane protein, putative	1372.75	2.98	1372.75	1372.75	0.0033	2.4156	9.6375	104	116	(R)VLLEQVPAGGFDK(T)		47.6488	672982	Pass One Match	21	b5b5*b6b6*b12y1y4y5y6y6°y7y7°y8y9y9*y9°y10y10°y11y11°y13	7.2567	0.0124
TGME49_225730	membrane protein, putative	2578.46	2.94	2578.45	2578.46	-0.0107	-4.158	9.1748	104	128	(R)VLLEQVPAGGFDKTRPGLLLGPSTL(-)		64.5249	421251	Missed Cleavage	36	b2b3b4b5b5*b6b6*b14*b15b16*b18b19b21b24°b25b25*y2y2°y4y5y5°y6°y7y10y12y13y17y18y19y20y21y22y22°y23y23°y25	21.7175	0.0151
TGME49_225730	membrane protein, putative	1372.75	2.98	1372.75	1372.75	0	0.0335	9.6465	104	116	(R)VLLEQVPAGGFDK(T)		47.5244	661569	Pass One Match	18	b3b5b6b11y3y4y5y6y7y7°y9y9*y10y10*y10°y11y12y13	7.9003	0.0129
TGME49_225730	membrane protein, putative	2578.46	2.96	2578.45	2578.46	-0.0133	-5.1569	8.605	104	128	(R)VLLEQVPAGGFDKTRPGLLLGPSTL(-)		64.4694	359624	Missed Cleavage	40	b1b2b3b4b4°b6b6*b6°b11b13°b17b17°b18b18°b19b20b21b23b24°b25b25°y2°y4y4°y5y6y6°y7y12y14y15y16°y17y18°y19y20y21y22°y23y25	27.4568	0.0255
TGME49_225730	membrane protein, putative	1224.73	2.9	1224.73	1224.73	0.003	2.4609	9.6961	117	128	(K)TRPGLLLGPSTL(-)		55.2405	528724	Pass One Match	26	b2b3b3°b4b4°b5b6b7b8b10b10°b11b12b12°y2y2°y3y3°y4y4°y5y5°y6y7y10y12	17.4718	0.0306
TGME49_225730	membrane protein, putative	1224.73	2.97	1224.73	1224.73	0.0011	0.9048	9.9044	117	128	(K)TRPGLLLGPSTL(-)		54.832	742504	Pass One Match	26	b2b3b3°b4b5b5°b6b7b8b9b10b10°b11b12b12°y2y2°y3y3°y4y4°y5y5°y6y10y12	13.4167	0.0127
TGME49_225730	membrane protein, putative	1224.74	2.96	1224.73	1224.73	0.0017	1.362	9.7525	117	128	(K)TRPGLLLGPSTL(-)		54.7778	706594	Pass One Match	26	b1b1°b2b2°b3°b4b4°b5b6b7b8b9b10b10°b12y2y2°y3°y4y4°y5y5°y6y7y10y12	22.6988	0.0161
TGME49_226000	ATP synthase, putative	1904.04	2.99	1904.04	1904.05	-0.0086	-4.54	8.3777	43	59	(K)NQLLLTLSSPSEAIYVR(T)		63.573	55666	Pass One Match	10	b3b4y3y5y8y9y10y13y14y17	14.5703	0.0154
TGME49_226000	ATP synthase, putative	1904.05	2	1904.05	1904.05	-0.0001	-0.0425	8.9456	43	59	(K)NQLLLTLSSPSEAIYVR(T)		63.2656	55673	Pass One Match	15	b2b2*b3b5b7b14y3y5y8y9y10y12y13y14y17	18.186	0.0283
TGME49_226000	ATP synthase, putative	1904.05	2.05	1904.04	1904.05	-0.0044	-2.2942	8.7959	43	59	(K)NQLLLTLSSPSEAIYVR(T)		63.1655	60933	Pass One Match	15	b2b2*b3b3*b4b5b7y3y4y8y9y10y12y13y14	21.5565	0.013
TGME49_226000	ATP synthase, putative	2318.09	2.9	2318.08	2318.09	-0.0044	-1.9183	8.3921	64	86	(R)SVTVPGSEGAMTMTNGHSQTVAR(L)		37.4726	21188	Pass One Match	6	b3°y10y14*y19y23y23*	17.2071	0.0144
TGME49_226000	ATP synthase, putative	2318.1	2.88	2318.09	2318.09	0.0077	3.3099	8.2065	64	86	(R)SVTVPGSEGAMTMTNGHSQTVAR(L)		37.0065	29622	Pass One Match	8	b1b1°b3°b4°b10°b16°y14*y19	14.671	0.0186
TGME49_226000	ATP synthase, putative	2318.09	2.87	2318.08	2318.09	-0.0019	-0.8108	8.4351	64	86	(R)SVTVPGSEGAMTMTNGHSQTVAR(L)		36.9451	29316	Pass One Match	10	b1b2b2°b3°b4°b11y9*y14y14*y19	24.6729	0.0217
TGME49_226000	ATP synthase, putative	998.63	2	998.63	998.636	-0.0057	-5.7338	7.7745	87	95	(R)LKAGEIIVR(K)		34.0692	4145	Missed Cleavage	6	b4y3y4y5y6y7	21.294	0.022
TGME49_226000	ATP synthase, putative	1319.71	2.98	1319.71	1319.7	0.0038	2.8858	8.8415	106	116	(R)FFLSDGFVLFK(S)		76.5011	32280	Pass One Match	13	b2b3b4b7°y1y2y3y4y6y7y8y9y11	19.1377	0.0204
TGME49_226000	ATP synthase, putative	1319.71	2.98	1319.7	1319.7	0.0005	0.356	8.6342	106	116	(R)FFLSDGFVLFK(S)		76.2336	32637	Pass One Match	10	b2b3y2y3y5y6y7°y8y9y11	25.3562	0.0215
TGME49_226000	ATP synthase, putative	1319.7	2.97	1319.7	1319.7	-0.0012	-0.9204	8.6495	106	116	(R)FFLSDGFVLFK(S)		76.1625	27087	Pass One Match	9	b2b4y2y3y6y8y9y10y11	22.5305	0.0185
TGME49_226000	ATP synthase, putative	2418.19	2.57	2418.18	2418.18	0.0035	1.4645	8.1406	143	165	(K)ESAATALQELLQQGAGATDEWTK(A)		75.2631	24061	Pass One Match	15	b11°b13b14b15b19°y2y2°y3y3°y6y8y10y11y16*y23	36.109	0.0191
TGME49_226000	ATP synthase, putative	2418.18	2.57	2418.17	2418.18	-0.0105	-4.3575	8.649	143	165	(K)ESAATALQELLQQGAGATDEWTK(A)		75.0015	26226	Pass One Match	20	b3°b7b12b17b17°b20y1y2y3y3°y4y6y8y9y10y11y15*y19y22y23	20.1923	0.0162
TGME49_226000	ATP synthase, putative	2418.19	2.57	2418.19	2418.18	0.0073	3.0168	8.0475	143	165	(K)ESAATALQELLQQGAGATDEWTK(A)		74.9409	22966	Pass One Match	12	b2°b10°b11b15y2y3y8y10y12y16*y20y23	22.6699	0.0193
TGME49_226000	ATP synthase, putative	1428.85	2.99	1428.84	1428.84	0.0022	1.5625	9.7009	168	180	(R)TLLGQELLSSVIR(A)		71.1835	628974	Pass One Match	45	b1b1°b2b3b3°b4b4°b5*b5°b6b6°b7b7°b8b8°b9b9°b10b10*b10°b11°b12b13b13°y1y2y3y4y5y5°y6y6°y7y7°y8y8°y9y9*y10y10*y10°y11y11*y12y13	13.9749	0.0232
TGME49_226000	ATP synthase, putative	1428.84	2.99	1428.84	1428.84	-0.0005	-0.3271	9.7983	168	180	(R)TLLGQELLSSVIR(A)		70.8593	716398	Pass One Match	37	b1°b2b3b3°b4b4°b5b5*b6b6°b7b7°b8b8°b9°b11°b13y1y2y3y4y4°y5y6y6°y7y7°y8y8°y9y9°y10y10*y10°y11y11*y13	9.3332	0.0237
TGME49_226000	ATP synthase, putative	1667.96	2	1667.96	1667.97	-0.0104	-6.2221	7.2467	168	183	(R)TLLGQELLSSVIRAAP(-)		77.6035	4798	Missed Cleavage	6	b1b4°b6*b7*y2y13*	41.186	0.0186
TGME49_226000	ATP synthase, putative	1428.85	2.99	1428.84	1428.84	0.0003	0.233	9.6976	168	180	(R)TLLGQELLSSVIR(A)		70.7809	735370	Pass One Match	43	b1b1°b2b3b3°b4b4°b5*b6b6°b7b7°b8b8°b9b9°b10b10*b11*b11°b12b13y1y2y3y4y4°y5y5°y6y6°y7y8y8°y9y9*y10y10°y11y11*y11°y12y13	14.7655	0.008
TGME49_226000	ATP synthase, putative	1667.98	2	1667.97	1667.97	0.005	3.0093	7.8257	168	183	(R)TLLGQELLSSVIRAAP(-)		77.4842	4151	Missed Cleavage	8	b1b7°b10*b15y3y7y8y12*	39.7165	0.0221
TGME49_231410	hypothetical protein	1753.95	3	1753.95	1753.95	0.0004	0.2528	7.4932	9	23	(R)WLAVRQSQTLGHTTR(A)		55.2756	8275	Missed Cleavage	5	b6*y5y7y10*y14*	32.297	0.0191
TGME49_231410	hypothetical protein	2828.42	2.85	2828.41	2828.41	-0.0086	-3.0354	7.5109	31	56	(R)RVLAHSPAATEFTSFQSLHIGGDVCK(L)	Carbamidomethyl C (25)	67.3941	6136	Missed Cleavage	4	b14°y6y11y14	39.5654	0.0287
TGME49_231410	hypothetical protein	2997.53	3.48	2997.53	2997.51	0.0196	6.5484	8.9419	102	127	(R)ITKPWTTDTTFDDIILSQPSKEDFAK(F)		59.5471	531630	Pass One Match	30	b2b2°b6b10b13b21°b26°y2y3y4y4°y5y5°y8y8°y9*y9°y10y11y12y14y15y16y16°y18y18°y23y24y25y26	11.9492	0.0229
TGME49_231410	hypothetical protein	2407.26	2.73	2407.26	2407.24	0.0191	7.9307	7.9836	102	122	(R)ITKPWTTDTTFDDIILSQPSK(E)		59.5998	30364	Pass One Match	13	b11°b15b15°b17°y1y2y3y4y5y6y11y11*y21	24.5976	0.0137
TGME49_231410	hypothetical protein	2997.53	3.6	2997.53	2997.51	0.0256	8.5411	8.6078	102	127	(R)ITKPWTTDTTFDDIILSQPSKEDFAK(F)		59.2518	526157	Pass One Match	19	b10b10°b26°y2y3y4y8y10y11y12y13y15y15*y16y18y19y23y24y26	13.8682	0.0155
TGME49_231410	hypothetical protein	2407.25	2.8	2407.24	2407.24	0.0057	2.3792	7.7647	102	122	(R)ITKPWTTDTTFDDIILSQPSK(E)		59.1741	22165	Pass One Match	7	b5y2y3y3°y4y17°y21	26.5756	0.0134
TGME49_231410	hypothetical protein	1221.7	2	1221.7	1221.7	0.0029	2.3674	8.0693	128	137	(K)FTKEAPLFLR(F)		44.7285	22989	Pass One Match	8	b2°b4°b5b10y3y4y5y6	22.6277	0.0166
TGME49_231410	hypothetical protein	1221.7	2	1221.7	1221.7	-0.0025	-2.048	8.0888	128	137	(K)FTKEAPLFLR(F)		44.3948	25508	Pass One Match	8	b2b4b5b8°y3y4y6y10	23.444	0.0167
TGME49_231410	hypothetical protein	1221.7	2	1221.7	1221.7	-0.0003	-0.2187	8.213	128	137	(K)FTKEAPLFLR(F)		44.3924	24117	Pass One Match	7	b1b2°b4°b5y3y4y5	12.9483	0.0149
TGME49_231410	hypothetical protein	845.485	2	845.488	845.488	-0.0001	-0.1327	8.3001	131	137	(K)EAPLFLR(F)		46.203	48993	Pass One Match	9	b3°b4b4°b5°y1y2y3y4y6	13.6397	0.0197
TGME49_231410	hypothetical protein	845.486	2.04	845.49	845.488	0.0019	2.2822	7.7003	131	137	(K)EAPLFLR(F)		45.9312	40430	Pass One Match	7	b2°b3°y1y2y3y4y6	24.3981	0.0205
TGME49_231410	hypothetical protein	845.49	2	845.494	845.488	0.0059	6.9668	7.9278	131	137	(K)EAPLFLR(F)		45.8497	34343	Pass One Match	8	b1b2b3°b4°b5°y3y4y6	27.1968	0.0197
TGME49_231410	hypothetical protein	1951.03	3	1951.03	1951.03	0.003	1.5226	7.5223	141	157	(K)LVTDVEGRQEAFIQFAK(R)		62.6839	3283	Missed Cleavage	4	b6b11°y11y14*	23.7818	0.0235
TGME49_231410	hypothetical protein	1081.57	2.85	1081.57	1081.57	-0.0012	-1.0777	7.375	149	157	(R)QEAFIQFAK(R)		46.3781	36861	Pass One Match	8	b1b2*b2°b3*b5*b6y5y9	17.7138	0.0184
TGME49_231410	hypothetical protein	1081.57	2.83	1081.57	1081.57	0.0013	1.1596	7.8881	149	157	(R)QEAFIQFAK(R)		46.2476	37645	Pass One Match	8	b1b2b2*b3*b4°y4y5y9	20.6209	0.0204
TGME49_231410	hypothetical protein	1062.53	2.53	1062.53	1062.53	-0.0001	-0.1128	8.3976	175	182	(K)ELVDCLWK(N)	Carbamidomethyl C (5)	52.7469	68807	Pass One Match	10	b2b2°b4°b6y1y2y3y4y5y8	11.0847	0.0193
TGME49_231410	hypothetical protein	1062.53	2.64	1062.53	1062.53	0.0041	3.8955	8.1355	175	182	(K)ELVDCLWK(N)	Carbamidomethyl C (5)	52.3924	56992	Pass One Match	5	b4°y1y3y5y8	4.9591	0.018
TGME49_231410	hypothetical protein	1062.53	2.63	1062.53	1062.53	0.001	0.9682	8.3906	175	182	(K)ELVDCLWK(N)	Carbamidomethyl C (5)	52.3711	53315	Pass One Match	6	y1y2y3y4y5y8	8.1396	0.0165
TGME49_231410	hypothetical protein	2279.06	2	2279.05	2279.05	-0.0016	-0.7012	8.194	183	202	(K)NGYTDTEINAFEIAFPADYK(F)		68.4446	48382	Pass One Match	7	b1*b5b15y2y5y16y20	31.3264	0.0279
TGME49_231410	hypothetical protein	2279.07	2.22	2279.06	2279.05	0.0107	4.7136	8.4723	183	202	(K)NGYTDTEINAFEIAFPADYK(F)		68.1914	59119	Pass One Match	8	b3*b11b15y5y5°y10y17y20	33.3263	0.0172
TGME49_231410	hypothetical protein	2279.06	2.23	2279.05	2279.05	-0.0002	-0.0973	8.7699	183	202	(K)NGYTDTEINAFEIAFPADYK(F)		68.0772	67370	Pass One Match	9	b2b3b15y2y5y6y7y10y20	14.646	0.0201
TGME49_231410	hypothetical protein	1199.65	2.86	1199.65	1199.65	0.0018	1.5144	9.283	228	238	(R)AATPEELVELK(Y)		46.7669	292485	Pass One Match	20	b1b2b4°b5°b7°b9b10b10°b11y2y3y3°y4y6y7y8y9y9°y10°y11	14.9386	0.0207
TGME49_231410	hypothetical protein	1817	2.66	1817	1817.01	-0.0063	-3.4938	8.4201	228	243	(R)AATPEELVELKYTKPK(N)		41.7717	55283	Missed Cleavage	13	b6b9°b15°b16y2y4y5y6y7y10y11°y13y13°	21.2251	0.0287
TGME49_231410	hypothetical protein	1199.66	2.89	1199.66	1199.65	0.0041	3.4144	8.938	228	238	(R)AATPEELVELK(Y)		46.3467	242413	Pass One Match	20	b2b3°b4°b5°b8°b9°b10b10°b11y3y3°y4y6y7y7°y8y9y9°y10°y11	16.4211	0.0122
TGME49_231410	hypothetical protein	1817.01	2.66	1817	1817.01	-0.0051	-2.8242	8.5658	228	243	(R)AATPEELVELKYTKPK(N)		41.3708	49814	Missed Cleavage	8	y2y4y5y6y7y8°y11°y13	17.5429	0.0117
TGME49_231410	hypothetical protein	1199.66	2.89	1199.65	1199.65	0.0032	2.6945	8.9971	228	238	(R)AATPEELVELK(Y)		46.1974	242605	Pass One Match	19	b2b3°b5°b6°b9b9°b10b10°b11y3y3°y4y6y6°y7y8y9y9°y11	19.2987	0.014
TGME49_231410	hypothetical protein	1817.01	2.62	1817	1817.01	-0.0037	-2.0543	8.2036	228	243	(R)AATPEELVELKYTKPK(N)		41.3278	48561	Missed Cleavage	6	b2b16y5y13y14y16	7.2774	0.0105
TGME49_231410	hypothetical protein	3429.69	4	3429.69	3429.7	-0.0097	-2.8225	7.4689	244	273	(K)NLVSSYGLCFLGVWFGLSNTVLSNAWFYSK(T)	Carbamidomethyl C (9)	116.894	2216	Pass One Match	9	b2*b7b7°b12b28b30*y3°y12*y12°	31.7758	0.0329
TGME49_231410	hypothetical protein	2178.06	3.22	2178.05	2178.05	0.0019	0.8872	7.7692	302	320	(K)SLIHTAQENKNMGEESVYK(Q)		32.6761	28893	Missed Cleavage	13	b1°b2°b4b5b9b11°y1y2y4°y7y9y15y19	18.0694	0.023
TGME49_231410	hypothetical protein	2178.05	3.23	2178.04	2178.05	-0.0052	-2.3999	8.1142	302	320	(K)SLIHTAQENKNMGEESVYK(Q)		32.5532	65369	Missed Cleavage	17	b2b4b5b8b11*b12b14y1y2y4y6°y7y16y16*y17y17*y19	21.1495	0.0167
TGME49_231410	hypothetical protein	1174.56	2.9	1174.56	1174.56	0.0015	1.2353	8.8436	331	339	(K)CLDYLSTFR(T)	Carbamidomethyl C (1)	52.5953	142495	Pass One Match	13	b1b2b3b4y3y4y4°y5y6y7y7°y8y9	22.0366	0.0202
TGME49_231410	hypothetical protein	2465.17	2.79	2465.17	2465.17	0.0021	0.8574	8.2298	331	350	(K)CLDYLSTFRTEVEDQIANYK(V)	Carbamidomethyl C (1)	71.3108	93418	Missed Cleavage	15	b1b3b11°b14°y3y3*y6y8y9y10y14y15y17y18y20	17.9441	0.0192
TGME49_231410	hypothetical protein	1174.57	2.92	1174.56	1174.56	0.0078	6.6539	8.9323	331	339	(K)CLDYLSTFR(T)	Carbamidomethyl C (1)	52.2713	116814	Pass One Match	10	b1b3y1y3y4y5y6y7y8y9	9.642	0.0142
TGME49_231410	hypothetical protein	2465.18	2.84	2465.17	2465.17	0.0057	2.3012	8.4509	331	350	(K)CLDYLSTFRTEVEDQIANYK(V)	Carbamidomethyl C (1)	71.0026	86393	Missed Cleavage	22	b1b3b4b11b20y1y3y3*y6y7*y8y9y10°y11y11*y12*y13y13*y14y15y18y20	24.1647	0.0154
TGME49_231410	hypothetical protein	1174.56	2.93	1174.56	1174.56	0.0025	2.0972	8.913	331	339	(K)CLDYLSTFR(T)	Carbamidomethyl C (1)	52.2379	120228	Pass One Match	11	b1b3b3°y1y3y4y5y6y7y8y9	14.9941	0.0221
TGME49_231410	hypothetical protein	2465.18	2.82	2465.17	2465.17	0.0009	0.3801	8.4859	331	350	(K)CLDYLSTFRTEVEDQIANYK(V)	Carbamidomethyl C (1)	70.9157	81114	Missed Cleavage	24	b1b3b5b6b12°b14b17°b20y3y3*y4y5*y6y7*y9*y10y11y13y14y15y16y18y18°y20	28.3151	0.0172
TGME49_231410	hypothetical protein	1309.63	2.98	1309.63	1309.63	0.006	4.562	9.0612	340	350	(R)TEVEDQIANYK(V)		36.0843	322204	Pass One Match	15	b1°b2b2°b11°y1y2y3y3*y4y5y6*y7y8y9y11	6.8446	0.0295
TGME49_231410	hypothetical protein	1309.63	2.97	1309.63	1309.63	0.0033	2.5318	9.244	340	350	(R)TEVEDQIANYK(V)		35.9168	255582	Pass One Match	20	b1b1°b2b2°b3b4°b7°b9b10b10*y1y2y3y3*y4y5y8y8°y9y11	21.2427	0.0207
TGME49_231410	hypothetical protein	1309.63	2.97	1309.63	1309.63	0.0022	1.6432	9.2847	340	350	(R)TEVEDQIANYK(V)		35.853	263981	Pass One Match	24	b1b1°b2b2°b3b3°b4°b6b8b9b10y1y2y3y3*y4y4*y6*y7y8y8°y9y10°y11	20.2038	0.0189
TGME49_231410	hypothetical protein	2194.13	3	2194.12	2194.12	0.004	1.8383	7.3305	340	358	(R)TEVEDQIANYKVALVSQMR(R)		52.2019	3236	Missed Cleavage	5	b2b10°b17°y3y4°	32.0282	0.0167
TGME49_231410	hypothetical protein	1372.76	2.96	1372.76	1372.76	-0.0036	-2.6019	8.636	378	389	(K)LIQGSLQDVMIR(E)		52.24	184134	Pass One Match	17	b2b3b5°b8b8°b11y3y4y5y6y6*y9y10y10*y10°y11y12	24.1582	0.013
TGME49_231410	hypothetical protein	1372.77	2.99	1372.77	1372.76	0.0038	2.7568	8.9636	378	389	(K)LIQGSLQDVMIR(E)		51.8842	196743	Pass One Match	19	b2b3b5°b8b11y1y2y3y4y5y6y9y9*y9°y10y10*y10°y11y12	21.4709	0.0093
TGME49_231410	hypothetical protein	1372.76	2.98	1372.76	1372.76	-0.0032	-2.3465	8.9818	378	389	(K)LIQGSLQDVMIR(E)		51.8761	208383	Pass One Match	19	b2b3b3*b5*b8b9y1y2y3y4y5y6y8*y9y10y10*y10°y11y12	25.5779	0.0092
TGME49_231410	hypothetical protein	1328.71	2.98	1328.71	1328.71	-0.0034	-2.5529	9.3631	390	400	(R)EIVSSFKDLYK(S)		45.9457	256638	Pass One Match	18	b2b4°b8b10y1y2y3y4y4°y5y6y7y7°y8y8°y9y10y11	16.4243	0.0173
TGME49_231410	hypothetical protein	1328.71	2.99	1328.71	1328.71	0.0026	1.9397	8.9477	390	400	(R)EIVSSFKDLYK(S)		45.6146	236951	Pass One Match	12	b2b9°y1y3y4y4°y5y6y7y8y9y11	12.2088	0.0165
TGME49_231410	hypothetical protein	1328.72	2.99	1328.71	1328.71	0.0027	2.0263	8.9857	390	400	(R)EIVSSFKDLYK(S)		45.5416	231481	Pass One Match	13	b1°b2b9°y1y2y3y4y4°y6y7y8y9y10	10.0599	0.0187
TGME49_231410	hypothetical protein	3280.55	3.85	3280.55	3280.55	0.0069	2.1182	8.2582	401	432	(K)SRPELHDAAMQSAIQGLSGSDGAMDPVGAHFK(A)		52.4463	94921	Pass One Match	13	b4b4°b7b8b9b13y5y7y17y17°y19y26y32	13.1323	0.0243
TGME49_231410	hypothetical protein	3280.57	4	3280.57	3280.55	0.0241	7.3448	8.1077	401	432	(K)SRPELHDAAMQSAIQGLSGSDGAMDPVGAHFK(A)		52.2319	92830	Pass One Match	23	b4b5b6b7b8b9b12b13b15b16b25y2y3y4y5y9y9°y11y14y15°y18*y20y32	17.6711	0.0197
TGME49_231410	hypothetical protein	3280.58	3.99	3280.58	3280.55	0.0317	9.6706	8.0922	401	432	(K)SRPELHDAAMQSAIQGLSGSDGAMDPVGAHFK(A)		52.2243	95797	Pass One Match	21	b1°b5b6b7b8b12°b14*b14°b17b22°b23°b29*y3y5y11y15y16°y18y18*y19y32	21.4985	0.0234
TGME49_231410	hypothetical protein	1759.9	2.99	1759.9	1759.9	-0.0015	-0.8692	9.0478	441	457	(K)VNLSTATADPMGTVVQR(V)		46.8368	223091	Pass One Match	19	b5b5°b7b8b8°b9b9*b11*b14b14*b16y2*y7y8y9y11y13y14y14°	17.9163	0.0169
TGME49_231410	hypothetical protein	1759.91	2.99	1759.91	1759.9	0.0073	4.1212	8.9094	441	457	(K)VNLSTATADPMGTVVQR(V)		46.387	223539	Pass One Match	18	b1b5*b6b7°b9°b14b17*y3y8y9y9*y10y10*y11y11°y13y14y17	12.4889	0.0168
TGME49_231410	hypothetical protein	1759.92	2.99	1759.92	1759.9	0.0146	8.2921	8.7424	441	457	(K)VNLSTATADPMGTVVQR(V)		46.2051	223785	Pass One Match	20	b1b2b5b5*b8b9b9*b9°b14b15°b16y3y8y9y10y11y13y14°y16°y17	20.6345	0.0122
TGME49_231410	hypothetical protein	1750.8	2.22	1750.8	1750.8	-0.0013	-0.7369	9.0219	493	507	(K)GNTFDFHALSDEELR(R)		52.5715	131458	Pass One Match	20	b3b4b4°b15y1y2y3y4y5y6y7y8y9y10y11y12y12°y13y14*y15	18.2053	0.0133
TGME49_231410	hypothetical protein	1750.82	2.24	1750.81	1750.8	0.0107	6.0914	9.1107	493	507	(K)GNTFDFHALSDEELR(R)		52.2878	96149	Pass One Match	22	b2b3b3°b4b9b9°b10b13y2y3y4y5y6y7y8y10y11y11°y12y13y14y15	18.855	0.0224
TGME49_231410	hypothetical protein	1750.82	2.23	1750.81	1750.8	0.0079	4.5116	8.8516	493	507	(K)GNTFDFHALSDEELR(R)		52.2455	99900	Pass One Match	21	b2b3*b3°b4°b5*b9b10b13y2y3y4y5y6y7y8y10y11y12y13y14*y15	16.1328	0.013
TGME49_231410	hypothetical protein	1492.78	2.22	1492.78	1492.79	-0.0093	-6.2084	8.3158	508	519	(R)RLEQLYSTVNNR(V)		35.4311	6900	Missed Cleavage	15	b1b2b3b3°b4b4*b5b6°b7°y3y3*y4y6y7y12	24.6108	0.0164
TGME49_231410	hypothetical protein	1492.78	2.08	1492.78	1492.79	-0.0044	-2.9611	9.1042	508	519	(R)RLEQLYSTVNNR(V)		34.4861	110965	Missed Cleavage	35	b1b2b3b3°b4b4*b5b5*b5°b6b7b7°b8b10b12y1y2y2*y3y3*y4y4*y5y5*y6y6°y7y7°y9y9*y10y11y11*y12y12*	21.3488	0.0225
TGME49_231410	hypothetical protein	1492.79	2.06	1492.78	1492.79	-0.0039	-2.6259	8.89	508	519	(R)RLEQLYSTVNNR(V)		34.3381	179129	Missed Cleavage	35	b1b2b3b3°b4b4*b4°b5b5*b5°b6b7b7°b8b8*b8°b10b11*y1y2y3y3*y4y4*y6y6°y7y7*y9y10y10°y11y11*y12y12*	23.7591	0.0193
TGME49_231410	hypothetical protein	3713.91	3.62	3713.91	3713.91	0.0003	0.0925	7.7399	509	541	(R)LEQLYSTVNNRVGFETIHENSIKPVAPLSENSK(G)		50.6804	6642	Missed Cleavage	9	b4°b8°b16b32*y4y7°y14y18y30°	35.9565	0.0241
TGME49_231410	hypothetical protein	1336.69	2.99	1336.69	1336.69	0.0005	0.3781	8.7514	509	519	(R)LEQLYSTVNNR(V)		35.3244	92699	Pass One Match	13	b3b4b5b6b7*b10*y3y5*y6y7y8y9*y11	22.5204	0.0208
TGME49_231410	hypothetical protein	1336.69	2.99	1336.69	1336.69	0.0013	0.9773	8.7702	509	519	(R)LEQLYSTVNNR(V)		35.2808	103038	Pass One Match	15	b3b3*b4b5b5°y3y3*y5y5*y6y7y7*y8y9*y11	17.9837	0.0255
TGME49_231410	hypothetical protein	2396.25	3.46	2396.25	2396.25	0.0052	2.1716	9.3496	520	541	(R)VGFETIHENSIKPVAPLSENSK(G)		44.3755	898125	Pass One Match	42	b3b4b5b5°b8b8°b9b10b11*b11°b14°b15y1y2y3y3*y4y5y5*y5°y6y6*y7y7°y8y8°y10y10°y14y14*y15°y16y16*y17y17*y18y19y19*y20y20*y21y22	14.569	0.0167
TGME49_231410	hypothetical protein	4002.11	4.28	4002.11	4002.09	0.0206	5.1512	7.9345	520	555	(R)VGFETIHENSIKPVAPLSENSKGFVEFVNTQLEITK(A)		64.5381	76513	Missed Cleavage	24	b5b11*b13°b14*b14°b15b16°b20b24°b25*b32*y1y2y3y4y4°y5y7y8y8°y9y10y11*y36	33.0956	0.0224
TGME49_231410	hypothetical protein	2396.26	3.48	2396.26	2396.25	0.0108	4.5211	9.5294	520	541	(R)VGFETIHENSIKPVAPLSENSK(G)		44.0235	865604	Pass One Match	50	b1b2b3b4b5b5°b6b8b8°b9b10b10°b11b11°b12b15b17b18y1y2y3y3*y3°y4y4°y5y5°y6y6°y7y7*y7°y8y8°y9y10y11y12y14°y15y15°y16y17°y18y19y19*y20y20*y21y22	14.7304	0.0141
TGME49_231410	hypothetical protein	2396.26	3.48	2396.26	2396.25	0.0173	7.2236	9.201	520	541	(R)VGFETIHENSIKPVAPLSENSK(G)		44.0313	840616	Pass One Match	52	b1b2b3b4b4°b5b5°b6b8b9°b10b10°b11b11*b11°b13b14b15b18b18°b21y1y2y3y3*y3°y4y4°y5y5°y6y6*y7y7*y7°y8y8°y9y10y10°y11y13y14y15*y16y17°y18y19y20y21y22y22*	13.7398	0.0133
TGME49_231410	hypothetical protein	1624.86	2.99	1624.86	1624.86	-0.0011	-0.648	8.8306	542	555	(K)GFVEFVNTQLEITK(A)		62.6326	122981	Pass One Match	16	b2b3b4y2y2°y3y4y4°y5y7y8y9y10y11y12y14	27.8967	0.0272
TGME49_231410	hypothetical protein	976.522	2.54	976.522	976.525	-0.0027	-2.8063	9.2083	563	571	(R)LTAFAHAFV(-)		52.776	209737	Pass One Match	18	b2b2°b3°b4b5b5°b6b7b7°b8b8°y2y4y5y6y7y8y9	18.3743	0.0164
TGME49_231410	hypothetical protein	976.524	2.74	976.523	976.525	-0.0016	-1.6721	8.5907	563	571	(R)LTAFAHAFV(-)		52.4088	159943	Pass One Match	14	b2b2°b3°b6b7b7°b8y3y4y5y6y7y8y9	13.281	0.0199
TGME49_231410	hypothetical protein	976.523	2.72	976.521	976.525	-0.0038	-3.9	8.7408	563	571	(R)LTAFAHAFV(-)		52.3919	162297	Pass One Match	13	b2b2°b3°b6b7b8y2y4y5y6y7y8y9	21.3233	0.0193
TGME49_231630	alveolin domain containing intermediate filament IMC4	1286.7	2	1286.7	1286.71	-0.0023	-1.8096	7.7443	30	42	(R)LVSGVVATQGEAR(I)		31.3903	12133	Pass One Match	16	b2b4b8b12y1y2y3y4y5y6y7y7*y8y10y11y13	24.013	0.018
TGME49_231630	alveolin domain containing intermediate filament IMC4	1096.64	2.96	1096.64	1096.64	0.0041	3.7591	7.5107	43	51	(R)ILEPLVQER(V)		42.0617	46459	Pass One Match	8	b4°y3y4y6y7y7°y8y9	22.8733	0.0154
TGME49_231630	alveolin domain containing intermediate filament IMC4	1470.82	2.26	1470.82	1470.82	0.0018	1.2212	7.4917	52	63	(R)VVEVLKEEIQER(V)		39.1423	57633	Pass One Match	16	b3y1y3y4y4*y4°y5°y7y7°y8y9y10y10*y10°y11y12	28.261	0.0176
TGME49_231630	alveolin domain containing intermediate filament IMC4	1444.78	2.08	1444.78	1444.78	-0.0014	-0.9842	7.3238	64	75	(R)VIEVPQVQYVDR(I)		47.7769	51224	Pass One Match	11	b7*b9*y3y4y6y6°y8y8°y10y11*y12	33.665	0.0275
TGME49_231630	alveolin domain containing intermediate filament IMC4	1444.78	2.07	1444.78	1444.78	-0.0006	-0.4487	7.1368	64	75	(R)VIEVPQVQYVDR(I)		47.4231	38607	Pass One Match	7	b9*b11*y3y5°y6y8y12	17.6384	0.0212
TGME49_231630	alveolin domain containing intermediate filament IMC4	2125.14	2.23	2125.14	2125.14	0.0006	0.29	7.7437	250	267	(R)NVPVPVELQIVQEYLCPK(I)	Carbamidomethyl C (16)	77.9742	40049	Pass One Match	18	b2b3b4b5*b14*y2y3y4y5y6y8y9y10y13y14y14°y16y18	22.0969	0.0257
TGME49_231630	alveolin domain containing intermediate filament IMC4	2125.14	2.23	2125.14	2125.14	0.001	0.4889	7.4511	250	267	(R)NVPVPVELQIVQEYLCPK(I)	Carbamidomethyl C (16)	77.5762	37556	Pass One Match	21	b2b3b4*b7°b11*y1y3y5y6y7y7°y8y10*y12y12*y12°y14y15y16y16*y18	32.8126	0.0238
TGME49_231640	alveolin domain containing intermediate filament IMC1	2997.55	2.96	2997.54	2997.54	-0.0031	-1.0436	7.0556	21	49	(R)GQATLPSHVVLPQTSDSPAIHVTAEASQR(L)		45.7753	30612	Pass One Match	15	b2b2*b4°b5°b11y3y4y7y15y18y18*y22y22°y24y29	16.3952	0.0164
TGME49_231640	alveolin domain containing intermediate filament IMC1	1521.75	2.95	1521.75	1521.74	0.0073	4.8071	7.6078	202	213	(R)YQDVEEVEEIIR(Y)		53.9282	113793	Pass One Match	14	b2*b3b3*b4y2y3y4y5y6y7y8y10y11°y12	17.3532	0.0125
TGME49_231640	alveolin domain containing intermediate filament IMC1	1521.75	2.98	1521.75	1521.74	0.0032	2.0818	7.4529	202	213	(R)YQDVEEVEEIIR(Y)		53.5615	102352	Pass One Match	15	b2b2*b3b3*b4b10°b12°y1y2y3y4y8y8°y10y12	18.7112	0.0117
TGME49_231640	alveolin domain containing intermediate filament IMC1	1521.75	2.98	1521.75	1521.74	0.0055	3.6335	7.3627	202	213	(R)YQDVEEVEEIIR(Y)		53.4863	102189	Pass One Match	17	b1b2b2*b3b3*b4*b9b12°y1y2y3y4y5y8y9y10y12	16.1937	0.011
TGME49_231640	alveolin domain containing intermediate filament IMC1	2038.14	2.75	2038.13	2038.14	-0.0062	-3.0664	7.1093	267	283	(R)EQIKVQQQIIQQQLSAR(A)		42.1351	42542	Missed Cleavage	8	b5°b8°y3y4y5y7y8y17	26.2391	0.0118
TGME49_231640	alveolin domain containing intermediate filament IMC1	2509.35	3.23	2509.35	2509.35	-0.0001	-0.0529	7.0142	392	412	(K)EKPFLQVQDVIKPVPCDVEIR(V)	Carbamidomethyl C (16)	56.1275	58006	Pass One Match	9	b17*b18y2y4y5y7y10y11y21	23.9275	0.0167
TGME49_231910	ATP synthase F1 gamma subunit	1569.87	2	1569.87	1569.87	-0.0025	-1.6012	9.2743	77	90	(R)RLENGLPFATPVQK(L)		44.6842	235687	Missed Cleavage	26	b1b2b3b3°b4b4*b5b5*b5°b6b6*b9b10b10°b12y2*y3y4y4*y5y6y6°y8y11*y12y14	19.9122	0.0127
TGME49_231910	ATP synthase F1 gamma subunit	1569.88	2	1569.88	1569.87	0.0014	0.8859	9.1045	77	90	(R)RLENGLPFATPVQK(L)		44.3243	226313	Missed Cleavage	28	b1b3b3°b4b4*b5b5*b5°b6b6*b9b10b10°b12b12*b13b13°y2*y3y4y4*y5y6y6°y8y11*y13°y14	22.2084	0.0105
TGME49_231910	ATP synthase F1 gamma subunit	1569.89	2	1569.88	1569.87	0.0096	6.1169	9.0045	77	90	(R)RLENGLPFATPVQK(L)		44.3288	220293	Missed Cleavage	26	b1b2b3b3°b4b4*b5b5*b5°b6b8b9b10b10°b12b13y2*y3y4y4*y5y6y6°y7y8y14	20.3795	0.0095
TGME49_231910	ATP synthase F1 gamma subunit	1413.78	2.98	1413.77	1413.77	0.0006	0.4101	9.1978	78	90	(R)LENGLPFATPVQK(L)		49.4122	174831	Pass One Match	25	b1b2b2°b4b4*b4°b5b5*b5°b6*b8b9*y2y2*y3y4y4*y5y6y7*y8y8°y11y11°y13	22.7862	0.0116
TGME49_231910	ATP synthase F1 gamma subunit	1413.78	2.99	1413.78	1413.77	0.0085	6.0431	9.0792	78	90	(R)LENGLPFATPVQK(L)		49.0144	155091	Pass One Match	22	b1b2b2°b4b4*b4°b5b5*b5°b6°b8b13°y3y4y4*y5y6y7*y8y8*y11y13	24.0434	0.0122
TGME49_231910	ATP synthase F1 gamma subunit	1413.77	2.99	1413.77	1413.77	-0.0047	-3.3238	8.8101	78	90	(R)LENGLPFATPVQK(L)		48.9371	165057	Pass One Match	20	b1b2b3°b4*b4°b5b5*b5°b7*b8b11*y2*y3y4y6y7*y8y8*y8°y12*	21.1928	0.0137
TGME49_231910	ATP synthase F1 gamma subunit	1431.81	2.99	1431.81	1431.81	0.0011	0.7613	8.1403	101	114	(K)EKGTLAVLALSSDK(G)		45.0287	23337	Missed Cleavage	9	b1°b4b13y1y3y4y5y6y14	20.2218	0.021
TGME49_231910	ATP synthase F1 gamma subunit	1431.81	2	1431.81	1431.81	0.0015	1.0741	8.1433	101	114	(K)EKGTLAVLALSSDK(G)		44.996	19934	Missed Cleavage	12	b1°b4b5b6b13b14y1y3y4y5y6y14	26.2699	0.0157
TGME49_231910	ATP synthase F1 gamma subunit	2364.26	2.59	2364.26	2364.26	-0.0022	-0.9415	8.2798	103	126	(K)GTLAVLALSSDKGLCGGVNSFVAK(Q)	Carbamidomethyl C (15)	60.5138	128614	Missed Cleavage	31	b2°b3b3°b4°b5b5°b6°b7b13°b15b18b22y1y2y3y4y5y6y6*y7y8°y9y12y12*y14y16°y17y18y19y19°y24	26.6198	0.0112
TGME49_231910	ATP synthase F1 gamma subunit	1174.67	2.82	1174.67	1174.67	-0.0012	-1.0103	8.5484	103	114	(K)GTLAVLALSSDK(G)		50.5657	23739	Pass One Match	10	b3°b5b5°y2y3y4y6y7y8y12	18.6311	0.0155
TGME49_231910	ATP synthase F1 gamma subunit	2364.27	3	2364.26	2364.26	-0.0017	-0.7011	9.0865	103	126	(K)GTLAVLALSSDKGLCGGVNSFVAK(Q)	Carbamidomethyl C (15)	60.1555	118126	Missed Cleavage	33	b2°b3°b4b4°b5b5°b6°b7b7°b13b14b16°b17b18°b22y2y3y4y5y6y6*y6°y9y10y10*y14y15y16y17y18y19y20y24	22.4097	0.0108
TGME49_231910	ATP synthase F1 gamma subunit	1174.67	2.92	1174.67	1174.67	-0.0026	-2.1817	8.1233	103	114	(K)GTLAVLALSSDK(G)		50.1584	20352	Pass One Match	5	b3b3°y6y7y9	30.3395	0.0108
TGME49_231910	ATP synthase F1 gamma subunit	2364.27	2.82	2364.26	2364.26	0.0014	0.6029	9.0675	103	126	(K)GTLAVLALSSDKGLCGGVNSFVAK(Q)	Carbamidomethyl C (15)	60.1038	143080	Missed Cleavage	37	b2°b3b3°b4b4°b5b5°b6b6°b7b7°b13b14b15b16y1y2y3y4y5y6y6*y9y10y10°y11y12*y14y15y16y17y17°y18y19y20y24y24*	17.3157	0.0119
TGME49_231910	ATP synthase F1 gamma subunit	1208.62	2.96	1208.62	1208.61	0.0089	7.354	7.6733	115	126	(K)GLCGGVNSFVAK(Q)	Carbamidomethyl C (3)	40.2856	51108	Pass One Match	4	b3y2y8y10°	30.2903	0.0291
TGME49_231910	ATP synthase F1 gamma subunit	1208.61	2.97	1208.61	1208.61	0.0033	2.7453	8.0204	115	126	(K)GLCGGVNSFVAK(Q)	Carbamidomethyl C (3)	40.0189	49086	Pass One Match	9	b2b3b10y1y2y3y9y10y12*	25.6284	0.0148
TGME49_231910	ATP synthase F1 gamma subunit	1208.61	2.96	1208.61	1208.61	0.0015	1.2429	7.9269	115	126	(K)GLCGGVNSFVAK(Q)	Carbamidomethyl C (3)	39.9774	47343	Pass One Match	8	b2b3y1y2y3y5y8y12	24.0759	0.022
TGME49_231910	ATP synthase F1 gamma subunit	2234.16	2.74	2234.15	2234.15	0.0031	1.3873	7.7082	130	150	(R)IVIKENEMAGNAVQVYGVGDK(I)		45.2359	26646	Pass One Match	4	b18*y3y5y8*	14.1134	0.0159
TGME49_231910	ATP synthase F1 gamma subunit	1780.82	2	1780.81	1780.82	-0.0028	-1.5886	7.7356	134	150	(K)ENEMAGNAVQVYGVGDK(I)		33.429	1817	Pass One Match	11	b1b2*b9°b10b12b13*y2y8y9°y12*y16	31.649	0.0225
TGME49_231910	ATP synthase F1 gamma subunit	1694.82	2	1694.81	1694.81	0.002	1.2073	9.0664	173	186	(R)FPWNFGQACIIADR(L)	Carbamidomethyl C (9)	65.1032	205570	Pass One Match	26	b2b3b4b5*b6b11b13y1y2y3y3°y4y5y6y6°y7y8°y9y9*y10y11y11°y12y13y14y14*	24.8191	0.0392
TGME49_231910	ATP synthase F1 gamma subunit	1694.81	2	1694.81	1694.81	-0.0053	-3.1504	9.1632	173	186	(R)FPWNFGQACIIADR(L)	Carbamidomethyl C (9)	65.0779	213612	Pass One Match	22	b1b4b4*b5b6b7*b11b12*y1y3y4y5y6y7y8°y9y10y11y11°y12y13y14	18.3062	0.0282
TGME49_231910	ATP synthase F1 gamma subunit	1164.62	2.99	1164.62	1164.62	-0.001	-0.8428	8.6999	195	203	(R)LMVIYNHFK(S)		42.7415	74659	Pass One Match	12	b1b2y1y2y3y4*y5y5*y6y6*y8y9	17.1924	0.0187
TGME49_231910	ATP synthase F1 gamma subunit	3524.85	5	3524.85	3524.85	0.0032	0.9122	7.0809	195	226	(R)LMVIYNHFKSAVAYDTLTLNVLTPTQAAQSAK(E)	Oxidation M (2)	106.369	1159	Variable Modification	6	b8y3°y5*y11°y12°y17°	37.8752	0.0198
TGME49_231910	ATP synthase F1 gamma subunit	1164.62	2.02	1164.62	1164.62	-0.0005	-0.4545	8.9142	195	203	(R)LMVIYNHFK(S)		42.3642	71906	Pass One Match	10	b2b3y2y4y5y6y6*y7y8y8*	18.0703	0.0143
TGME49_231910	ATP synthase F1 gamma subunit	1164.63	2	1164.62	1164.62	-0.0004	-0.3415	8.6692	195	203	(R)LMVIYNHFK(S)		42.4265	71322	Pass One Match	7	b2y3y4y5y6y8y9	15.1681	0.0209
TGME49_231910	ATP synthase F1 gamma subunit	2363.26	2.27	2363.25	2363.25	0.008	3.3855	9.3561	204	226	(K)SAVAYDTLTLNVLTPTQAAQSAK(E)		60.2141	246594	Pass One Match	42	b1b2b2°b3b3°b4b4°b5b5°b6b7b8b8°b9°b10b12°b13b13°b14*b17°b18°b23y2y3y3°y4y4*y5y6y6°y7y7*y9y10y11y12y13y14°y15y17y20y23	21.8735	0.0285
TGME49_231910	ATP synthase F1 gamma subunit	2363.26	2.32	2363.25	2363.25	0.0073	3.068	9.5478	204	226	(K)SAVAYDTLTLNVLTPTQAAQSAK(E)		59.8799	331322	Pass One Match	51	b1°b2b2°b3b3°b4b5b5°b6b7b7°b8b8°b9b9°b10°b11b12b12*b12°b13b13°b14b17b18b18*b19b23y1y2y3y4y4*y5y6y6°y7y7*y9y9°y10y10*y10°y11y13y13°y15y18y19*y20y23	16.9962	0.0144
TGME49_231910	ATP synthase F1 gamma subunit	2363.26	2.36	2363.26	2363.25	0.0126	5.3493	9.4228	204	226	(K)SAVAYDTLTLNVLTPTQAAQSAK(E)		59.7353	338089	Pass One Match	50	b1b1°b2b3b3°b4b4°b5b5°b6b7b8b9°b10b10°b12b12°b13b13*b13°b14b17°b18b19y2y3y4y4*y4°y5y6y6*y6°y7y7*y8y8*y9y9°y10y10°y11y12y12*y13y13*y14y15y20y23	17.4466	0.0147
TGME49_231910	ATP synthase F1 gamma subunit	1510.71	2.98	1510.71	1510.71	0.007	4.6466	8.4747	227	238	(K)EQLNTFEFEPEK(T)		48.6882	81909	Pass One Match	16	b2b2*b2°b3°b4b5°b11*y2y3y4y5y6y6°y7y9y10	16.4471	0.0159
TGME49_231910	ATP synthase F1 gamma subunit	1510.72	2.98	1510.72	1510.71	0.0129	8.514	8.1955	227	238	(K)EQLNTFEFEPEK(T)		48.3304	73694	Pass One Match	7	b1°b3°b9°y3y5y10y12	16.4224	0.0172
TGME49_231910	ATP synthase F1 gamma subunit	1510.72	2.99	1510.71	1510.71	0.0074	4.8695	8.092	227	238	(K)EQLNTFEFEPEK(T)		48.2347	70787	Pass One Match	8	b1b1°b2*y3y5y7y9°y10	23.8651	0.0168
TGME49_231910	ATP synthase F1 gamma subunit	2200.02	2.32	2200.01	2200	0.0068	3.096	7.6472	270	290	(R)MSAMDNASTNAGEMISSLTLR(Y)		63.7218	27712	Pass One Match	4	b18y3y5y6	36.0986	0.0206
TGME49_231910	ATP synthase F1 gamma subunit	2200.01	2.35	2200	2200	-0.0004	-0.1773	7.9464	270	290	(R)MSAMDNASTNAGEMISSLTLR(Y)		63.3656	30407	Pass One Match	13	b9°b15b16*b19y2y6y8y12°y13°y18*y19y19°y21	39.7511	0.0226
TGME49_231910	ATP synthase F1 gamma subunit	1672.91	2.96	1672.91	1672.9	0.0051	3.0668	9.494	299	314	(K)ITTELVEIISGANALE(-)		75.1693	197988	Pass One Match	39	b2b2°b3°b4b4°b5b5°b6b6°b7b7°b8b8°b9b9°b10b12b13b14b14°b15b16*y1y1°y2y2°y4y6y6°y7y7°y8y9y9°y10y11°y13*y15y16	13.6608	0.0215
TGME49_231910	ATP synthase F1 gamma subunit	1672.9	2.97	1672.9	1672.9	0.0013	0.8064	9.6273	299	314	(K)ITTELVEIISGANALE(-)		74.8787	230620	Pass One Match	39	b1b2b2°b3°b4b4°b5b5°b6b6°b7b7°b8b8°b9b10b12b12°b13b14b15b15*y1y1°y2y2°y4y4*y5°y6y6°y7y7°y8y9y9°y10y11*y16	14.2407	0.0191
TGME49_231910	ATP synthase F1 gamma subunit	1672.92	2.97	1672.91	1672.9	0.0112	6.6911	9.4384	299	314	(K)ITTELVEIISGANALE(-)		74.8114	183543	Pass One Match	43	b1b2b2°b3b3°b4b4°b5b5°b6b6°b7b7°b8b8°b9b9°b10b11°b12b14b14°b15y1y1°y2y2°y4y4*y5y6y6°y7y7°y8y8*y9y9°y10y10*y11y13*y16	18.9423	0.0187
TGME49_232710	ribosomal protein RPS3A	1303.75	2.99	1303.75	1303.75	0.0016	1.252	7.6365	203	213	(K)GIFPLQNVFIR(K)		70.7853	38448	Pass One Match	14	b2b4b8*b10y1y2y3y5y6y6*y7y8y8*y9	23.9135	0.0155
TGME49_232710	ribosomal protein RPS3A	1303.75	2.99	1303.74	1303.75	-0.0071	-5.4552	7.2621	203	213	(K)GIFPLQNVFIR(K)		70.4207	44342	Pass One Match	11	b3b8*y2y3y5y5*y6y7y8y9y11	22.1226	0.0114
TGME49_232940	heat shock protein HSP20	1210.68	2.97	1210.68	1210.68	0	0.0248	8.5049	46	56	(K)IAEIQAPAEIR(S)		41.0476	164443	Pass One Match	20	b1b2b3b5b5*b6b9*b9°b11y1y2y3y3°y5y6y7y7°y9y10*y11	25.9975	0.0188
TGME49_232940	heat shock protein HSP20	1210.68	2.98	1210.68	1210.68	0.0028	2.2797	7.2967	46	56	(K)IAEIQAPAEIR(S)		40.7223	125788	Pass One Match	10	b2b3b3°b5b5*b6y2y6y7y11	21.9633	0.0141
TGME49_232940	heat shock protein HSP20	1210.68	2.98	1210.68	1210.68	-0.002	-1.692	7.3601	46	56	(K)IAEIQAPAEIR(S)		40.7131	114483	Pass One Match	9	b2b3b3°b5*b11*y2y6y7y11	22.0869	0.0098
TGME49_232940	heat shock protein HSP20	1558.79	2.97	1558.79	1558.79	-0.0006	-0.3794	7.8869	133	146	(R)SFQLPPNAVEDSVR(A)		48.7594	85181	Pass One Match	6	b3b4y3y10y10°y11	19.8446	0.0208
TGME49_232940	heat shock protein HSP20	1558.79	2	1558.79	1558.79	0.0029	1.8899	7.502	133	146	(R)SFQLPPNAVEDSVR(A)		48.4031	104396	Pass One Match	13	b3b3°b4b6°b7b7*y10b11b11°y3y6y8*y8°	21.9983	0.0587
TGME49_232940	heat shock protein HSP20	1558.79	2.99	1558.79	1558.79	0	0.0095	8.0525	133	146	(R)SFQLPPNAVEDSVR(A)		48.2944	117402	Pass One Match	13	b3b3°b4b5*b7°b11b13b14°y6y8°y10y11y13	22.1716	0.0843
TGME49_233100	SPFH domain / Band 7 family protein	3030.59	3.29	3030.58	3030.58	0.0035	1.147	8.6254	11	41	(R)LGGLGAAALATAAGGIGLFNYSLYNVEPGHR(A)		80.2657	25090	Pass One Match	30	b2b3b4b6b8b9b10b11°b15b18°b21b22b31y3y4y5y6y7y8*y9*y10*y12°y13y15y17y18y19y23y25y31	29.1113	0.0187
TGME49_233100	SPFH domain / Band 7 family protein	3030.59	3.23	3030.58	3030.58	-0.0036	-1.1781	8.3834	11	41	(R)LGGLGAAALATAAGGIGLFNYSLYNVEPGHR(A)		80.015	22135	Pass One Match	22	b9b10b11b14b15b15°y1y3y4y5y8y10y13y18y18*y19y20y21y22y23y29y31	17.7835	0.0186
TGME49_233100	SPFH domain / Band 7 family protein	3030.59	3.3	3030.58	3030.58	0	-0.0138	7.1526	11	41	(R)LGGLGAAALATAAGGIGLFNYSLYNVEPGHR(A)		79.9003	17074	Pass One Match	13	b1b5b8b12°b14°b15°y2y4y5y12y15y18y31	39.2204	0.0194
TGME49_233100	SPFH domain / Band 7 family protein	2649.38	3.35	2649.38	2649.35	0.0259	9.7764	7.1236	55	76	(R)VYSEGTHFCIPLVERPVIYDVR(S)	Carbamidomethyl C (9)	59.2396	53110	Pass One Match	14	b1b3b3°b14°b17b20y1y2y7y8°y10y12y20y22	28.6121	0.0324
TGME49_233100	SPFH domain / Band 7 family protein	1741.99	2.92	1741.99	1742	-0.0045	-2.5861	7.4381	100	114	(R)VLSRPDVPKLPTTYR(L)		41.2453	45487	Missed Cleavage	8	b6y4y5y5°y6y13y13°y15	30.2682	0.0249
TGME49_233100	SPFH domain / Band 7 family protein	1742	2.98	1741.99	1742	-0.0074	-4.2561	7.2034	100	114	(R)VLSRPDVPKLPTTYR(L)		40.84	42294	Missed Cleavage	4	b6y3y5y15	10.2404	0.019
TGME49_233100	SPFH domain / Band 7 family protein	1661.89	2.99	1661.89	1661.9	-0.006	-3.5852	7.8989	135	149	(K)SVVAQFNASQLITQR(E)		53.3488	59808	Pass One Match	18	b1b1°b4b4°b7b8b8°b9b10b11b11°b12b13°b14y3y4y13y15	22.1274	0.0163
TGME49_233100	SPFH domain / Band 7 family protein	1661.9	2.02	1661.9	1661.9	-0.0007	-0.4349	8.131	135	149	(K)SVVAQFNASQLITQR(E)		52.983	52058	Pass One Match	17	b1b1°b2b5*b9b10b10*b11°b12b14y3y4y4*y9y10y12y13	26.8341	0.0239
TGME49_233100	SPFH domain / Band 7 family protein	1661.9	2.02	1661.89	1661.9	-0.0032	-1.9549	7.2607	135	149	(K)SVVAQFNASQLITQR(E)		52.9286	61360	Pass One Match	11	b5*b6°b10y3y4y9*y10y11y12y13y15	22.5517	0.0251
TGME49_233100	SPFH domain / Band 7 family protein	2751.39	3.29	2751.38	2751.39	-0.0052	-1.9058	7.3836	164	187	(R)AKDFNILLDDVSLTHLSFGPEYEK(A)		69.178	19742	Pass One Match	12	b3°b6b12*b13*y2y3y8y9y13y13°y22y24	30.5753	0.022
TGME49_233100	SPFH domain / Band 7 family protein	2751.41	3.37	2751.4	2751.39	0.0127	4.6157	7.1621	164	187	(R)AKDFNILLDDVSLTHLSFGPEYEK(A)		68.8644	15276	Pass One Match	5	b2b6b13°y13y24	7.9399	0.0184
TGME49_233100	SPFH domain / Band 7 family protein	1583.88	2	1583.88	1583.88	0.0026	1.641	7.0173	220	235	(K)AQGEAEAAKLIGNAIK(N)		49.7161	7138	Missed Cleavage	6	b3b8b9°b10y2y4*	23.8042	0.0181
TGME49_233100	SPFH domain / Band 7 family protein	1229.67	2	1229.67	1229.67	-0.007	-5.6545	7.3923	236	245	(K)NNPAFLELRR(I)		54.5927	8404	Pass One Match	5	b1*b4b9y1y8	36.3967	0.0352
TGME49_233100	SPFH domain / Band 7 family protein	2038.09	2.84	2038.09	2038.07	0.0145	7.1125	7.4079	263	280	(R)VMLNSDSLLLNLMGKDFK(T)		62.1435	36450	Pass One Match	13	b1b8b11°y1y3y5y7°y8y14°y16°y17y17°y18	23.2731	0.0103
TGME49_233460	SAG-related sequence SRS29B	1751.95	2	1751.94	1751.95	-0.0071	-4.0617	7.4202	26	42	(R)AVTAGVFAAPTLMSFLR(C)		74.3163	5558	Pass One Match	15	b2b3°b7b7°b8b8°b13°y1y2y7°y8y8°y9y10y11°	37.0123	0.0324
TGME49_233460	SAG-related sequence SRS29B	1751.96	2	1751.95	1751.95	0.0008	0.4815	7.3848	26	42	(R)AVTAGVFAAPTLMSFLR(C)		73.9781	8277	Pass One Match	14	b3b3°b4b4°b5b7b8°b9b10°b14b17y2y5y11°	34.4956	0.0449
TGME49_233460	SAG-related sequence SRS29B	1843	2.47	1842.99	1843	-0.0012	-0.6366	7.7762	65	81	(K)STAAVILTPTENHFTLK(C)		50.1339	79772	Pass One Match	18	b1b1°b2b2°b3b3°b4°b5b6y2y5y9y9*y10y11y13y15°y17	21.5294	0.0173
TGME49_233460	SAG-related sequence SRS29B	1843.01	2.52	1843	1843	0.0046	2.5123	7.6249	65	81	(K)STAAVILTPTENHFTLK(C)		49.7145	62176	Pass One Match	18	b1b2°b3b3°b4°b5b6b7°b13b13°b15y4y6°y8y9y10y13y17	24.3522	0.0183
TGME49_233460	SAG-related sequence SRS29B	1843	2.52	1842.99	1843	-0.0045	-2.4631	7.8621	65	81	(K)STAAVILTPTENHFTLK(C)		49.672	62082	Pass One Match	17	b1b2°b3b3°b4°b5b5°b12°y2y4y9y9*y10y11y13y14y15	20.3468	0.0188
TGME49_233460	SAG-related sequence SRS29B	2228.18	2.83	2228.17	2228.17	0.0002	0.0885	7.0262	65	84	(K)STAAVILTPTENHFTLKCPK(T)	Carbamidomethyl C (18)	45.3803	6957	Missed Cleavage	5	b1°y11y12y13*y17°	27.2464	0.0408
TGME49_233460	SAG-related sequence SRS29B	1630.85	2.99	1630.85	1630.84	0.0015	0.9276	8.3392	85	99	(K)TALTEPPTLAYSPNR(Q)		44.8467	124079	Pass One Match	18	b2b3°b4°b5b5°b10°b11°b14*y3y4y5y5*y5°y6y9y10y11y15	16.3667	0.0189
TGME49_233460	SAG-related sequence SRS29B	1630.85	2.99	1630.85	1630.84	0.005	3.088	7.923	85	99	(K)TALTEPPTLAYSPNR(Q)		44.4995	111539	Pass One Match	16	b1b1°b2b3b3°b5b5°y2y3y5y6y9y10y11y11°y15	26.0041	0.0141
TGME49_233460	SAG-related sequence SRS29B	1630.85	2.99	1630.85	1630.84	0.0056	3.4104	8.2987	85	99	(K)TALTEPPTLAYSPNR(Q)		44.4958	109268	Pass One Match	21	b2b3°b4°b5b11°b13°b14*y2y3y4y5y6y7°y8°y9y10y10*y12y13y13*y15	20.5032	0.0138
TGME49_233460	SAG-related sequence SRS29B	3020.49	2.79	3020.47	3020.47	-0.0014	-0.4678	7.0827	114	142	(K)AVTLSSLIPEAEDSWWTGDSASLDTAGIK(L)		76.7919	8329	Pass One Match	16	b2b3°b10b13°b20y1y4y6°y7y8°y9y13°y14y15y16y23°	37.5318	0.0286
TGME49_233460	SAG-related sequence SRS29B	2685.2	2.96	2685.19	2685.19	0.0065	2.4279	7.1879	218	241	(K)DGVKVPQDNNQYCSGTTLTGCNEK(S)	Carbamidomethyl C (13), Carbamidomethyl C (21)	35.6475	84233	Missed Cleavage	21	b2°b5b12b14°b17*b18b19b21b24y1y2°y4*y5y7y8y12y12*y13y13*y23y24	21.4042	0.0186
TGME49_233460	SAG-related sequence SRS29B	2685.2	2.9	2685.19	2685.19	0.0034	1.2584	7.6953	218	241	(K)DGVKVPQDNNQYCSGTTLTGCNEK(S)	Carbamidomethyl C (13), Carbamidomethyl C (21)	35.2467	78023	Missed Cleavage	24	b4b5°b6°b8°b10*b11b12*b17°b19°y3°y5y6y8y8*y9y10y11y12y13y19y20y20*y24y24*	28.4521	0.0167
TGME49_233460	SAG-related sequence SRS29B	1783.86	2.59	1783.85	1783.85	0.0001	0.0765	7.0945	293	309	(K)HHCTVQLEFAGAAGSAK(S)	Carbamidomethyl C (3)	34.9544	6195	Pass One Match	8	b1b12b12*b13*y5y12°y13*y16	30.9803	0.0199
TGME49_239260	histone H4	1325.75	2.04	1325.75	1325.75	-0.0076	-5.7112	7.0047	25	36	(R)DNIQGITKPAIR(R)		34.0908	15865	Pass One Match	10	b1°b2b3b3°y4y6y8y9*y12y12*	25.8676	0.0163
TGME49_239260	histone H4	2135.11	3.02	2135.1	2135.11	-0.0117	-5.499	7.5708	61	78	(K)VFLENIIKDSVTYTEHAR(R)		61.9103	98002	Pass One Match	23	b2b5b6b6*b13°y1y2y3y4y4°y5y6°y7y9y9°y10y12y12°y14*y15°y16y16°y18	28.5901	0.0131
TGME49_239260	histone H4	2135.12	3.05	2135.11	2135.11	-0.0031	-1.472	7.8622	61	78	(K)VFLENIIKDSVTYTEHAR(R)		61.8236	114037	Pass One Match	10	b2y2y3y4y5y7y10y16y17y18	18.3517	0.0139
TGME49_239260	histone H4	714.346	2	714.35	714.346	0.0038	5.3415	7.2803	97	103	(R)TLYGFGG(-)		48.5531	112531	Pass One Match	10	b1b1°b2°b4b4°b5b5°y3y5y7	23.5201	0.0326
TGME49_243950	prohibitin, putative	1168.69	2.92	1168.69	1168.69	-0.0043	-3.7055	7.9534	118	128	(R)VLPSIGNEVLK(A)		48.4729	63807	Pass One Match	9	b4y2y3y4y6y7y9y9*y11	17.9565	0.016
TGME49_243950	prohibitin, putative	1168.7	2.93	1168.7	1168.69	0.0043	3.6689	7.2882	118	128	(R)VLPSIGNEVLK(A)		48.1494	44113	Pass One Match	6	b4°y2y6y7y9y11	17.4963	0.0091
TGME49_243950	prohibitin, putative	1168.69	2.92	1168.69	1168.69	-0.0045	-3.8882	7.6598	118	128	(R)VLPSIGNEVLK(A)		48.0408	42442	Pass One Match	7	y2y4y6y7y9y10y11	21.5856	0.0131
TGME49_243950	prohibitin, putative	1195.6	2.92	1195.6	1195.6	0.0091	7.5701	7.7404	134	143	(R)YDAESLLTQR(D)		45.5312	113171	Pass One Match	9	b2b3y3y4y5y6y8y8*y10	13.6558	0.0093
TGME49_243950	prohibitin, putative	1195.6	2.95	1195.6	1195.6	0.004	3.3102	7.3946	134	143	(R)YDAESLLTQR(D)		45.2001	97019	Pass One Match	7	b2b3y3y4y5y6y10	9.3431	0.0097
TGME49_243950	prohibitin, putative	1195.6	2.95	1195.6	1195.6	0.0036	3.0232	7.1491	134	143	(R)YDAESLLTQR(D)		45.165	92965	Pass One Match	5	b2b4y3y5y6	30.2789	0.0197
TGME49_245450	hypothetical protein	1263.68	2	1263.68	1263.69	-0.0046	-3.6173	8.0677	8	18	(K)RCPSVSLLFGK(R)	Carbamidomethyl C (2)	47.4346	98727	Missed Cleavage	10	b1b5b8y2y3y4y5y6y10y11	24.6388	0.023
TGME49_245450	hypothetical protein	1263.69	2	1263.68	1263.69	-0.003	-2.3966	8.2891	8	18	(K)RCPSVSLLFGK(R)	Carbamidomethyl C (2)	47.3245	88850	Missed Cleavage	8	b5b8y2y3y4y5y6y11	18.2751	0.0212
TGME49_245450	hypothetical protein	1435.78	2	1435.78	1435.78	-0.0004	-0.2555	9.5324	31	42	(R)HQLEIPVETIEK(I)		43.2283	315848	Pass One Match	26	b2b2*b3b4b5b7*b8b9°b10*b11b12y2y2°y3y4y5y5°y7y8y9y9°y10y11y11*y11°y12	11.9007	0.0176
TGME49_245450	hypothetical protein	2355.22	2.9	2355.21	2355.22	-0.0072	-3.0539	8.2413	31	50	(R)HQLEIPVETIEKIYEGVDSR(L)		63.9457	89824	Missed Cleavage	22	b1b2b2*b3b3*b4b4°b5b6°b9*b10y1y2y3y4°y5y5°y7y11y13y15y20	21.9843	0.0208
TGME49_245450	hypothetical protein	1435.78	2.02	1435.78	1435.78	-0.0017	-1.1898	8.959	31	42	(R)HQLEIPVETIEK(I)		42.9689	261215	Pass One Match	16	b2b2*b3b3*b4b5b5°b11y3y4y5y5°y7y9y10y12	18.4934	0.0101
TGME49_245450	hypothetical protein	2355.23	3.08	2355.22	2355.22	0.0034	1.4233	7.9274	31	50	(R)HQLEIPVETIEKIYEGVDSR(L)		63.6435	63242	Missed Cleavage	22	b2b2*b3b4b4°b5b7b8*b8°b12*b13°b15*b15°b17b17*y1y2y3y3°y4y4°y20	22.9627	0.0312
TGME49_245450	hypothetical protein	1435.79	2.99	1435.78	1435.78	0.0056	3.8939	9.0456	31	42	(R)HQLEIPVETIEK(I)		43.0092	257622	Pass One Match	21	b2b2*b3b4b5b5°b8b10°b11y3y4y5y5°y7y8y9y9°y10y11y11°y12	17.4688	0.0143
TGME49_245450	hypothetical protein	2355.22	3.09	2355.22	2355.22	-0.003	-1.2648	8.3837	31	50	(R)HQLEIPVETIEKIYEGVDSR(L)		63.5797	73904	Missed Cleavage	26	b1b2b2*b3b4b5b9b9°b12*b13°b15*b17°y2y3y3°y4y4°y5y6y7y10y11°y14°y15y16y20	27.4129	0.0242
TGME49_245450	hypothetical protein	2088.09	2.68	2088.09	2088.1	-0.0091	-4.3483	9.2366	69	87	(K)LKLDAYHLLEASQSETAAK(S)		50.7373	388752	Missed Cleavage	38	b2b3b4b6b7b8b9b10b11b12b14*b14°b15b17°b18*y1y2y3y4y5y5°y6y6°y7y7*y7°y8y8°y9y9°y11y12y12°y13y16y17y18y19	18.9263	0.0153
TGME49_245450	hypothetical protein	2088.11	2.78	2088.11	2088.1	0.0082	3.9366	8.6431	69	87	(K)LKLDAYHLLEASQSETAAK(S)		50.2949	460034	Missed Cleavage	31	b2b3b4b6b7°b8b9b10b11b12b12°b17°b18y2y3y4y5y5°y6y7y7°y8y9y10y11y13y15y15°y16y17y19	19.6189	0.0159
TGME49_245450	hypothetical protein	2088.11	2.76	2088.1	2088.1	0.0063	3.0361	8.8438	69	87	(K)LKLDAYHLLEASQSETAAK(S)		50.263	438273	Missed Cleavage	31	b1b2b3b6b7b10b11b12b12°b13b14*b14°b17*y2y3y4y5y5°y6y6°y7*y7°y8y9y11y12y15y16y17y19y19*	14.786	0.0145
TGME49_245450	hypothetical protein	1846.92	2.53	1846.92	1846.92	-0.0007	-0.3941	8.7109	71	87	(K)LDAYHLLEASQSETAAK(S)		50.0433	149816	Pass One Match	17	b2b2°b5b6b8b16b17*y2y3y4y5y6y7*y8y8*y10y17	16.4284	0.0199
TGME49_245450	hypothetical protein	1846.94	2.59	1846.93	1846.92	0.0111	5.9899	7.8944	71	87	(K)LDAYHLLEASQSETAAK(S)		49.6328	116501	Pass One Match	18	b2b4b5b8b10°b14b14*b15y1y2y3y4y6y7*y8y8°y11y12	19.5985	0.0144
TGME49_245450	hypothetical protein	1846.93	2.6	1846.92	1846.92	0.0023	1.2294	8.1701	71	87	(K)LDAYHLLEASQSETAAK(S)		49.5859	118179	Pass One Match	17	b1b2b5b8y1y2y3y4y5y6y7y7*y8*y9°y10y11y17	20.0164	0.0148
TGME49_246540	cytochrome c1, heme protein	1623.84	3	1623.84	1623.83	0.0094	5.7596	7.4572	1	17	(-)MGGGGGGALNKLFPGYK(D)		48.4455	3566	Missed Cleavage	5	b11b13b13*b16y16	25.8434	0.0164
TGME49_246540	cytochrome c1, heme protein	1772.88	2.27	1772.88	1772.88	-0.0007	-0.3761	7.5207	39	53	(K)SYEKQVYSESVALNR(T)		36.8511	33653	Missed Cleavage	3	y3y6y10	26.6625	0.0275
TGME49_246540	cytochrome c1, heme protein	1772.89	2	1772.88	1772.88	0.0015	0.8704	7.7446	39	53	(K)SYEKQVYSESVALNR(T)		36.3676	20389	Missed Cleavage	8	b12*y2y3y4y9*y10°y13y15	28.7824	0.019
TGME49_246540	cytochrome c1, heme protein	1265.65	2.99	1265.65	1265.65	-0.0019	-1.4797	8.4933	43	53	(K)QVYSESVALNR(T)		35.0136	60291	Pass One Match	19	b1b2*b3b4°b5b8*b10°b11y1y2*y3y3*y4y6y7y7*y8y9y11	19.9379	0.0133
TGME49_246540	cytochrome c1, heme protein	1265.65	2.99	1265.64	1265.65	-0.0035	-2.7815	9.1831	43	53	(K)QVYSESVALNR(T)		33.9803	224701	Pass One Match	31	b1b1*b2*b3b3*b4b4*b4°b5*b6°b8*b9*b11b11*y1y2y2*y3y3*y4y4*y5y6y6°y7y7°y8y8°y9y10y11	17.8464	0.014
TGME49_246540	cytochrome c1, heme protein	1265.65	2.98	1265.64	1265.65	-0.0044	-3.4423	9.1801	43	53	(K)QVYSESVALNR(T)		33.8418	342962	Pass One Match	23	b1b1*b2*b3*b4*b6°b11b11°y1y2*y3y4y4*y5y6y6*y7y8y8°y9y9*y10y11	16.9655	0.0156
TGME49_246540	cytochrome c1, heme protein	2123.05	2.23	2123.04	2123.04	0.0043	2.0381	9.2655	86	104	(R)GTLVEGADFYLPTAQEQQR(L)		56.0895	806629	Pass One Match	37	b3b3°b4b5b7b8b8°b9b9°b10b10°b11b11°b14°b17b17°b18y3y4y4°y5y6y7y8y8°y9y9°y10y10*y11y12y12*y14y15y15°y16*y19	14.906	0.0249
TGME49_246540	cytochrome c1, heme protein	2123.05	2.22	2123.04	2123.04	0.003	1.4232	9.6956	86	104	(R)GTLVEGADFYLPTAQEQQR(L)		55.6026	1052097	Pass One Match	51	b3b3°b4b5b6°b7b7°b8b8°b9b9°b10b10°b11b11°b12b14°b15b16b17b17*b18b18°b19*y2y3y4y5y5*y5°y6y7y8y8°y9y9°y10y10*y11y11*y12y13y14y14*y14°y15y15*y15°y16y16°y19	12.9969	0.0188
TGME49_246540	cytochrome c1, heme protein	2123.04	2.2	2123.03	2123.04	-0.0073	-3.4593	9.7704	86	104	(R)GTLVEGADFYLPTAQEQQR(L)		55.52	1023947	Pass One Match	41	b3b3°b4b5b6°b7b7°b8b8°b9°b10b10°b11b11°b12b14°b15b16b16°b18y2y3y4y5y5*y6y7y8y9y9°y10y11y12y12°y13y14y15y15°y16y16°y19	13.2242	0.0153
TGME49_246540	cytochrome c1, heme protein	2047.94	2	2047.93	2047.95	-0.0142	-6.9376	7.5037	105	120	(R)LARHFEPYSEQEQEER(R)		67.9513	2199	Missed Cleavage	4	b6b11*b13y2°	16.7968	0.0363
TGME49_246540	cytochrome c1, heme protein	1863.82	3	1863.81	1863.83	-0.0133	-7.1626	7.4401	108	121	(R)HFEPYSEQEQEERR(K)		24.9388	3704	Pass One Match	5	b2b6y11y13y14	16.4675	0.0128
TGME49_246540	cytochrome c1, heme protein	1707.72	2.29	1707.72	1707.72	-0.009	-5.2492	8.2329	108	120	(R)HFEPYSEQEQEER(R)		27.1911	2167	Pass One Match	15	b2b3°b5b8b8°y2y4°y5y5°y6y6*y8y10y11°y13	28.8808	0.0227
TGME49_246540	cytochrome c1, heme protein	1863.83	3	1863.82	1863.83	-0.0061	-3.2552	7.7745	108	121	(R)HFEPYSEQEQEERR(K)		24.9638	4650	Pass One Match	13	b2b3°b5b8*y1y3y4°y5*y6*y11y12°y13y14	29.9044	0.0147
TGME49_246540	cytochrome c1, heme protein	1707.73	2.36	1707.73	1707.72	0.0047	2.7233	8.7331	108	120	(R)HFEPYSEQEQEER(R)		27.1202	2464	Pass One Match	16	b2b3b3°b4b6b7y2y3y4y5y6y7*y8*y9y10y13	29.5836	0.0122
TGME49_246540	cytochrome c1, heme protein	1849.95	2.25	1849.94	1849.94	-0.0012	-0.6272	7.5148	258	275	(R)YANGGAYPPDLSLITAAR(H)		56.8796	8781	Pass One Match	6	b1b12b12°b16y3y12	23.2556	0.0152
TGME49_247410	hypothetical protein	2835.37	2.79	2835.36	2835.34	0.023	8.1266	7.2517	36	61	(K)GPSVPHSILFGVGAGCCAYAGYYLYR(A)	Carbamidomethyl C (16), Carbamidomethyl C (17)	64.1211	11346	Pass One Match	6	b9b9°b18y8y10y26	39.0804	0.0195
TGME49_247410	hypothetical protein	1613.83	2.98	1613.83	1613.82	0.0155	9.5738	7.3191	65	78	(R)LTFFDTESVALQSR(L)		58.7982	85366	Pass One Match	7	b6°y2y3y4y5y7°y14	21.1592	0.033
TGME49_247410	hypothetical protein	1613.82	2.99	1613.82	1613.82	-0.0009	-0.5482	7.4908	65	78	(R)LTFFDTESVALQSR(L)		58.954	46960	Pass One Match	17	b4b4°b5b5°b7°b9b10b12*y2y3y4y4*y5y9*y10y10*y14	18.414	0.0154
TGME49_247410	hypothetical protein	1613.83	2	1613.83	1613.82	0.0106	6.5457	8.0379	65	78	(R)LTFFDTESVALQSR(L)		58.3476	110121	Pass One Match	14	b2b3°y2y3y4y5y6*y7y7°y9*y10y10°y12y14	22.7474	0.0482
TGME49_247410	hypothetical protein	3121.61	3.63	3121.61	3121.61	0.0052	1.6567	8.3485	87	114	(K)LFHQELDRELAAGHIASLVAEYDPVATR(L)		64.456	85301	Pass One Match	24	b1b8*b11b13b13°b14b14*b15b15*b16b17°b18*b19b20b21b25°y3y5y6y12y24°y26y26*y28	15.9752	0.0334
TGME49_247410	hypothetical protein	3121.62	3.83	3121.62	3121.61	0.0096	3.062	8.0842	87	114	(K)LFHQELDRELAAGHIASLVAEYDPVATR(L)		63.9614	80467	Pass One Match	22	b7*b9*b11b12b12°b13b16b17°b18°b19b20y3y5y6y7y8y9y10y14°y16y24°y28	16.7745	0.0241
TGME49_247410	hypothetical protein	2083.08	2.62	2083.07	2083.08	-0.0075	-3.6168	7.4598	95	114	(R)ELAAGHIASLVAEYDPVATR(L)		62.0293	64320	Pass One Match	6	b16b18°y5y7y18y20	17.2323	0.0432
TGME49_247410	hypothetical protein	3195.63	3.62	3195.63	3195.63	0.0091	2.8327	7.5591	95	123	(R)ELAAGHIASLVAEYDPVATRLPFQPMQDR(Y)		69.5652	11262	Missed Cleavage	5	y4°y12y14y16y29	18.2518	0.0129
TGME49_247410	hypothetical protein	2083.08	2.69	2083.07	2083.08	-0.01	-4.822	7.384	95	114	(R)ELAAGHIASLVAEYDPVATR(L)		61.8355	23661	Pass One Match	8	b7°b16°b17y5y6y7y9y20	19.8354	0.0186
TGME49_247410	hypothetical protein	3195.63	3.62	3195.63	3195.63	0.0048	1.4874	7.4598	95	123	(R)ELAAGHIASLVAEYDPVATRLPFQPMQDR(Y)		69.2162	11898	Missed Cleavage	16	b3°b4b4°b5°b6b8b8°b15b23b27*y1y10*y13*y14y18y29	26.9887	0.0214
TGME49_249900	adenine nucleotide translocator, putative	2452.22	2.83	2452.21	2452.21	-0.002	-0.8337	7.4332	15	39	(K)GNADSQLMNTAKDFLAGGISAGVSK(T)		66.0833	11767	Pass One Match	12	b13b14b14°b16b17b18°b21y2y4°y13°y15y22	28.147	0.022
TGME49_249900	adenine nucleotide translocator, putative	1221.65	2.92	1221.65	1221.65	-0.0014	-1.1259	7.6056	27	39	(K)DFLAGGISAGVSK(T)		47.6066	43192	Pass One Match	6	b2b3b4b7b11y9	28.5858	0.0278
TGME49_249900	adenine nucleotide translocator, putative	1221.65	2.92	1221.65	1221.65	-0.0023	-1.8479	7.9699	27	39	(K)DFLAGGISAGVSK(T)		47.4866	42961	Pass One Match	11	b2b3b4b4°b7b12°y1y2y4y6y9	25.491	0.0443
TGME49_249900	adenine nucleotide translocator, putative	1515.82	2.95	1515.81	1515.81	0.0057	3.7724	7.782	50	62	(K)MLIQTQDSIPEIK(E)		50.6553	60082	Pass One Match	6	b1b9b11y2y4y13	33.5446	0.0143
TGME49_249900	adenine nucleotide translocator, putative	1515.82	2.99	1515.82	1515.81	0.0072	4.7267	7.6354	50	62	(K)MLIQTQDSIPEIK(E)		50.2295	88884	Pass One Match	10	b4*b11°y2y3°y4y9y10y10*y11°y13	16.7998	0.0125
TGME49_249900	adenine nucleotide translocator, putative	1515.82	2.99	1515.81	1515.81	0.0039	2.5914	7.7668	50	62	(K)MLIQTQDSIPEIK(E)		50.1894	90072	Pass One Match	8	b4*b8*b9b12°y2y4y10y10*	15.6779	0.0157
TGME49_249900	adenine nucleotide translocator, putative	1130.54	2.92	1130.54	1130.53	0.0069	6.1075	7.4681	69	77	(R)YTGIVDCFR(R)	Carbamidomethyl C (7)	45.5203	57783	Pass One Match	6	b1y3y4y5y7y9	20.767	0.0196
TGME49_249900	adenine nucleotide translocator, putative	1130.53	2.93	1130.53	1130.53	0.0022	1.9047	7.0224	69	77	(R)YTGIVDCFR(R)	Carbamidomethyl C (7)	45.1983	58331	Pass One Match	5	b3°y3y4y5y7	24.2869	0.0186
TGME49_249900	adenine nucleotide translocator, putative	1130.54	2.93	1130.54	1130.53	0.0066	5.8647	7.3731	69	77	(R)YTGIVDCFR(R)	Carbamidomethyl C (7)	45.1642	61617	Pass One Match	6	b1b3°y2y3y5y7	30.0596	0.0339
TGME49_249900	adenine nucleotide translocator, putative	1458.78	2	1458.77	1458.78	-0.0071	-4.8481	7.3634	78	90	(R)RVSAEQGVASLWR(G)		45.2872	28804	Missed Cleavage	10	b5b6b7b8*b12°y3y4y5y6y13	24.652	0.0148
TGME49_249900	adenine nucleotide translocator, putative	1302.69	2.96	1302.69	1302.68	0.0054	4.1763	8.1879	79	90	(R)VSAEQGVASLWR(G)		51.6267	180141	Pass One Match	19	b3b5b6*b7b7°b8b8*b12*y2y3y4y4°y5y8y9y10°y11y11*y12	26.9938	0.02
TGME49_249900	adenine nucleotide translocator, putative	1302.68	2.97	1302.68	1302.68	0.0008	0.6067	8.2602	79	90	(R)VSAEQGVASLWR(G)		51.1026	187601	Pass One Match	16	b5b5°b6*b7b7°b8b10°y4y4°y5y7y8y10y10°y11°y12	28.8798	0.021
TGME49_249900	adenine nucleotide translocator, putative	1302.68	2.98	1302.68	1302.68	0.002	1.5597	8.6249	79	90	(R)VSAEQGVASLWR(G)		51.1127	201542	Pass One Match	18	b5b6b6*b6°b7°b8b10y1y2y3y4y5y7y8y8*y9y10y12	21.5639	0.0233
TGME49_249900	adenine nucleotide translocator, putative	1480.72	2.99	1480.72	1480.73	-0.01	-6.7637	8.1409	99	110	(R)YFPTQAFNFAFK(D)		66.7657	66324	Pass One Match	12	b7*b8*b11*y2y3y4y5y6y6*y8y9y10	17.1355	0.036
TGME49_249900	adenine nucleotide translocator, putative	1971.96	2.59	1971.96	1971.96	-0.006	-3.0384	7.4699	99	114	(R)YFPTQAFNFAFKDTFK(R)		66.8609	13244	Pass One Match	10	b2b6*b7b11b15y12y13*y13°y14y16	28.3303	0.0174
TGME49_249900	adenine nucleotide translocator, putative	1971.96	2.65	1971.95	1971.96	-0.0091	-4.596	7.6742	99	114	(R)YFPTQAFNFAFKDTFK(R)		66.561	16009	Pass One Match	6	b1y8y9*y12y14y15°	13.4715	0.0175
TGME49_249900	adenine nucleotide translocator, putative	1971.97	2.63	1971.96	1971.96	-0.0041	-2.0875	7.7817	99	114	(R)YFPTQAFNFAFKDTFK(R)		66.5126	14003	Pass One Match	5	y3y11y14y15°y16	19.8357	0.0158
TGME49_249900	adenine nucleotide translocator, putative	1189.6	2.8	1189.6	1189.59	0.0092	7.712	7.1112	205	215	(R)GAYFGLFDTAK(A)		58.3676	15899	Pass One Match	6	y3y4y5y5°y6y8	25.8637	0.0213
TGME49_249900	adenine nucleotide translocator, putative	1714.83	2	1714.83	1714.83	0.0002	0.1348	7.7188	216	230	(K)AMLFGPNNDANLFYK(W)		61.3317	29231	Pass One Match	11	b2b5y1y3y6*y7°y11y12y13y14y15	19.364	0.0174
TGME49_249900	adenine nucleotide translocator, putative	2437.27	3	2437.26	2437.26	-0.0031	-1.2882	7.1064	231	253	(K)WAVAQTVTAAAGVASYPFDTVRR(R)		74.961	1425	Pass One Match	5	b10*b15b16b19*y7°	31.2587	0.0175
TGME49_249900	adenine nucleotide translocator, putative	1679.94	2.27	1679.93	1679.94	-0.0018	-1.0928	8.1546	300	315	(R)GAGGALVLVFYDELKK(M)		68.3317	26252	Pass One Match	14	b3b6b13°y2y3y4y6y7y7°y8y9y10y14y16	21.3024	0.0127
TGME49_249900	adenine nucleotide translocator, putative	1551.85	2	1551.84	1551.84	0.0018	1.179	7.39	300	314	(R)GAGGALVLVFYDELK(K)		71.0647	11880	Pass One Match	10	b14°b15y1y2y3y4°y6°y13y14y15	23.5596	0.0214
TGME49_249900	adenine nucleotide translocator, putative	1679.95	2.32	1679.94	1679.94	0.0078	4.6154	7.6865	300	315	(R)GAGGALVLVFYDELKK(M)		68.0125	27626	Pass One Match	16	b2b3b5b6b12b14°y1y4°y5y6y7y9°y12y14y14°y16	19.9782	0.015
TGME49_249900	adenine nucleotide translocator, putative	1679.93	2.3	1679.93	1679.94	-0.0101	-6.0068	7.8807	300	315	(R)GAGGALVLVFYDELKK(M)		67.968	27437	Pass One Match	11	b3y1y3y5y6y7y8y9y10y14y16	24.4018	0.0137
TGME49_258060	myosin heavy chain, putative	2461.32	2.24	2461.31	2461.31	-0.0012	-0.4792	8.1972	2	26	(M)TALPPPPSANVAVSFTAAPAEPLSR(G)		56.7578	61110	Pass One Match	17	b2b3°b14*b15b15*b16b18b19y7y13y14y16*y17*y20°y22y23y25	21.9346	0.0224
TGME49_258060	myosin heavy chain, putative	2461.32	2.54	2461.31	2461.31	-0.0033	-1.3457	8.0255	2	26	(M)TALPPPPSANVAVSFTAAPAEPLSR(G)		56.4976	73597	Pass One Match	9	b2b14b14*b15b16*b18y7y21y22	35.1705	0.0174
TGME49_258060	myosin heavy chain, putative	1484.84	2.02	1484.84	1484.84	-0.0039	-2.6427	8.6905	31	43	(K)AASLKLELQNIER(E)		47.1001	146404	Missed Cleavage	17	b3b3°b6b6°b7y3y4y4°y5y6y6*y7y7*y8y9y11y13	25.1087	0.0163
TGME49_258060	myosin heavy chain, putative	1484.84	2.05	1484.84	1484.84	-0.0012	-0.793	8.4391	31	43	(K)AASLKLELQNIER(E)		46.562	141454	Missed Cleavage	11	b6b6°b7y3y5y5*y6y7y7°y8y9	10.0445	0.0237
TGME49_258060	myosin heavy chain, putative	1484.85	2.99	1484.85	1484.84	0.0069	4.6334	8.7995	31	43	(K)AASLKLELQNIER(E)		46.4242	128126	Missed Cleavage	25	b1b4°b6b6°b7b8b12y2y3y4y4*y5y5*y6y7y7*y7°y8y8°y9y10y11y11*y12y13	18.5566	0.0223
TGME49_258060	myosin heavy chain, putative	1014.56	2.89	1014.56	1014.56	-0.002	-1.9979	8.4568	36	43	(K)LELQNIER(E)		38.2129	83899	Pass One Match	9	b2b2°b5y3y4y5y5°y6y8	17.3294	0.0158
TGME49_258060	myosin heavy chain, putative	1014.55	2.94	1014.55	1014.56	-0.0039	-3.8071	8.411	36	43	(K)LELQNIER(E)		38.0266	71672	Pass One Match	9	b2°y2y3y4y5y5*y5°y6y7	24.9384	0.0305
TGME49_258060	myosin heavy chain, putative	1014.56	2.93	1014.56	1014.56	-0.0006	-0.5974	8.3338	36	43	(K)LELQNIER(E)		38.034	66750	Pass One Match	8	b2°y3y4y4*y5y5*y6y7	25.4879	0.0179
TGME49_258060	myosin heavy chain, putative	1250.61	2.95	1250.61	1250.6	0.007	5.6181	8.8948	44	52	(R)ELKDWWMSR(K)		49.6627	37951	Pass One Match	14	b1°b3b4°b6b8°b9y1y2y3y3°y4y5y6y7	17.1496	0.0229
TGME49_258060	myosin heavy chain, putative	1250.61	2.96	1250.6	1250.6	0.0052	4.1769	8.9634	44	52	(R)ELKDWWMSR(K)		49.1882	46705	Pass One Match	18	b1°b2b2°b3b4b4°b6b7°y1y2y3y3°y4y4°y5y6y7y7°	18.9819	0.0176
TGME49_258060	myosin heavy chain, putative	2692.41	3.58	2692.41	2692.41	0.0055	2.0364	9.0602	57	80	(R)DRNIGLFNLLQHHNFAGLSVNNAK(L)		61.0158	280538	Missed Cleavage	44	b1°b2b2°b3b3*b3°b4b4*b4°b5b5*b5°b6b7b9b11b12b13b13*b14b15°b16b17y2y3y3*y4y4*y5y5*y6y6*y6°y7y8y10y11y12y13y15y17*y17°y22°y24	17.1686	0.0135
TGME49_258060	myosin heavy chain, putative	2692.42	3.75	2692.42	2692.41	0.0149	5.5173	8.6219	57	80	(R)DRNIGLFNLLQHHNFAGLSVNNAK(L)		60.7205	230951	Missed Cleavage	28	b3b4b5b5*b6b6*b7b8b9b11b12b14b16b17y2y3y3*y4y4*y5y5*y6y7y8y9y13*y14*y24	13.2123	0.0137
TGME49_258060	myosin heavy chain, putative	2692.41	3.74	2692.41	2692.41	0.0038	1.3947	8.6022	57	80	(R)DRNIGLFNLLQHHNFAGLSVNNAK(L)		60.6923	228657	Missed Cleavage	29	b1°b3b3*b3°b4b4*b5b5*b6b7b9b12b12°b13b14b15b16b17b19*y3y3*y4y5y5*y6y9y17*y22°y24	16.7369	0.0214
TGME49_258060	myosin heavy chain, putative	2421.29	3.02	2421.29	2421.28	0.0071	2.9373	9.0777	59	80	(R)NIGLFNLLQHHNFAGLSVNNAK(L)		64.2174	319817	Pass One Match	40	b1b1*b2b2*b3b3*b4b6*b7*b10*b12b13b14b15b15*b16b16*b22*y1y2y3y3*y4y4*y5y6y6*y6°y7*y8y9y10*y11*y13y14*y15y17y20y20*y22	20.2681	0.0157
TGME49_258060	myosin heavy chain, putative	2421.28	3.22	2421.27	2421.28	-0.0056	-2.3318	8.5556	59	80	(R)NIGLFNLLQHHNFAGLSVNNAK(L)		63.9309	252621	Pass One Match	16	b2*b3b15b22y2y3y4y4*y5y6y8y9y14*y18y20y22	15.1817	0.0286
TGME49_258060	myosin heavy chain, putative	2421.29	3.24	2421.28	2421.28	0.0016	0.6571	9.0594	59	80	(R)NIGLFNLLQHHNFAGLSVNNAK(L)		63.8316	328145	Pass One Match	35	b1b1*b2b2*b3b3*b10b12*b15*y1y2y3y3*y4y4*y5y5*y6y6*y8y9y10*y11y11*y12y12*y13y14*y15y16y17y18y19*y20y22	20.5374	0.0125
TGME49_258060	myosin heavy chain, putative	2546.27	3	2546.26	2546.26	0.0057	2.2446	7.6765	81	102	(K)LSDSQRVMWTDLVQGKPDVEDK(L)		51.1999	18880	Missed Cleavage	4	b11°b13°y3°y9°	0	0
TGME49_258060	myosin heavy chain, putative	2546.27	3	2546.26	2546.26	0.0075	2.9349	7.1964	81	102	(K)LSDSQRVMWTDLVQGKPDVEDK(L)		74.3474	1355	Missed Cleavage	8	b5°b7b10*b11*b14°y5°y9°y13°	32.3363	0.0203
TGME49_258060	myosin heavy chain, putative	1173.53	2	1173.53	1173.53	0.002	1.6829	8.3749	121	130	(K)QAADLENPCR(M)	Carbamidomethyl C (9)	25.4368	1564	Pass One Match	16	b1b1*b3*b5b5*b5°b7°y1y2y3y4y5y6°y7y8y10	38.1322	0.0178
TGME49_258060	myosin heavy chain, putative	1173.52	2	1173.52	1173.53	-0.01	-8.4857	7.8961	121	130	(K)QAADLENPCR(M)	Carbamidomethyl C (9)	25.5863	4469	Pass One Match	10	b2*b4*b5*b8b10y2y3y4y5y7	36.2399	0.0181
TGME49_258060	myosin heavy chain, putative	906.482	2	906.483	906.487	-0.0036	-3.993	8.1309	131	138	(R)MPGVAYLR(C)		42.4564	134102	Pass One Match	5	y2y3y6y7y8	10.0067	0.0124
TGME49_258060	myosin heavy chain, putative	906.48	2	906.479	906.487	-0.0079	-8.7105	8.6104	131	138	(R)MPGVAYLR(C)		42.0445	148614	Pass One Match	7	b3y3y4y5y6y7y8	14.9664	0.0218
TGME49_258060	myosin heavy chain, putative	1550.76	2.35	1550.76	1550.76	-0.003	-1.958	8.6735	139	151	(R)CLRDTLTETQSAR(R)	Carbamidomethyl C (1)	30.8838	3645	Pass One Match	16	b3b4b5b6b9y2y3y3°y4y4*y5y6y7y8*y10y13	26.971	0.0193
TGME49_258060	myosin heavy chain, putative	1777.79	2.27	1777.79	1777.77	0.0107	6.0266	8.321	152	166	(R)RSSCLNAFSSFDACR(T)	Carbamidomethyl C (4), Carbamidomethyl C (14)	44.7551	90684	Missed Cleavage	16	b4b6b6*b7b11b12b13y2y3y4y5y6y7y11*y15y15*	30.5756	0.0191
TGME49_258060	myosin heavy chain, putative	1777.79	2.22	1777.79	1777.77	0.0111	6.2472	7.8988	152	166	(R)RSSCLNAFSSFDACR(T)	Carbamidomethyl C (4), Carbamidomethyl C (14)	44.391	101678	Missed Cleavage	16	b6b6*b7b7*b9°b12b15y2y3y4y5y6y7y9°y10y15	34.7255	0.0179
TGME49_258060	myosin heavy chain, putative	1777.79	2.27	1777.78	1777.77	0.0067	3.7926	8.4582	152	166	(R)RSSCLNAFSSFDACR(T)	Carbamidomethyl C (4), Carbamidomethyl C (14)	44.3887	93124	Missed Cleavage	14	b3°b4b6*b7*b8*b9b12b12°y3y4y5y7y9y15	28.8346	0.0207
TGME49_258060	myosin heavy chain, putative	1621.68	2.97	1621.68	1621.67	0.0089	5.5172	9.3028	153	166	(R)SSCLNAFSSFDACR(T)	Carbamidomethyl C (3), Carbamidomethyl C (13)	50.3903	493400	Pass One Match	27	b1°b3°b4°b5b5*b6b6°b7*b10b11b14y1y3y4y5y6y6°y7y8y9y9°y10y10*y11y11°y12y14	18.8694	0.0108
TGME49_258060	myosin heavy chain, putative	1621.69	2.98	1621.69	1621.67	0.014	8.6159	9.1836	153	166	(R)SSCLNAFSSFDACR(T)	Carbamidomethyl C (3), Carbamidomethyl C (13)	49.9333	490818	Pass One Match	25	b3°b4°b5*b5°b6b6°b7b7°b10b11b14y2y3y4y5y6y7y8y9y9°y10y10°y11y12y14	17.8471	0.0128
TGME49_258060	myosin heavy chain, putative	1814.01	2.42	1814.01	1814.01	-0.0058	-3.2202	8.2913	167	183	(R)TGLLKQQSAAVENSLVR(Q)		42.6145	123160	Missed Cleavage	13	b4b5b12b12*b14y3y4y6y7y8y10y16y17	26.0644	0.0246
TGME49_258060	myosin heavy chain, putative	1814.02	2.55	1814.01	1814.01	-0.0013	-0.6972	8.2488	167	183	(R)TGLLKQQSAAVENSLVR(Q)		42.1038	101631	Missed Cleavage	15	b3b10b15y2y4y5y5*y6y7y8y10y11y12y15*y17	20.2012	0.0193
TGME49_258060	myosin heavy chain, putative	1814.02	2.58	1814.01	1814.01	-0.0007	-0.3609	8.3279	167	183	(R)TGLLKQQSAAVENSLVR(Q)		42.1805	99392	Missed Cleavage	14	b1°b2°b10y2y4y5y6y7y7°y8y9y10y11°y15	27.1611	0.0218
TGME49_258060	myosin heavy chain, putative	1301.68	2	1301.67	1301.68	-0.006	-4.5838	8.3327	172	183	(K)QQSAAVENSLVR(Q)		32.9936	19512	Pass One Match	14	b1b3*b3°b4*b4°b5*b7b12y3y6y7y8y10y12	22.2384	0.0112
TGME49_258060	myosin heavy chain, putative	1301.68	2	1301.67	1301.68	-0.0069	-5.2795	7.6858	172	183	(K)QQSAAVENSLVR(Q)		32.4822	17852	Pass One Match	13	b1b3*b4*b5*b6*b7*b9°b11y2y6y6*y7y9	20.9026	0.0171
TGME49_258060	myosin heavy chain, putative	1212.73	2.99	1212.73	1212.73	-0.0042	-3.4849	8.8543	198	208	(R)RAVLLDLVEGK(-)		54.0964	321847	Missed Cleavage	20	b1b2b3b4b5b6b7b8b9b10y2y3y3°y4y4°y5y5°y6y7y11	16.9489	0.0206
TGME49_258060	myosin heavy chain, putative	1212.73	2	1212.73	1212.73	-0.0035	-2.8756	9.0004	198	208	(R)RAVLLDLVEGK(-)		53.6694	310071	Missed Cleavage	18	b1b2b3b4b6b7b8b9y1y2y3y3°y4y5y5°y6y7y11	11.3853	0.0089
TGME49_258060	myosin heavy chain, putative	1212.73	2	1212.73	1212.73	-0.0009	-0.7128	9.2786	198	208	(R)RAVLLDLVEGK(-)		53.6289	304197	Missed Cleavage	15	b1b2b3b4b6b7b8b9y2y3y3°y4y5y6y11	11.2506	0.0043
TGME49_258060	myosin heavy chain, putative	1056.62	2.65	1056.62	1056.63	-0.0059	-5.5616	8.9115	199	208	(R)AVLLDLVEGK(-)		58.781	142357	Pass One Match	18	b2b3b4b5b5°b6b7b8y1y2y3y3°y4y5y6y7y8y10	15.4951	0.017
TGME49_258060	myosin heavy chain, putative	1056.63	2.76	1056.62	1056.63	-0.0053	-5.0554	8.7131	199	208	(R)AVLLDLVEGK(-)		58.4371	92226	Pass One Match	18	b1b2b3b5b6b7b8y1y2y3y3°y4y5y6y6°y7y8y10	17.6655	0.0093
TGME49_258060	myosin heavy chain, putative	1056.63	2.78	1056.63	1056.63	-0.0002	-0.1565	9.0835	199	208	(R)AVLLDLVEGK(-)		58.3274	104055	Pass One Match	15	b2b3b5b6b7y1y2y3y3°y4y5y6y7y8y10	15.6303	0.0064
TGME49_258580	rhoptry protein ROP17	1204.58	2	1204.58	1204.57	0.0016	1.3232	7.0353	141	149	(R)AFDEYTFRR(R)		37.4969	12511	Pass One Match	5	b2b3y7y7°y8	11.8875	0.0131
TGME49_258580	rhoptry protein ROP17	1048.47	2.72	1048.47	1048.47	-0.0022	-2.1205	7.0062	141	148	(R)AFDEYTFR(R)		43.2789	24111	Pass One Match	6	b2y3y4y5°y6y8	15.722	0.0327
TGME49_258580	rhoptry protein ROP17	1902.01	2.23	1902.01	1902.01	-0.0042	-2.1971	7.0423	567	582	(R)LSPQQALEQFSLLNWK(G)		77.1135	27129	Pass One Match	20	b1b5°b6b6*b7b7*b9b10b11y1y3y3*y4*y8y11*y13y14y14°y15*y16	19.9743	0.0205
TGME49_258580	rhoptry protein ROP17	1902.02	2.26	1902.01	1902.01	-0.0012	-0.6381	7.2665	567	582	(R)LSPQQALEQFSLLNWK(G)		76.7612	26552	Pass One Match	22	b1b2b4°b6b6*b7°b8b8*b9b12*b13y2y3y4y5y6y7y8y10y14y15*y16	27.1022	0.0211
TGME49_260180	hypothetical protein	1072.62	2.89	1072.62	1072.62	0.0028	2.6245	9.0805	2	13	(M)AFAGAAAPLGVK(G)		40.2699	87361	Pass One Match	13	b1b2b5b8y3y4y5y6y7y8y9y10y12	14.7665	0.0197
TGME49_260180	hypothetical protein	1072.61	2.87	1072.61	1072.62	-0.0018	-1.7206	8.6155	2	13	(M)AFAGAAAPLGVK(G)		40.0546	64723	Pass One Match	8	b2y3y5y6y7y8y9y12	12.8344	0.0123
TGME49_260180	hypothetical protein	1072.62	2.87	1072.61	1072.62	-0.0011	-0.9999	8.8273	2	13	(M)AFAGAAAPLGVK(G)		40.034	62123	Pass One Match	7	b3y3y5y6y7y8y9	10.7947	0.0242
TGME49_260180	hypothetical protein	1455.76	2	1455.75	1455.75	0.0002	0.1502	7.3718	16	28	(R)SVFAGMRSFIGQR(L)		61.5535	2320	Missed Cleavage	3	b3°b7y4	38.3918	0.029
TGME49_260180	hypothetical protein	1588.73	2	1588.73	1588.72	0.0098	6.1471	8.1492	32	44	(R)LYDSFYYSQSSTK(Y)		43.0878	63487	Pass One Match	14	b3b5°b9°b12y5°y7y8y8°y10y10°y11y11*y12y13	31.9532	0.0361
TGME49_260180	hypothetical protein	2983.43	3.23	2983.42	2983.41	0.0087	2.9317	8.3751	66	89	(K)LGYHVFINEEKLYPDYSQNYFDTK(W)		56.5986	190808	Missed Cleavage	26	b1b4b5b6b7b8b9b10b12b13b16b21b21°y2y2°y3y4y5y6*y9y10y11y12y12°y15y24	37.529	0.0097
TGME49_260180	hypothetical protein	1348.69	2.29	1348.69	1348.69	-0.0017	-1.2913	8.3651	66	76	(K)LGYHVFINEEK(L)		40.3819	56371	Pass One Match	11	b4b10y1y2y3y3°y4*y6y7y8y10	15.0066	0.0309
TGME49_260180	hypothetical protein	1653.75	2.99	1653.75	1653.74	0.0049	2.9335	9.1041	77	89	(K)LYPDYSQNYFDTK(W)		48.1943	218305	Pass One Match	19	b1b2b4°b10*b11b13b13*y2y2°y3y4y4°y6y8y9y10y10°y11y13	32.1334	0.033
TGME49_260180	hypothetical protein	1653.75	2.99	1653.75	1653.74	0.0031	1.8867	8.481	77	89	(K)LYPDYSQNYFDTK(W)		47.8415	206038	Pass One Match	12	b2b8°b10°b11y2y3y4y6y8y9y11y13	18.7084	0.0202
TGME49_260180	hypothetical protein	1680.87	2.2	1680.87	1680.87	-0.0039	-2.3064	8.7906	95	108	(R)KVYLDDETTVEQLK(A)		40.3389	162827	Missed Cleavage	25	b1b2b4b5b6b7b8b9°b10y2y3y3*y4y4*y5y6y9y10y11y11°y12y13y13*y13°y14	12.864	0.0198
TGME49_260180	hypothetical protein	1680.87	2.2	1680.87	1680.87	-0.004	-2.4002	8.8633	95	108	(R)KVYLDDETTVEQLK(A)		40.0008	128652	Missed Cleavage	24	b1b3b4b7b8b9°b11b12y3y3*y4y5y6y7y8y9y10y11y11*y12y12*y13y13°y14	10.9219	0.0113
TGME49_260180	hypothetical protein	1680.87	2.2	1680.86	1680.87	-0.0076	-4.52	8.6537	95	108	(R)KVYLDDETTVEQLK(A)		39.9666	100889	Missed Cleavage	25	b1b2b4b5°b6b6°b7b8b8°b9°b12y3y3*y4y5y6y7y8y9y10y10°y11y12y13y14	14.5299	0.0162
TGME49_260180	hypothetical protein	2270.17	3	2270.16	2270.16	0.0077	3.3768	8.3855	96	115	(K)VYLDDETTVEQLKAQIYGGK(A)		56.7376	185314	Missed Cleavage	19	b2b4°b7b8b11*b12*b19y2y3y4y6*y12y14y16*y16°y17y17°y18y20	23.1748	0.0223
TGME49_260180	hypothetical protein	1552.78	2.97	1552.78	1552.77	0.003	1.9559	8.9012	96	108	(K)VYLDDETTVEQLK(A)		44.8083	184552	Pass One Match	16	b2b8b12b12*y3y4y4*y5y6y8y8°y9y10y11y11°y13	18.0104	0.0173
TGME49_260180	hypothetical protein	2270.17	2.84	2270.16	2270.16	0.0007	0.3167	8.8613	96	115	(K)VYLDDETTVEQLKAQIYGGK(A)		56.4754	269058	Missed Cleavage	18	b2b8b11°b15*b15°y2y3y4y10y11y12y14y16y16*y17y18y19y20	23.8789	0.0169
TGME49_260180	hypothetical protein	1552.78	2.99	1552.78	1552.77	0.0038	2.4496	9.0007	96	108	(K)VYLDDETTVEQLK(A)		44.4642	209102	Pass One Match	20	b2b3b4b4°b5b8°b12y3y4y4°y5y6y7y8y9y10y11y11*y12y13	24.7457	0.0139
TGME49_260180	hypothetical protein	2270.17	2.82	2270.16	2270.16	0.0062	2.7303	8.6749	96	115	(K)VYLDDETTVEQLKAQIYGGK(A)		56.3804	238400	Missed Cleavage	15	b2b7b15y2y3y4y6*y11y14y16y16*y17y18y19y20	15.5304	0.0148
TGME49_260180	hypothetical protein	1552.78	2.99	1552.78	1552.77	0.0042	2.6816	8.8943	96	108	(K)VYLDDETTVEQLK(A)		44.4523	207640	Pass One Match	16	b2b6b12b12*b13y3y4y4°y5y6y8y9y10y11y12*y13	16.2109	0.013
TGME49_260180	hypothetical protein	1649.81	2.04	1649.81	1649.81	0.0043	2.6283	8.9805	127	141	(R)GRVFEDADNVAMAVR(A)		43.4972	146679	Missed Cleavage	25	b2b5°b6b7b8b9b10b10*b12b15*y1y2y3y4y5y6y7y7*y8y9y11y11*y14y14°y15	15.9288	0.0173
TGME49_260180	hypothetical protein	1649.81	2.04	1649.81	1649.81	0.0031	1.9028	8.4644	127	141	(R)GRVFEDADNVAMAVR(A)		43.1889	116932	Missed Cleavage	19	b2b3b7b8b9b10b11b15*y1y2y3y4y5y6y7y8y9y11°y15	14.7679	0.0126
TGME49_260180	hypothetical protein	1649.82	2.07	1649.81	1649.81	0.0066	4.023	8.4534	127	141	(R)GRVFEDADNVAMAVR(A)		43.2275	129759	Missed Cleavage	18	b2b3b6b7b9b10b11b11°b13b14y2y3y4y5y7y9y12*y15	12.3917	0.0095
TGME49_260180	hypothetical protein	1436.69	2.99	1436.69	1436.68	0.0029	1.9858	8.8899	129	141	(R)VFEDADNVAMAVR(A)		45.4264	176014	Pass One Match	19	b1b2b3b3°b4b5b5°b9b12y1y2y3y4y5y7y7*y8°y9y13	23.9501	0.0149
TGME49_260180	hypothetical protein	1436.69	2.98	1436.69	1436.68	0.0031	2.1475	8.8055	129	141	(R)VFEDADNVAMAVR(A)		45.0779	164427	Pass One Match	18	b2b3b3°b4b5b10b12b12°y1y2y3y4y5y7y8*y9y10*y12	20.5028	0.0103
TGME49_260180	hypothetical protein	1436.7	2.99	1436.7	1436.68	0.0143	9.9552	8.7252	129	141	(R)VFEDADNVAMAVR(A)		45.0405	161493	Pass One Match	24	b2b3b3°b4b5b5°b8b8°b10*b12b12*y1y2y3y4y5y6y7y7*y8°y9y10y11°y12	21.3367	0.022
TGME49_260180	hypothetical protein	975.552	2.02	975.555	975.551	0.0037	3.8246	9.2882	150	157	(R)LLLFQDNL(-)		69.9979	311810	Pass One Match	26	b2b3b4b5b5*b6b6*b6°b7*b7°b8b8*y3y3°y4y4°y5y5*y5°y6y6°y7y7*y7°y8y8*	11.5437	0.0135
TGME49_260180	hypothetical protein	975.548	2.02	975.553	975.551	0.0016	1.6684	8.8355	150	157	(R)LLLFQDNL(-)		69.6867	289359	Pass One Match	23	b2b3b5b5*b6b6°b7*y2*y3y3*y3°y4y4°y5y5*y5°y6y6*y7y7*y7°y8y8*	12.3099	0.0142
TGME49_260180	hypothetical protein	975.547	2.02	975.55	975.551	-0.0008	-0.8512	9.0755	150	157	(R)LLLFQDNL(-)		69.6006	278915	Pass One Match	26	b2b3b4b5b5*b6b6°b7b7*b7°b8b8*y3y3*y3°y4y4°y5y5*y5°y6y6°y7y7*y8y8*	12.0884	0.0131
TGME49_261950	ATP synthase beta subunit ATP-B	1774.89	3	1774.88	1774.88	-0.0032	-1.8072	8.1636	1	15	(-)MASPALQTCWRNLAR(L)	Carbamidomethyl C (9)	54.8233	1150	Missed Cleavage	5	b11°b12y9y13y14*	37.097	0.0176
TGME49_261950	ATP synthase beta subunit ATP-B	3538.87	4	3538.87	3538.87	0.0009	0.2449	8.0111	84	115	(R)ITQVIGAVVDVHFDEQLPPILNSLEVQGHTNR(L)		69.1206	4905	Pass One Match	8	b3°b4*b28*y1y2y2*y4*y8*	35.8068	0.0246
TGME49_261950	ATP synthase beta subunit ATP-B	1677.92	2.5	1677.92	1677.93	-0.0067	-3.9843	9.4486	116	130	(R)LVLEVAQHLGENTVR(T)		48.0747	768199	Pass One Match	27	b5b6b8b9b10b11b12*y1y2y3y4y5y5°y6y6*y7y7*y8y8°y9y9*y9°y10*y10°y13y13°y15	15.0353	0.0329
TGME49_261950	ATP synthase beta subunit ATP-B	1677.94	2.43	1677.93	1677.93	0.0058	3.4861	9.9144	116	130	(R)LVLEVAQHLGENTVR(T)		47.8325	1233496	Pass One Match	40	b1b2b4b5b5°b9b11b12b12*b14°y1y2y3y3°y4y4*y4°y5y5*y5°y6y6*y6°y7y7°y8y8°y9y9*y9°y10y10°y11y11*y12y12°y13y13°y14y15	21.896	0.0171
TGME49_261950	ATP synthase beta subunit ATP-B	1677.93	2.45	1677.93	1677.93	-0.0003	-0.1883	10.1947	116	130	(R)LVLEVAQHLGENTVR(T)		47.7057	1130124	Pass One Match	34	b1b6b9b11b12b12*b13y1y2y3y4y4*y5y5°y6y6*y6°y7y8y8*y8°y9y9*y9°y10y10°y11y12y12°y13y13*y13°y14y15	15.712	0.0175
TGME49_261950	ATP synthase beta subunit ATP-B	1276.66	2.95	1276.66	1276.66	0.0031	2.4329	10.0183	131	142	(R)TIAMDATEGLVR(G)		45.8735	486620	Pass One Match	24	b2b3b3°b5b6b10b11°b12y1y2y3y4y5y5°y6y7y8y8°y9y9°y10y10°y11°y12	15.5287	0.0258
TGME49_261950	ATP synthase beta subunit ATP-B	1276.67	2.96	1276.66	1276.66	0.0082	6.3957	9.9578	131	142	(R)TIAMDATEGLVR(G)		45.5392	521481	Pass One Match	23	b1b1°b2b3b3°b5b7b10b12y1y2y3y4y5y5°y6y7y8y9y9°y10y10°y12	15.7167	0.0169
TGME49_261950	ATP synthase beta subunit ATP-B	1276.66	2.96	1276.66	1276.66	0.0052	4.0953	10.2203	131	142	(R)TIAMDATEGLVR(G)		45.4899	533140	Pass One Match	22	b1b1°b2b2°b3b3°b9b10b11y1y2y3y4y5y6y7y8y9y9°y10y10°y12	19.0006	0.018
TGME49_261950	ATP synthase beta subunit ATP-B	2220.25	3	2220.25	2220.23	0.0126	5.6877	9.5024	143	164	(R)GQKVVDTGAPIQVPVGVETLGR(I)		51.6007	243930	Missed Cleavage	38	b2b4b4*b5b7b7°b8°b9b9°b10°b12b13b13°b14*b14°b15b17b20y1y2y3y4y4°y5y5°y7y9y10y11y11*y13y13*y14y15y16y19y19*y22	20.3647	0.0142
TGME49_261950	ATP synthase beta subunit ATP-B	2220.25	2.78	2220.24	2220.23	0.0094	4.242	9.8826	143	164	(R)GQKVVDTGAPIQVPVGVETLGR(I)		51.0522	398907	Missed Cleavage	34	b4b4*b5b6b6*b7b7°b9b9°b11b11*b12b13b13*b17b19*y1y3y4y5y6y7y8y9y9°y10y11y13y15y16y17y17°y19y22	17.2634	0.0098
TGME49_261950	ATP synthase beta subunit ATP-B	2220.25	2.8	2220.24	2220.23	0.0048	2.1777	10.0069	143	164	(R)GQKVVDTGAPIQVPVGVETLGR(I)		51.0443	429146	Missed Cleavage	36	b2*b3*b4b4*b5b7*b9b9°b11b11°b12b12*b13b13°b14*b15b16°b17b20b22y2y3y4y4°y5y6y7y8y9y9°y10y11y13y15y16y18	24.7228	0.011
TGME49_261950	ATP synthase beta subunit ATP-B	1907.07	2.04	1907.06	1907.06	0.0041	2.1435	10.3968	146	164	(K)VVDTGAPIQVPVGVETLGR(I)		55.8676	1325136	Pass One Match	54	b1b2b3b4b4°b5b5°b6b6°b7b7°b8b9b9°b10b10°b12b14b14°b16*b17b17*b17°b18b19b19°y1y2y3y4y4°y5y5°y6y7y8y9y9°y10y10°y11y11*y11°y12y13y13*y13°y14y15y16y17y17*y17°y19	14.1045	0.0215
TGME49_261950	ATP synthase beta subunit ATP-B	1907.07	2.04	1907.07	1907.06	0.0063	3.3055	10.4035	146	164	(K)VVDTGAPIQVPVGVETLGR(I)		55.4471	1794939	Pass One Match	48	b1b2b3b4b4°b5b5°b6b6°b7b7°b8b9b9°b10b10°b12b14b17b17°b18b19y1y2y3y4y4°y5y6y7y8y9y9°y10y10°y11y11*y11°y12y13y13*y13°y14y15y16y17y17*y19	11.7714	0.0175
TGME49_261950	ATP synthase beta subunit ATP-B	3813.04	3	3813.02	3812.99	0.0285	7.4856	8.1535	146	182	(K)VVDTGAPIQVPVGVETLGRIMNVIGEPVDECGPVPAK(K)	Carbamidomethyl C (31)	78.7545	1551	Missed Cleavage	15	b3b6°b9*b10*b11*b12*b16b23b26y5y9y13y15°y37y37*	32.8448	0.0217
TGME49_261950	ATP synthase beta subunit ATP-B	1907.06	2.04	1907.06	1907.06	-0.0026	-1.3658	10.6568	146	164	(K)VVDTGAPIQVPVGVETLGR(I)		55.3018	1912302	Pass One Match	50	b1b2b3b4b4°b5b5°b6b6°b7b7°b8b8°b9b9°b10b10°b11b12b12*b14b16b16°b18b19y1y2y3y4y4°y5y5°y6y7y8y9y9°y10y10°y11y11*y11°y12y13y13°y14y15*y16y17y19	13.2683	0.0141
TGME49_261950	ATP synthase beta subunit ATP-B	3829	3.78	3829	3828.99	0.0151	3.9401	7.444	146	182	(K)VVDTGAPIQVPVGVETLGRIMNVIGEPVDECGPVPAK(K)	Oxidation M (21), Carbamidomethyl C (31)	62.1425	6870	Variable Modification	6	b1b6°b7°b32°b36°y35*	18.5582	0.0222
TGME49_261950	ATP synthase beta subunit ATP-B	2053.06	2.82	2053.05	2053.05	0.0069	3.3454	9.3552	165	183	(R)IMNVIGEPVDECGPVPAKK(T)	Carbamidomethyl C (12)	43.862	443322	Pass One Match	16	b2b3b3*b4*b5*b13°y2y3y4y9y10y12y14y15y17y19	15.0845	0.0221
TGME49_261950	ATP synthase beta subunit ATP-B	1924.96	2.03	1924.95	1924.95	0.0012	0.6409	9.5005	165	182	(R)IMNVIGEPVDECGPVPAK(K)	Carbamidomethyl C (12)	48.8316	123870	Pass One Match	17	b2b3b4b5b12b15y2y3y6y9y10y11y12y13y14y17°y18	18.8953	0.0178
TGME49_261950	ATP synthase beta subunit ATP-B	2053.06	2.84	2053.05	2053.05	0.0055	2.6569	9.7302	165	183	(R)IMNVIGEPVDECGPVPAKK(T)	Carbamidomethyl C (12)	43.5146	552872	Pass One Match	26	b2b3b3*b4b4*b5b5*b6*b7*b14b15b15°b17*y3y4y7y10y12y13y14y15y15°y16y17y17*y19	18.6404	0.0165
TGME49_261950	ATP synthase beta subunit ATP-B	1924.96	2.03	1924.96	1924.95	0.0089	4.6069	9.3429	165	182	(R)IMNVIGEPVDECGPVPAK(K)	Carbamidomethyl C (12)	48.4621	115784	Pass One Match	15	b2b3b4b5b15°b16y3y9y11y13y14y14°y16y17y18	17.4362	0.0081
TGME49_261950	ATP synthase beta subunit ATP-B	2053.07	2.84	2053.06	2053.05	0.0133	6.4553	9.644	165	183	(R)IMNVIGEPVDECGPVPAKK(T)	Carbamidomethyl C (12)	43.5468	530821	Pass One Match	25	b1b2b3b3*b4b4*b5b5*b7*b15y3y4y7y9y9°y10y10°y11y12y14y15y15°y16y17y19	15.014	0.0072
TGME49_261950	ATP synthase beta subunit ATP-B	1924.95	2	1924.95	1924.95	-0.0048	-2.4734	9.6754	165	182	(R)IMNVIGEPVDECGPVPAK(K)	Carbamidomethyl C (12)	48.3674	110237	Pass One Match	19	b2b3b4b5b11*b15y2y3y9y9°y10y11y11°y12y13y14y15y16y18	11.3114	0.0151
TGME49_261950	ATP synthase beta subunit ATP-B	2814.51	3	2814.49	2814.48	0.0144	5.117	7.9903	184	209	(K)TYSIHRAAPLFADQSTEPGLLQTGIK(V)		61.0742	1235	Missed Cleavage	5	b1b14b17y2y25*	20.7954	0.0253
TGME49_261950	ATP synthase beta subunit ATP-B	2057.11	2	2057.1	2057.09	0.0108	5.2418	9.983	190	209	(R)AAPLFADQSTEPGLLQTGIK(V)		57.961	1129480	Pass One Match	50	b2b3b4b5b6b7b8b8*b8°b9b9°b10b10°b11b11°b14b14°b15b15°b16b17b18b19*b20y1y2y3y4y5y5°y6y7y8y9y9°y10y10*y12y13y13*y14y14°y15y15°y16y16°y17y18y18°y20	12.501	0.0272
TGME49_261950	ATP synthase beta subunit ATP-B	3126.72	3.03	3126.71	3126.71	0.0058	1.8655	10.0488	190	219	(R)AAPLFADQSTEPGLLQTGIKVVDLLAPYAK(G)		84.1804	97572	Missed Cleavage	46	b3b4b5b6b7°b8b8°b9b10b10°b11b11°b12*b12°b13°b24*b26b29b30y1y2y3y4y5y6y7y8y9y10y11y14y15y16y18y19y20°y22y23y23*y24y24°y25y26y28y28*y30	24.3857	0.0281
TGME49_261950	ATP synthase beta subunit ATP-B	2057.1	2.22	2057.1	2057.09	0.0041	1.977	10.5413	190	209	(R)AAPLFADQSTEPGLLQTGIK(V)		57.652	2130170	Pass One Match	57	b1b2b3b4b5b6b7b7°b8b8*b9b9°b10b10°b11b11°b13b14b14°b15b15°b16b17b18b19b19°b20y1y2y3y4y5y5*y5°y6y7y8y9y9°y10y10°y12y12*y12°y13y13*y13°y14y15y15°y16y16°y17y18y18*y18°y20	14.1703	0.0168
TGME49_261950	ATP synthase beta subunit ATP-B	3126.73	3.03	3126.71	3126.71	0.005	1.6004	9.9127	190	219	(R)AAPLFADQSTEPGLLQTGIKVVDLLAPYAK(G)		83.9512	78619	Missed Cleavage	28	b4b5b6b7b8°b10b11b26b30y1y2y3y4y5y6y10y11y19y20y21y22y23y24y25y26y28y28*y30	17.2006	0.0172
TGME49_261950	ATP synthase beta subunit ATP-B	2057.11	2.23	2057.1	2057.09	0.0104	5.0371	10.5535	190	209	(R)AAPLFADQSTEPGLLQTGIK(V)		57.5318	2207136	Pass One Match	50	b1b2b3b4b5b6b7°b8b8°b9b9°b10b10°b11b11°b14b15b16b17b18°b19b20y1y2y3y4y5y5*y5°y6y7y8y9y9°y10y10°y12y12*y12°y13y13*y13°y14y15y15°y16y17y18y18°y20	10.2614	0.0198
TGME49_261950	ATP synthase beta subunit ATP-B	3126.73	3.02	3126.72	3126.71	0.0066	2.1221	9.5295	190	219	(R)AAPLFADQSTEPGLLQTGIKVVDLLAPYAK(G)		83.9171	56972	Missed Cleavage	17	b2b3b30y4y5y7y10y19y22y23y23°y24y25y26y28y28*y30	23.9401	0.0156
TGME49_261950	ATP synthase beta subunit ATP-B	1088.63	2.73	1088.63	1088.63	-0.0062	-5.6813	9.5894	210	219	(K)VVDLLAPYAK(G)		51.8263	582587	Pass One Match	18	b1b2b3b4b5b6b8°y1y2y3y4y5y6y7y8y8°y9y10	21.0713	0.0119
TGME49_261950	ATP synthase beta subunit ATP-B	1088.64	2.85	1088.63	1088.63	-0.0001	-0.0863	10.0418	210	219	(K)VVDLLAPYAK(G)		51.3284	585056	Pass One Match	17	b2b3b4b5b6b9y1y2y3y4y5y6y7y8y8°y9y10	10.98	0.0059
TGME49_261950	ATP synthase beta subunit ATP-B	1088.64	2.84	1088.63	1088.63	-0.0017	-1.5248	10.1166	210	219	(K)VVDLLAPYAK(G)		51.3338	590544	Pass One Match	15	b2b3b4b5b6y1y2y3y4y5y6y7y8y9y10	6.7244	0.0043
TGME49_261950	ATP synthase beta subunit ATP-B	1217.7	2.98	1217.7	1217.7	0.0026	2.131	8.5581	220	233	(K)GGKIGLFGGAGVGK(T)		40.0848	14782	Missed Cleavage	7	b2b4y2y4y6y8y10	25.8631	0.0046
TGME49_261950	ATP synthase beta subunit ATP-B	1217.7	2.98	1217.7	1217.7	0.0008	0.6754	8.5885	220	233	(K)GGKIGLFGGAGVGK(T)		39.783	21971	Missed Cleavage	7	b3b4b5b6y4y7y14	25.1524	0.0193
TGME49_261950	ATP synthase beta subunit ATP-B	1217.7	2.99	1217.7	1217.7	-0.0003	-0.284	8.9527	220	233	(K)GGKIGLFGGAGVGK(T)		39.7697	20525	Missed Cleavage	8	b4b5b6y2y6y7y8y14	19.511	0.0194
TGME49_261950	ATP synthase beta subunit ATP-B	975.557	2.82	975.557	975.562	-0.0052	-5.3799	9.4008	223	233	(K)IGLFGGAGVGK(T)		47.2845	414050	Pass One Match	10	b3b4y2y3y4y7y8y9y10y11	7.809	0.0093
TGME49_261950	ATP synthase beta subunit ATP-B	975.562	2.89	975.561	975.562	-0.0013	-1.3135	10.0733	223	233	(K)IGLFGGAGVGK(T)		46.9142	401050	Pass One Match	14	b2b3b9y1y2y3y4y5y6y7y8y9y10y11	8.7541	0.0109
TGME49_261950	ATP synthase beta subunit ATP-B	975.566	2.89	975.564	975.562	0.0021	2.191	10.0951	223	233	(K)IGLFGGAGVGK(T)		46.8406	371796	Pass One Match	13	b2b3y1y2y3y4y5y6y7y8y9y10y11	8.7751	0.0118
TGME49_261950	ATP synthase beta subunit ATP-B	1571.89	2	1571.89	1571.88	0.0042	2.6854	9.8642	234	247	(K)TVLIMELINNVANK(H)		76.0443	112406	Pass One Match	40	b2b3b3°b4b4°b5b5°b6b6°b7b7°b8b8°b9b10b11b11*b12b13y1y2y2*y3y4y5y5*y6y6*y7y7*y8y8*y9y9°y10y10*y11y12y14y14*	15.6947	0.0113
TGME49_261950	ATP synthase beta subunit ATP-B	2872.53	3	2872.52	2872.51	0.0066	2.3083	8.0997	234	260	(K)TVLIMELINNVANKHGGFSVFAGVGER(T)		73.5954	1411	Missed Cleavage	5	b11°b27y4y5y14	26.847	0.0148
TGME49_261950	ATP synthase beta subunit ATP-B	1571.89	2	1571.89	1571.88	0.0044	2.7724	10.001	234	247	(K)TVLIMELINNVANK(H)		75.7697	154079	Pass One Match	38	b2b2°b3b3°b4b4°b5b5°b6b6°b7b7°b8b8°b11b12b12°y1y2y2*y3y4y4*y5y5*y6y6*y7y7*y8y9y9*y10y10°y11y12y14y14*	15.1212	0.013
TGME49_261950	ATP synthase beta subunit ATP-B	1571.88	2	1571.88	1571.88	-0.0044	-2.788	10.0845	234	247	(K)TVLIMELINNVANK(H)		75.6869	115701	Pass One Match	46	b1°b2b2°b3b3°b4b4°b5b5°b6b6°b7b7°b8b8°b9b10b10*b11b11*b12b12*b13b14y1y2y2*y3y4y4*y5y5*y6y6*y7y7*y8y8*y9y9*y10y10°y11y12y12*y14	20.2682	0.0181
TGME49_261950	ATP synthase beta subunit ATP-B	1319.65	2.96	1319.65	1319.65	-0.0002	-0.184	9.3802	248	260	(K)HGGFSVFAGVGER(T)		45.9977	154162	Pass One Match	14	b2b3b6°b7b8b12°b13y3y4y5y6y7y8y13	13.268	0.0215
TGME49_261950	ATP synthase beta subunit ATP-B	1319.65	2.98	1319.65	1319.65	0.0005	0.4154	9.5406	248	260	(K)HGGFSVFAGVGER(T)		45.6603	135471	Pass One Match	13	b2b6b6°b7b8b13y3y4y5y6y7y12y13	12.9865	0.0116
TGME49_261950	ATP synthase beta subunit ATP-B	1993.96	2.87	1993.95	1993.95	0.0054	2.7013	8.4123	263	279	(R)EGNDLYHEMMTTGVIKR(K)		48.8004	41823	Pass One Match	8	b17y1y2y3y5y6y10y17	9.6421	0.0143
TGME49_261950	ATP synthase beta subunit ATP-B	1993.96	2.9	1993.95	1993.95	0.0054	2.7127	8.1286	263	279	(R)EGNDLYHEMMTTGVIKR(K)		48.4302	41524	Pass One Match	8	b2°b3b15°y1y2y3y6y17*	36.2161	0.02
TGME49_261950	ATP synthase beta subunit ATP-B	1993.96	2.9	1993.96	1993.95	0.0082	4.1174	8.5355	263	279	(R)EGNDLYHEMMTTGVIKR(K)		48.3256	38030	Pass One Match	5	y1y2y3y5y6	17.1729	0.015
TGME49_261950	ATP synthase beta subunit ATP-B	1343.65	2.3	1343.65	1343.65	0.0014	1.056	9.1908	282	293	(K)LEDGKFDFTGSK(A)		37.3853	95765	Missed Cleavage	16	b2b5b12y2y3y3°y4y4°y5y6y7y8y9y10°y11°y12	15.598	0.0124
TGME49_261950	ATP synthase beta subunit ATP-B	1343.66	2.23	1343.65	1343.65	0.0064	4.787	9.5729	282	293	(K)LEDGKFDFTGSK(A)		36.9064	175518	Missed Cleavage	17	b3b5y2y2°y3y3°y4y5y6y7y8y9y10y10°y11y11°y12	15.2301	0.0241
TGME49_261950	ATP synthase beta subunit ATP-B	1343.66	2.22	1343.65	1343.65	0.0049	3.6648	9.559	282	293	(K)LEDGKFDFTGSK(A)		36.8732	177868	Missed Cleavage	18	b3b4b4°y2y3y3°y4y4°y5y6y7y7°y8y9y10y11y11°y12	13.2656	0.0159
TGME49_261950	ATP synthase beta subunit ATP-B	801.373	2.34	801.377	801.378	-0.0005	-0.657	8.864	287	293	(K)FDFTGSK(A)		34.9052	8672	Pass One Match	11	b1b3y1y2y2°y3y3°y4y4°y5°y6	24.5899	0.0197
TGME49_261950	ATP synthase beta subunit ATP-B	1573.79	2.02	1573.79	1573.78	0.0077	4.8731	9.9095	294	308	(K)AALVYGQMNEPPGAR(A)		39.5198	572414	Pass One Match	39	b2b3b4b7b8b8*b9*b10b10*b10°b11b11*b11°b12b12*b13*b14b14°y1y2y3y4y5y6°y7y7°y8y8°y9y9°y10y11y11°y12y12*y12°y13y14*y15	19.9642	0.0796
TGME49_261950	ATP synthase beta subunit ATP-B	1573.79	2	1573.79	1573.78	0.0072	4.5465	9.9195	294	308	(K)AALVYGQMNEPPGAR(A)		39.1573	611633	Pass One Match	33	b1b2b3b4b5b7b8b10b10°b11b11°b13*b13°b14b15y1y4y5y7y7*y8y9°y10y11y11*y11°y12y12°y13*y13°y14*y14°y15	18.4149	0.0503
TGME49_261950	ATP synthase beta subunit ATP-B	1573.79	2	1573.79	1573.78	0.0064	4.0853	10.0047	294	308	(K)AALVYGQMNEPPGAR(A)		39.1425	577745	Pass One Match	26	b2b3b4b8*b10b10*b10°b11b12*b13°y1y2y3y4y5y6°y8y9°y10y10*y11y11*y12y12°y13*y15	17.6678	0.0435
TGME49_261950	ATP synthase beta subunit ATP-B	1439.79	2.97	1439.79	1439.79	0.0008	0.5887	8.7873	311	323	(R)VALTALSVAEYFR(D)		68.2832	31146	Pass One Match	13	b2b4°b6y1y2y3y5y5°y6y9y10y10°y13	16.8417	0.0145
TGME49_261950	ATP synthase beta subunit ATP-B	1439.8	2	1439.8	1439.79	0.0067	4.6837	9.1447	311	323	(R)VALTALSVAEYFR(D)		67.9918	34006	Pass One Match	18	b2b4°b11°y1y2y3y4y5y5°y6y7y7°y8y8°y9y9°y12y13	20.8235	0.0131
TGME49_261950	ATP synthase beta subunit ATP-B	1439.79	2.99	1439.78	1439.79	-0.0068	-4.7503	9.0158	311	323	(R)VALTALSVAEYFR(D)		67.9013	33595	Pass One Match	9	b2y3y4y5y6y8y9y11y13	17.668	0.0273
TGME49_261950	ATP synthase beta subunit ATP-B	1937.97	2	1937.96	1937.96	0.0003	0.1731	8.5763	324	339	(R)DEQGQDVLLFIDNIYR(F)		76.523	10467	Pass One Match	11	b1b3*b4b8°y4y4*y5°y6y7y7*y8	35.7301	0.0308
TGME49_261950	ATP synthase beta subunit ATP-B	3673.94	3.42	3673.94	3673.92	0.0183	4.9916	7.8794	340	374	(R)FTQAGSEVSALLGRIPSAVGYQPTLATDLGQLQER(I)		73.0097	102744	Missed Cleavage	5	b16°y3y9y20y35	18.6244	0.0251
TGME49_261950	ATP synthase beta subunit ATP-B	1435.75	2	1435.75	1435.75	-0.0061	-4.2558	7.3513	340	353	(R)FTQAGSEVSALLGR(I)		77.1829	1647	Pass One Match	8	b1b2b2°b3b6b6°b11°y3	37.062	0.0312
TGME49_261950	ATP synthase beta subunit ATP-B	1435.76	2.98	1435.76	1435.75	0.006	4.2033	10.3237	340	353	(R)FTQAGSEVSALLGR(I)		52.6494	1292386	Pass One Match	41	b2b2°b3b3°b4b4*b4°b5°b6b6°b7°b8b8°b9b10*b11b11*b11°b12b14b14°y1y2y3y4y5y6y6°y7y8y8°y9y10y10°y11y11°y12y12*y12°y13y14	18.1336	0.0212
TGME49_261950	ATP synthase beta subunit ATP-B	3673.96	3.45	3673.94	3673.92	0.0201	5.4749	9.6693	340	374	(R)FTQAGSEVSALLGRIPSAVGYQPTLATDLGQLQER(I)		72.675	86239	Missed Cleavage	48	b2b2°b3°b4b4°b6b7°b8b10°b11*b12°b13b13°b14°b15b15°b17°b18b18*b19b25b27°b28b33y1y3y3°y4y4°y5y5°y6y6°y7y8y9y10y13y13*y13°y14y14*y15*y16y20y21y29y35	26.9695	0.0151
TGME49_261950	ATP synthase beta subunit ATP-B	1435.76	2.97	1435.76	1435.75	0.0019	1.348	10.531	340	353	(R)FTQAGSEVSALLGR(I)		52.6007	1298372	Pass One Match	37	b2b2°b3b3°b4b4°b6b6°b7°b8*b8°b9b11b11°b12b12°b13b14b14°y1y2y3y4y5y6y6°y7y8y9y10y10°y11y11°y12y12*y12°y14	11.543	0.0098
TGME49_261950	ATP synthase beta subunit ATP-B	3673.93	3.52	3673.92	3673.92	-0.0028	-0.7639	9.2846	340	374	(R)FTQAGSEVSALLGRIPSAVGYQPTLATDLGQLQER(I)		72.5915	69740	Missed Cleavage	25	b2b3°b4b7°b9b14b15b19b29b30b31y1y2y4y4°y6y7y12y13y13°y16y27y29y31y35	28.4239	0.0199
TGME49_261950	ATP synthase beta subunit ATP-B	2257.19	2.36	2257.19	2257.18	0.0061	2.6828	10.0834	354	374	(R)IPSAVGYQPTLATDLGQLQER(I)		58.2358	1638784	Pass One Match	45	b1b3b3°b4b4°b5b5°b6b6°b7b7°b8b8°b10b10°b11b13b14b16b16°y1y2°y3y3°y4y4°y5y5*y6y6*y7y7*y9y10°y12y12*y13y14*y14°y15y15°y16y17y20y21	17.7384	0.033
TGME49_261950	ATP synthase beta subunit ATP-B	2257.19	2.4	2257.18	2257.18	0.001	0.4433	10.4217	354	374	(R)IPSAVGYQPTLATDLGQLQER(I)		57.943	1991302	Pass One Match	52	b1b3b3°b4b5b6b7b7°b8b8°b10b10°b11b11°b12b13b13°b14b14°b15b15*b16b16°b17*b18b21b21°y1y2y2°y3y3*y3°y4y4°y5y5*y6y6*y7y9y9*y12y13y13°y14°y15y15*y16y18y20*y21	14.7137	0.0157
TGME49_261950	ATP synthase beta subunit ATP-B	2257.2	2.42	2257.19	2257.18	0.0116	5.146	10.3948	354	374	(R)IPSAVGYQPTLATDLGQLQER(I)		57.8273	2119473	Pass One Match	65	b3b3°b4b4°b5b5°b6b6°b7b7°b8b8°b10b10°b11b11°b12b12°b13b13*b14b14°b15b15*b15°b16b16°b17b17*b18b18°b19b19*b20*b21y1y2y3y3*y3°y4y4°y5y5*y6y6*y7y7*y9y9°y11°y12y12°y13y13°y14y14°y15y15°y16y16*y17y18*y20y21	15.4115	0.0204
TGME49_261950	ATP synthase beta subunit ATP-B	3828.95	4	3828.95	3828.97	-0.0199	-5.2061	7.9949	380	416	(K)KGSITSVQAVYVPADDLTDPAPATTFAHLDATTVLSR(Q)		76.1864	2322	Missed Cleavage	6	b12b28b30°y1y17y26°	31.9709	0.0207
TGME49_261950	ATP synthase beta subunit ATP-B	3828.99	3.72	3828.99	3828.97	0.0253	6.6193	9.8998	380	416	(K)KGSITSVQAVYVPADDLTDPAPATTFAHLDATTVLSR(Q)		62.9754	565504	Missed Cleavage	49	b4b5b5°b6b6°b7b7°b8b8*b9b9*b10b10°b11b11°b12b12°b15b17°b18b19b19*b25b34y3y4y5y6y7y10y11y12y13y14y15y16y16°y17y18y19°y20y21y22y23y25y25°y26y27y37	17.5095	0.0168
TGME49_261950	ATP synthase beta subunit ATP-B	3828.99	3.77	3828.99	3828.97	0.0243	6.354	10.1643	380	416	(K)KGSITSVQAVYVPADDLTDPAPATTFAHLDATTVLSR(Q)		62.8904	496280	Missed Cleavage	55	b1b2b3b4b5b6b6°b7b7°b8b9b9°b10b11b11°b12b12*b15b16b18b19b19*b28°b30b34b37y1y2y3y4y5y6y7y8y10y11y12y13y14y15y16y16°y17y18y18°y19y20y22y23y25y25°y26y27y29y37	20.8475	0.0145
TGME49_261950	ATP synthase beta subunit ATP-B	3700.89	3.09	3700.88	3700.87	0.0127	3.4294	9.3753	381	416	(K)GSITSVQAVYVPADDLTDPAPATTFAHLDATTVLSR(Q)		66.9907	148896	Pass One Match	27	b2°b4°b6°b9b9°b15°b16*b17b19b35y5y7y8y9y10y14y16y18y25y26y27y28y29y30y30°y32y36	18.3627	0.0183
TGME49_261950	ATP synthase beta subunit ATP-B	3700.89	3.09	3700.87	3700.87	0.0031	0.8409	9.4278	381	416	(K)GSITSVQAVYVPADDLTDPAPATTFAHLDATTVLSR(Q)		66.6652	162840	Pass One Match	35	b2°b4b5b6°b7b8b8°b9b9°b10b10*b14°b16b18b23°b24b29b31b34y2°y3y7y8y13°y14°y16y18y20y25y26y27y29°y30*y31*y36	25.5134	0.0251
TGME49_261950	ATP synthase beta subunit ATP-B	3700.89	3.22	3700.87	3700.87	0.0023	0.6269	9.4412	381	416	(K)GSITSVQAVYVPADDLTDPAPATTFAHLDATTVLSR(Q)		66.585	127511	Pass One Match	37	b2b3°b4b4°b5b5°b6b6°b7b8°b9b9°b10b10°b14*b15*b18b18*y10y13°y16y17°y18y19y20y21y25y25°y26y26°y27y28y29y30y30*y32y36	23.9529	0.0169
TGME49_261950	ATP synthase beta subunit ATP-B	2045.06	2.06	2045.06	2045.06	0.0023	1.147	10.2965	417	435	(R)QIAELGIYPAVDPLDSTSR(M)		61.6049	948926	Pass One Match	52	b1b2*b3b3*b4b4*b4°b5b5*b5°b6b6*b6°b7b7*b7°b8b8°b10b11b11*b12b12°b15b15*b16*b18b18*b19y1y2y3y3°y4y4°y5y5°y6y7y7°y8y9y9°y10y11y12y13y14y15y16°y17y19	14.2835	0.0329
TGME49_261950	ATP synthase beta subunit ATP-B	2045.06	2.05	2045.05	2045.06	-0.0006	-0.2877	10.5786	417	435	(R)QIAELGIYPAVDPLDSTSR(M)		61.4451	1559645	Pass One Match	51	b1b2b2*b3b3*b4b4*b4°b5b5*b5°b6b6*b6°b7b7*b7°b8b8*b8°b10b11b11*b12b12°b15b16b16*b17b18*b19y2y3y4y4°y5y6y7y7°y8y9y10y11y12y12°y13y14y14°y16y17y19	11.0915	0.0118
TGME49_261950	ATP synthase beta subunit ATP-B	2045.06	2.06	2045.06	2045.06	0.0027	1.3115	10.5511	417	435	(R)QIAELGIYPAVDPLDSTSR(M)		61.3727	1515171	Pass One Match	49	b1b2b2*b3b3*b4b4*b4°b5b5*b5°b6b6*b6°b7b7*b7°b8b8*b8°b10b11b11*b12b12°b15°b16°b17*b18b19y2y3y4y4°y5y6y7y7°y8y9y10y11y12y12°y13y14y16y17y19	11.631	0.0153
TGME49_261950	ATP synthase beta subunit ATP-B	1829.9	2.74	1829.89	1829.89	0.0098	5.3671	10.07	436	451	(R)MLAPEIVGQEHYDTAR(A)		42.4739	882565	Pass One Match	37	b1b2b3b5b6°b9*b10b10°b11°b12*b15y1y2y3y3°y4y4°y5y6y6°y7y7°y8y8*y8°y9y10y10°y11y11*y12y12°y13y14y15y15°y16	13.9468	0.0156
TGME49_261950	ATP synthase beta subunit ATP-B	1829.89	2.74	1829.88	1829.89	-0.0002	-0.085	10.3066	436	451	(R)MLAPEIVGQEHYDTAR(A)		41.9616	948783	Pass One Match	39	b1b2b3b5b6°b7b10b10*b10°b12b13b15y1y2y3y3°y4y4°y5y5°y6y7y7°y8y8*y8°y9y9*y10y11y11*y12y12°y13y13*y14y15y15*y16	15.5871	0.0174
TGME49_261950	ATP synthase beta subunit ATP-B	1829.89	2.77	1829.89	1829.89	0.0022	1.1768	10.4901	436	451	(R)MLAPEIVGQEHYDTAR(A)		41.9651	941986	Pass One Match	33	b2b3b5b6b10°b12b13b15y1y2y3y3°y4y5y5°y6y7y7°y8y8*y9y9*y10y10°y11y12y12°y13y13*y14y15y16y16*	13.0043	0.0204
TGME49_261950	ATP synthase beta subunit ATP-B	1981.05	2.52	1981.05	1981.05	-0.0048	-2.4047	9.9113	492	509	(R)FLSQPFTVAEVFTGKPGR(F)		62.51	682764	Pass One Match	31	b2b4°b5b5*b6*b7°b8b9°b10b10*b10°b12b12*b12°y1y4y5y6y6°y7y9y10y11y12y13y13°y14y14°y15*y16y18	12.8899	0.0218
TGME49_261950	ATP synthase beta subunit ATP-B	3037.65	3.68	3037.65	3037.64	0.0074	2.4249	8.2574	492	518	(R)FLSQPFTVAEVFTGKPGRFVELPETIK(S)		69.272	18743	Missed Cleavage	4	b3°y5y7y23	33.6899	0.0276
TGME49_261950	ATP synthase beta subunit ATP-B	1981.06	2.8	1981.05	1981.05	-0.0031	-1.5466	10.2007	492	509	(R)FLSQPFTVAEVFTGKPGR(F)		62.149	848981	Pass One Match	32	b1b2b3b4b4°b5*b5°b9°b15b18y1y3y4y5y6y6°y7y8y9y10y11y11°y12y13y14y14°y15y15°y16y16°y17y18	14.5191	0.0141
TGME49_261950	ATP synthase beta subunit ATP-B	1075.59	2.8	1075.59	1075.6	-0.0089	-8.2978	9.5915	510	518	(R)FVELPETIK(S)		46.9584	1026990	Pass One Match	16	b2b3b3°b4b7y3y4y4°y5y5°y6y6°y7y7°y8y9	7.1849	0.0125
TGME49_261950	ATP synthase beta subunit ATP-B	1075.61	2.86	1075.61	1075.6	0.0028	2.5746	9.7966	510	518	(R)FVELPETIK(S)		46.5118	966694	Pass One Match	16	b2b3b4b7b8°y3y3°y4y4°y5y6y6°y7y7°y8y9	13.7214	0.0198
TGME49_261950	ATP synthase beta subunit ATP-B	1075.61	2.87	1075.6	1075.6	0.0004	0.3465	9.8251	510	518	(R)FVELPETIK(S)		46.3878	939721	Pass One Match	14	b2b3b3°y3y3°y4y4°y5y6y6°y7y7°y8y9	6.3971	0.0164
TGME49_261950	ATP synthase beta subunit ATP-B	3263.47	3.02	3263.45	3263.45	0.005	1.5431	8.9754	519	546	(K)SAQTILRGECDDLPEMAFYMCGGLEEVR(S)	Carbamidomethyl C (10), Oxidation M (16), Carbamidomethyl C (21)	60.3999	112666	Variable Modification	17	b9°b11°b12b12*b13b19b20°y2y3y4y9y11y12y13y15y16y28	26.1128	0.0158
TGME49_261950	ATP synthase beta subunit ATP-B	3263.47	3.02	3263.46	3263.45	0.0083	2.533	8.9959	519	546	(K)SAQTILRGECDDLPEMAFYMCGGLEEVR(S)	Carbamidomethyl C (10), Oxidation M (20), Carbamidomethyl C (21)	61.1834	104948	Variable Modification	24	b1°b4°b10b11b12b13b14°b15b15°b16b19b21°b27y2y3y4y6y8y9y10y12y13y15y28	18.2796	0.023
TGME49_263080	hypothetical protein	1210.68	2	1210.68	1210.68	0.0021	1.7379	7.3329	2	15	(M)PAPAASGAAAVLSK(D)		35.6283	11918	Pass One Match	7	b1b2b3b7°y3y5y14	15.0681	0.0147
TGME49_263080	hypothetical protein	1210.68	2	1210.68	1210.68	0.0008	0.6477	8.3345	2	15	(M)PAPAASGAAAVLSK(D)		34.9596	160874	Pass One Match	14	b2b4b5b6°y3y5y6y7y8y9y10y11y12y14	17.6989	0.0145
TGME49_263080	hypothetical protein	1210.68	2	1210.68	1210.68	-0.0004	-0.3451	9.7382	2	15	(M)PAPAASGAAAVLSK(D)		34.7693	283303	Pass One Match	23	b2b3b4b5b6b6°b7b9b9°b11y2y2°y3y4y5y6y8y10y11y12y12°y13y14	12.4778	0.0131
TGME49_263080	hypothetical protein	1457.74	2.22	1457.74	1457.74	0.0014	0.9894	7.1501	20	31	(R)SFRWMQAFAAVK(G)	Oxidation M (5)	51.9978	29206	Variable Modification	4	y3y5y10y12	7.1376	0.0175
TGME49_263080	hypothetical protein	1051.54	2.86	1051.54	1051.54	0.0007	0.7076	8.1305	23	31	(R)WMQAFAAVK(G)		49.2297	54147	Pass One Match	9	b5b7y3y4y6y7y7*y8y9	33.122	0.0265
TGME49_263080	hypothetical protein	1051.54	2.9	1051.54	1051.54	-0.0005	-0.4299	8.3334	23	31	(R)WMQAFAAVK(G)		48.7821	53076	Pass One Match	5	y3y5y6y7y8*	26.0153	0.0261
TGME49_263080	hypothetical protein	2569.33	3.38	2569.33	2569.33	-0.0004	-0.1474	8.1759	32	57	(K)GKPTAGSCAAGTAVVNPEDPTKVTLK(G)	Carbamidomethyl C (8)	37.7698	201558	Missed Cleavage	26	b2b5b7°b10b12°b13b15b16*b19*b20b20*y1y2y3y4y7y10y10°y11y13y14y16y16°y22°y24y26	21.2027	0.0131
TGME49_263080	hypothetical protein	2569.35	3.36	2569.34	2569.33	0.0094	3.657	8.1651	32	57	(K)GKPTAGSCAAGTAVVNPEDPTKVTLK(G)	Carbamidomethyl C (8)	37.1685	176568	Missed Cleavage	30	b2b5b7°b8°b9b10b10°b12b12°b13b13°b16b16*b16°b19b25°y2y3y4y7y9y10y10°y11y12y16y17°y24y24*y26	27.429	0.0142
TGME49_263080	hypothetical protein	2569.34	3.44	2569.34	2569.33	0.0158	6.1511	8.2612	32	57	(K)GKPTAGSCAAGTAVVNPEDPTKVTLK(G)	Carbamidomethyl C (8)	37.146	144832	Missed Cleavage	19	b2b5b6b7°b8b10°b14°b17b18*b25°y2y3y10y11y12y17°y20°y24°y26	29.363	0.0171
TGME49_263080	hypothetical protein	2128.03	3	2128.03	2128.03	-0.0079	-3.7199	8.4988	32	53	(K)GKPTAGSCAAGTAVVNPEDPTK(V)	Carbamidomethyl C (8)	30.3249	7649	Pass One Match	20	b2b10b12°b14°b15b16°b20*b21*b22y1y3y6y7*y8y9y9*y18y19y20y22	32.5542	0.0202
TGME49_263080	hypothetical protein	1565.78	2	1565.78	1565.77	0.0025	1.5786	7.1194	60	71	(R)YTNFSLQHIWEK(Y)		49.5988	2455	Pass One Match	4	b2°b3*b10*y11°	0	0
TGME49_263080	hypothetical protein	1887.01	2.05	1887	1887	-0.0018	-0.9715	9.0268	95	111	(R)LLDPEINAGLTPTVFMR(V)		66.3573	210840	Pass One Match	26	b1b3b5b6b7*b9b10b10*b11b15*y3y4y5y6y7y9y9°y10y11y11*y12y13y14y14°y15y17	15.9759	0.0226
TGME49_263080	hypothetical protein	1887	2.04	1887	1887	-0.0039	-2.0686	8.1107	95	111	(R)LLDPEINAGLTPTVFMR(V)		66.0746	226393	Pass One Match	14	b1b5°b6b7*b11y2y6y7y9y11y11°y14*y14°y17	9.0274	0.0254
TGME49_263080	hypothetical protein	1887	2.05	1887	1887	-0.0064	-3.395	9.4806	95	111	(R)LLDPEINAGLTPTVFMR(V)		66.0181	226018	Pass One Match	31	b3b5b5°b6b9b11b11*b14b14*b14°b15y1y3y4y5y6y7y8y8°y9y10y11y11*y11°y12y12*y13y14y14°y15y17	14.5777	0.0123
TGME49_263080	hypothetical protein	1439.7	2	1439.7	1439.7	-0.0022	-1.5593	8.4369	112	124	(R)VPPETQDPETQAK(A)		22.8831	28443	Pass One Match	13	b4b8°y1y4y6y6°y7y8y10y11y11*y12y13	24.2751	0.0435
TGME49_263080	hypothetical protein	1439.7	2	1439.7	1439.7	-0.0043	-2.9788	7.7725	112	124	(R)VPPETQDPETQAK(A)		22.43	8792	Pass One Match	7	b4°y1y3*y4y6y6*y12	31.0092	0.0188
TGME49_263080	hypothetical protein	1439.7	2	1439.7	1439.7	0	-0.001	8.9995	112	124	(R)VPPETQDPETQAK(A)		22.3534	15061	Pass One Match	12	b4b7y1y2y4y6y6°y7°y8y11y12y13	22.7559	0.0378
TGME49_268830	hypothetical protein	2104.01	2.07	2104.01	2104.01	0.0015	0.7301	9.2704	19	37	(R)DSWMSLAPFVAPNNAAAWR(K)		74.1712	75824	Pass One Match	24	b1°b3b3°b6b6°b7b7°b9b10b11b15b15*b15°y2y3y4y5y7y8y9y12y13y13*y19	24.3975	0.0159
TGME49_268830	hypothetical protein	2232.1	2.63	2232.1	2232.1	-0.0056	-2.4981	8.2516	19	38	(R)DSWMSLAPFVAPNNAAAWRK(L)		66.9526	29325	Pass One Match	9	b1°b2°b3b3°y6y14y16y17y20	33.4286	0.0146
TGME49_268830	hypothetical protein	2104.02	2.07	2104.01	2104.01	0.0059	2.8025	9.2473	19	37	(R)DSWMSLAPFVAPNNAAAWR(K)		73.8411	92002	Pass One Match	28	b2b2°b3b3°b4b5b5°b6°b7b7°b9b11b11°b15°b16b16°y1y3y4y5y8y8*y9y11*y12y13y15y19	18.3108	0.0158
TGME49_268830	hypothetical protein	2232.11	2.66	2232.1	2232.1	0.0022	0.9701	8.5392	19	38	(R)DSWMSLAPFVAPNNAAAWRK(L)		66.6523	30044	Pass One Match	16	b2°b3b3°b9°b17*y2y8y8*y10*y12*y13y14y14*y15*y17y20	28.6753	0.0161
TGME49_268830	hypothetical protein	2104.02	2.07	2104.01	2104.01	0.0073	3.4716	9.4937	19	37	(R)DSWMSLAPFVAPNNAAAWR(K)		73.8003	84520	Pass One Match	30	b3b3°b4b5b5°b6b7b7°b9b10b11b16b17b18y1y2y3y4y6*y7y8y8*y9y10y12y13y14y14*y15y19	26.2359	0.0177
TGME49_268830	hypothetical protein	2232.11	2.69	2232.1	2232.1	-0.0029	-1.3006	8.9944	19	38	(R)DSWMSLAPFVAPNNAAAWRK(L)		66.5776	33315	Pass One Match	26	b2°b3b3°b4b5°b6°b7b9°b15°b16°b17°y1y4y5y8y9y11y12*y13y13*y14y15*y16y17y19*y20	22.7948	0.0143
TGME49_268830	hypothetical protein	1613.86	2.22	1613.86	1613.86	-0.005	-3.1223	9.6774	39	52	(K)LRDGAQEVQTVIER(Q)		37.6899	368007	Pass One Match	34	b3b4b5b5°b6b6*b7b7*b7°b8b9b9*b9°b10b10°b11°b14y1y2y3y4y5y6y6*y6°y7y8y8*y8°y9y9°y12y12*y14	12.1684	0.012
TGME49_268830	hypothetical protein	1613.85	2.28	1613.85	1613.86	-0.0096	-5.9262	9.1751	39	52	(K)LRDGAQEVQTVIER(Q)		37.1621	308098	Pass One Match	35	b1b3b4b5b5°b6b6°b7b7*b8b9b10b10*b10°b11°b13y1y2y2°y3y4y5y6y6°y7y8y8*y8°y9*y9°y11y11*y12y12*y14	20.6736	0.0106
TGME49_268830	hypothetical protein	1613.85	2.23	1613.85	1613.86	-0.0113	-6.9714	9.2636	39	52	(K)LRDGAQEVQTVIER(Q)		37.1108	241188	Pass One Match	30	b3b4b5b6b6°b7b7°b8b9b10*b10°b12b12*b13y1y2y3y3°y4y5y6y6*y6°y7y8*y9°y10°y11y13°y14	13.9572	0.0184
TGME49_268830	hypothetical protein	1344.68	2.98	1344.68	1344.68	0.0045	3.3572	9.5505	41	52	(R)DGAQEVQTVIER(Q)		39.9132	455377	Pass One Match	28	b1b1°b2b3b3°b4b4*b4°b5b5*b9b9*b11b12y1y2y3y4y5y6y6*y7y8y8*y9y9°y11°y12	19.7035	0.0283
TGME49_268830	hypothetical protein	1344.68	2.98	1344.67	1344.68	-0.0003	-0.2192	9.739	41	52	(R)DGAQEVQTVIER(Q)		39.6251	374577	Pass One Match	26	b1°b2b3b3°b4b4°b5b5*b6°b9°y1y2y3y4y5y6y6*y6°y7y8y8*y8°y9y9°y10y12	16.3818	0.0132
TGME49_268830	hypothetical protein	1344.68	2.98	1344.68	1344.68	0.002	1.467	9.6505	41	52	(R)DGAQEVQTVIER(Q)		39.594	366812	Pass One Match	26	b1°b2b3b3°b4b5b8°b9°b11b11*y1y2y3y4y5y6y6*y6°y7y8y8°y9y9*y9°y10*y12	20.2354	0.0115
TGME49_268830	hypothetical protein	1854.96	2.86	1854.96	1854.95	0.0067	3.628	8.4569	67	81	(K)WESQIAHKDILNCLK(T)	Carbamidomethyl C (13)	44.8239	91930	Pass One Match	17	b3°b6°b9b12b12*b14b15b15°y1y2y3y4y8°y10y13y14*y14°	35.6548	0.0289
TGME49_268830	hypothetical protein	1854.96	2.9	1854.95	1854.95	-0.0006	-0.35	8.9901	67	81	(K)WESQIAHKDILNCLK(T)	Carbamidomethyl C (13)	44.4796	93833	Pass One Match	14	b3b3°b6°y1y2y3y4y5y7y8y10y13y14y15	22.6226	0.0154
TGME49_268830	hypothetical protein	1854.96	2.88	1854.96	1854.95	0.0038	2.0302	8.0132	67	81	(K)WESQIAHKDILNCLK(T)	Carbamidomethyl C (13)	44.4627	93825	Pass One Match	11	b3b6°b7*b8*y2y3y4y5y5*y6y15	36.6113	0.0145
TGME49_268830	hypothetical protein	1497.77	2.95	1497.77	1497.77	0.0036	2.3804	9.7962	82	93	(K)TFYTNQVQILDR(A)		49.4938	435652	Pass One Match	24	b2°b3b3°b4°b7b7°b8°b10b11y1y2y2°y3y4y5y5°y6y7y8y8*y9y10y10°y12	16.0396	0.0345
TGME49_268830	hypothetical protein	1497.79	2.98	1497.78	1497.77	0.0134	8.943	9.3728	82	93	(K)TFYTNQVQILDR(A)		48.9952	504309	Pass One Match	19	b2°b3b4b7*b8°b12y1y2y2°y3y4y5y5°y6y7y8y9y10*y12	17.5034	0.0199
TGME49_268830	hypothetical protein	2521.19	2.93	2521.18	2521.18	-0.0007	-0.2925	9.0631	103	126	(K)TPAPCEGAEKGWALFDAALSACAK(S)	Carbamidomethyl C (5), Carbamidomethyl C (22)	65.3739	125263	Missed Cleavage	27	b1°b2b3b3°b4b5b9b14°b18y2y3y4y5y6y7y8y9y10y10°y11y12y12°y14y16°y17y19y21	23.6552	0.0223
TGME49_268830	hypothetical protein	2521.18	2.72	2521.17	2521.18	-0.0145	-5.7391	8.0441	103	126	(K)TPAPCEGAEKGWALFDAALSACAK(S)	Carbamidomethyl C (5), Carbamidomethyl C (22)	60.1015	52130	Missed Cleavage	16	b1b1°b2b2°b3b3°b4b10b16°y1y3y5y6°y14y16°y24	38.7361	0.0226
TGME49_268830	hypothetical protein	2521.19	2.96	2521.18	2521.18	-0.0045	-1.7929	8.8687	103	126	(K)TPAPCEGAEKGWALFDAALSACAK(S)	Carbamidomethyl C (5), Carbamidomethyl C (22)	65.0295	118143	Missed Cleavage	16	b2b3b3°b15°y2y3y4y5y6y7y8y9y10y15y16y24	21.0597	0.0201
TGME49_268830	hypothetical protein	1480.72	2	1480.72	1480.73	-0.0046	-3.0755	8.0327	113	126	(K)GWALFDAALSACAK(S)	Carbamidomethyl C (12)	66.0749	8765	Pass One Match	5	b5y2y3y8y9	25.9607	0.0231
TGME49_268830	hypothetical protein	1518.77	2.22	1518.77	1518.78	-0.0099	-6.5059	8.495	127	140	(K)SVEKSEELLSNGAR(A)		31.5853	3058	Missed Cleavage	24	b1°b3°b5b6°b7b7°b8b8°b9b9°b11b12*y3y4y4*y5y5*y5°y6y6*y9y10°y12°y14	26.2285	0.0258
TGME49_268830	hypothetical protein	1518.77	2	1518.77	1518.78	-0.0037	-2.4335	8.3994	127	140	(K)SVEKSEELLSNGAR(A)		31.2935	2558	Missed Cleavage	16	b1b1°b3°b4b7b9b13°y3y5y5°y6y7y8°y10y14y14*	34.5843	0.0184
TGME49_268830	hypothetical protein	1543.78	2.97	1543.78	1543.77	0.0045	2.9031	9.4616	141	153	(R)ALWVSCSNPPVWK(V)	Carbamidomethyl C (6)	55.2774	250318	Pass One Match	25	b1b3b4b5b6°b7°b9b11b12b12°y1y2y3y4y5y6y7y8y9y10y10°y11y11°y13y13*	27.1258	0.0173
TGME49_268830	hypothetical protein	1543.78	2.98	1543.78	1543.77	0.0024	1.5795	9.5834	141	153	(R)ALWVSCSNPPVWK(V)	Carbamidomethyl C (6)	54.8742	310670	Pass One Match	19	b1b3b4b5b6b7b11b12y4y5y7y8y9y10y11y11*y12y13y13*	21.0388	0.0149
TGME49_268830	hypothetical protein	1543.78	2.98	1543.77	1543.77	0.0018	1.1752	9.6637	141	153	(R)ALWVSCSNPPVWK(V)	Carbamidomethyl C (6)	54.7893	301956	Pass One Match	18	b2b3b4b5b6b8°b11b12y1y4y5y6y7y8y9y10y11y13	19.5043	0.0074
TGME49_268830	hypothetical protein	2372.1	2.28	2372.09	2372.08	0.0077	3.2311	9.2735	154	172	(K)VNTNEWLDSDQYWQAFVEK(H)		70.2184	70909	Pass One Match	26	b2b5b5°b6b7b10b12b14y1y2°y3y4y5y6y6*y7y7°y8y8*y11y11*y12y13y14y19y19*	22.9468	0.0163
TGME49_268830	hypothetical protein	5155.39	5	5155.39	5155.38	0.0059	1.1376	8.1201	154	196	(K)VNTNEWLDSDQYWQAFVEKHHFYSQYQPGVVDPEAPQEVEAFK(Q)		67.6697	5108	Missed Cleavage	5	b11*y3y11y14*y40	46.3017	0.0193
TGME49_268830	hypothetical protein	2372.1	2.22	2372.1	2372.08	0.0147	6.1793	8.7849	154	172	(K)VNTNEWLDSDQYWQAFVEK(H)		69.9298	69284	Pass One Match	24	b5b5*b6b7*b9b9*b10b16y1y3y4y5y6y6*y6°y7y7*y8*y9*y10*y11y11°y19y19*	27.5756	0.0149
TGME49_268830	hypothetical protein	2372.1	2.28	2372.09	2372.08	0.0055	2.3251	9.0173	154	172	(K)VNTNEWLDSDQYWQAFVEK(H)		69.8309	67880	Pass One Match	14	b4*b5b5*b15b16y3y4y7y9y11y11*y12y13y19	18.4991	0.0193
TGME49_268830	hypothetical protein	2802.33	2.99	2802.32	2802.32	0.0052	1.8464	9.1524	173	196	(K)HHFYSQYQPGVVDPEAPQEVEAFK(Q)		47.3438	256573	Pass One Match	22	b2b3b8b8°b11b12b13b14°b15b16y1y2y4y8y9y11y11*y11°y12y13y16y24	25.6141	0.02
TGME49_268830	hypothetical protein	2802.34	3.22	2802.33	2802.32	0.012	4.2825	8.8496	173	196	(K)HHFYSQYQPGVVDPEAPQEVEAFK(Q)		46.8761	259404	Pass One Match	21	b2b7b7°b8b11b12b13b15b16y2y4y5y6y8y9y10y12y13y14*y16y24	19.8561	0.0231
TGME49_268830	hypothetical protein	2802.34	3.2	2802.33	2802.32	0.0167	5.9649	9.0206	173	196	(K)HHFYSQYQPGVVDPEAPQEVEAFK(Q)		46.7395	246331	Pass One Match	25	b2b3b4b7b8b11b12b12°b13b14b15b16b21b23y2y3y5y7y8y8°y12y13y14*y16y24	22.9755	0.0166
TGME49_268830	hypothetical protein	3442.53	2.93	3442.52	3442.51	0.0072	2.0937	7.3008	206	232	(K)FNDRSDTPMLYAYMNELPSWEYYDLHR(S)	Oxidation M (9)	52.0152	3460	Variable Modification	5	b13b16*y11°y14y25*	22.9488	0.0183
TGME49_268830	hypothetical protein	2894.31	2.92	2894.29	2894.28	0.0123	4.2496	8.4739	210	232	(R)SDTPMLYAYMNELPSWEYYDLHR(S)		71.8593	19113	Pass One Match	9	b2b7b13*y3y5°y8°y10y17y23	38.615	0.0242
TGME49_268830	hypothetical protein	2910.28	2.94	2910.27	2910.28	-0.0033	-1.1385	8.2879	210	232	(R)SDTPMLYAYMNELPSWEYYDLHR(S)	Oxidation M (5)	67.7582	43097	Variable Modification	14	b1b1°b13b23*y1y3y4y6y7y10y12°y15y16y23	23.0376	0.0244
TGME49_268830	hypothetical protein	2910.27	2.93	2910.26	2910.28	-0.0131	-4.4953	7.9245	210	232	(R)SDTPMLYAYMNELPSWEYYDLHR(S)	Oxidation M (10)	64.1413	38679	Variable Modification	8	b4°b12°b15°y1y10y16y20y22°	29.7638	0.0186
TGME49_268830	hypothetical protein	1613.82	2.22	1613.82	1613.81	0.0011	0.6585	9.4312	233	245	(R)SAFLEHMTYFLVR(T)		66.3172	89457	Pass One Match	26	b1°b2b2°b3b3°b4b4°b5b6b6°b7b9b11°y1y2y3y4y5y6y7y8y8°y9°y11y12y13	24.4708	0.0146
TGME49_268830	hypothetical protein	1613.82	2.22	1613.82	1613.81	0.0012	0.7348	8.6583	233	245	(R)SAFLEHMTYFLVR(T)		66.047	83100	Pass One Match	9	y2y3y6y7y8y9y10y11y13	8.2475	0.0268
TGME49_268830	hypothetical protein	1613.82	2.23	1613.82	1613.81	0.0023	1.4416	9.0856	233	245	(R)SAFLEHMTYFLVR(T)		66.0123	84709	Pass One Match	14	b3b3°b4°b5b9y2y3y4y6y7y8y9y11y13	20.0049	0.0174
TGME49_268830	hypothetical protein	2329.1	3	2329.1	2329.1	-0.0045	-1.9225	7.9643	252	269	(R)FFPEMPPWQWLAHMENLR(F)		80.7536	1192	Pass One Match	9	b1b6y2y4°y5*y7*y12*y13y13°	33.9413	0.0322
TGME49_268830	hypothetical protein	1148.68	2.98	1148.68	1148.68	-0.0033	-2.8821	9.4007	270	279	(R)FKLLSVAQSR(R)		41.773	193497	Missed Cleavage	16	b2b3b5b6y1y3y3*y3°y4y4*y5y6y7y8y9y10	16.0137	0.0284
TGME49_268830	hypothetical protein	1148.68	2.98	1148.68	1148.68	-0.0002	-0.2081	8.6816	270	279	(R)FKLLSVAQSR(R)		41.4402	146982	Missed Cleavage	9	b3b6y2y3y3°y7y8y9y10	19.5358	0.0102
TGME49_268830	hypothetical protein	1327.74	2	1327.74	1327.74	-0.0035	-2.6022	8.6783	280	290	(R)RSQLQLANLER(E)		37.1691	152379	Missed Cleavage	22	b1b2°b3b3*b3°b4b4*b5b5*b8b8*y3°y4y5y5*y5°y6y6*y7y7*y8*y10°	29.253	0.0118
TGME49_268830	hypothetical protein	1327.74	2	1327.74	1327.74	-0.0067	-5.0161	8.7835	280	290	(R)RSQLQLANLER(E)		37.1452	131929	Missed Cleavage	24	b1b3b3*b3°b4b4*b5*b6b6*b7b8°b9*b10*y4y5y5*y5°y6y6*y7*y8*y10y10°y11	27.3439	0.0147
TGME49_268830	hypothetical protein	1171.65	2.92	1171.65	1171.64	0.0022	1.8733	9.5049	281	290	(R)SQLQLANLER(E)		42.8346	332467	Pass One Match	15	b2b2*b2°b3b3°b5y2y4y4*y5y6y7y8y10y10*	13.028	0.0191
TGME49_268830	hypothetical protein	1171.64	2.96	1171.64	1171.64	-0.0009	-0.7548	9.6254	281	290	(R)SQLQLANLER(E)		42.5491	256358	Pass One Match	24	b1b1°b2b2*b2°b3b3*b3°b4b4*b5b8b9°y1y2y4y4*y5y5*y6y7y7*y8y9*	12.3649	0.015
TGME49_268830	hypothetical protein	1171.65	2.96	1171.65	1171.64	0.0022	1.9008	9.5263	281	290	(R)SQLQLANLER(E)		42.5811	238415	Pass One Match	17	b1°b2b2*b3b4b4*b5b7y2y4y4*y5y6y7y7*y8y10	13.3862	0.0159
TGME49_268830	hypothetical protein	1456.79	2.34	1456.79	1456.79	0.0017	1.1396	7.9399	281	292	(R)SQLQLANLERER(A)		39.1361	88470	Pass One Match	6	b3y7y8y10y11*y12	21.8675	0.0178
TGME49_268830	hypothetical protein	2512.21	3.56	2512.21	2512.21	0.0043	1.7303	8.264	291	311	(R)ERALDFLPVDVEHHGEEYTQK(F)		48.2591	141752	Missed Cleavage	17	b3b4b5b5°b6b7b10°y1y2*y3*y4y9y11°y12y13y16y21	23.3401	0.0168
TGME49_268830	hypothetical protein	2512.23	3.63	2512.23	2512.21	0.0185	7.3819	8.5275	291	311	(R)ERALDFLPVDVEHHGEEYTQK(F)		47.8486	115976	Missed Cleavage	20	b1°b2b3b5b5°b6b7b11b12b18y1y2y2*y9°y10y12y12*y14y16°y21	28.9004	0.0202
TGME49_268830	hypothetical protein	2227.08	2.95	2227.08	2227.07	0.0117	5.2368	9.3488	293	311	(R)ALDFLPVDVEHHGEEYTQK(F)		50.8129	702930	Pass One Match	19	b2b3b4b5b14°b15y3y4y7y8y11y12y12°y13y14y14°y15y16y19	20.5041	0.0291
TGME49_268830	hypothetical protein	2227.09	3.02	2227.08	2227.07	0.0174	7.8323	9.4999	293	311	(R)ALDFLPVDVEHHGEEYTQK(F)		50.3643	750684	Pass One Match	39	b2b3b4b4°b5b6b8b11°b12°b15b18b19y2*y3y4y4*y4°y5y5°y7y7°y8y8°y9*y10°y11y11*y12y12*y12°y14y14°y15y15°y16y16°y17y17°y19	20.7494	0.0112
TGME49_268830	hypothetical protein	2227.09	2.99	2227.08	2227.07	0.0178	8.0048	9.553	293	311	(R)ALDFLPVDVEHHGEEYTQK(F)		50.3233	742753	Pass One Match	27	b1b2b3b4b5b8b12b19y2*y3y4y4°y7y7°y8y10y11y11*y12y12°y13y14y14°y15y15*y17y19	18.8129	0.0133
TGME49_268830	hypothetical protein	1846.89	2	1846.89	1846.88	0.0073	3.937	9.3942	312	326	(K)FLQYETELFQACAAR(L)	Carbamidomethyl C (12)	58.573	443715	Pass One Match	39	b2b3b3*b4b5b6b6°b7*b8b8°b10°b11b11*b11°b12b13*b13°b14b15b15*y1y2y3y4y5y6y6*y7y8y9y9*y10y10*y11y12y13y13*y14*y15	17.8793	0.0186
TGME49_268830	hypothetical protein	1846.89	2.02	1846.88	1846.88	0.0051	2.7363	9.7588	312	326	(K)FLQYETELFQACAAR(L)	Carbamidomethyl C (12)	58.207	225903	Pass One Match	38	b1b2b3b3*b4b4*b5b6b7b7°b8b8°b9°b10b12b14*b15y2y3y4y5y6y6*y7y7*y8y8*y9y9°y10y11y11*y11°y12y13y13°y14*y15	13.8446	0.0118
TGME49_268830	hypothetical protein	1846.9	2.02	1846.89	1846.88	0.0131	7.1046	9.7089	312	326	(K)FLQYETELFQACAAR(L)	Carbamidomethyl C (12)	58.132	461248	Pass One Match	34	b2b3b3*b4b5b5°b7°b8b8°b9b9°b10b10*b11b12b14y1y2y3y4y5y6y7y7*y8y9y9*y10y11y11°y12y13y13°y15	10.9646	0.021
TGME49_268830	hypothetical protein	2410.25	2.77	2410.25	2410.24	0.0066	2.7562	8.3104	358	378	(K)GKLFSLGDDVNALFYLPEQQR(R)		71.3664	15832	Missed Cleavage	10	b10b13b14b14*y3y3*y5y5°y6y21	30.13	0.0156
TGME49_268830	hypothetical protein	2410.25	2.82	2410.24	2410.24	0.0023	0.9488	8.4001	358	378	(K)GKLFSLGDDVNALFYLPEQQR(R)		71.0567	12575	Missed Cleavage	11	b11°b13b16y3*y5y6y7y10*y16*y20y21	27.8682	0.0236
TGME49_268830	hypothetical protein	2381.22	2.88	2381.22	2381.22	-0.0063	-2.6459	9.5179	360	379	(K)LFSLGDDVNALFYLPEQQRR(D)		72.4075	311263	Pass One Match	48	b1b2b3b3°b4b4°b5b5°b8b8°b10b10*b12*b12°b13b15b16b17*b17°b20y1y3y4y4*y5y6y6*y7y7*y8y8*y9y9*y10y11y12y13y13*y14y15y16y16°y17y18y18°y19y19°y20	18.0867	0.0124
TGME49_268830	hypothetical protein	2225.14	2.22	2225.13	2225.12	0.0061	2.7301	9.1852	360	378	(K)LFSLGDDVNALFYLPEQQR(R)		76.968	54412	Pass One Match	24	b2b3b3°b9b10°b11b13b14y1y3y4y4°y5y5°y6y7y7°y8y11y12y13y14°y15y19	28.7769	0.0185
TGME49_268830	hypothetical protein	2381.23	2.92	2381.22	2381.22	-0.0008	-0.3471	9.3349	360	379	(K)LFSLGDDVNALFYLPEQQRR(D)		72.106	332580	Pass One Match	37	b2b3b3°b4°b5b5°b6b8°b10b20y1y4y4*y5°y6*y7y7*y8y8*y9y9*y10y10*y11y12y12*y13y14y15y16y16°y17y17°y18y18°y19y20	9.6624	0.0105
TGME49_268830	hypothetical protein	2225.13	2.28	2225.12	2225.12	-0.0008	-0.3644	9.2797	360	378	(K)LFSLGDDVNALFYLPEQQR(R)		76.6933	47097	Pass One Match	24	b3°b5b6b8b9b11b12b13*b14b14°b16*y1y2*y3y5y6y6°y7y7*y8y10y17y18°y19	21.8656	0.0167
TGME49_268830	hypothetical protein	2381.24	2.9	2381.23	2381.22	0.0023	0.9534	9.1455	360	379	(K)LFSLGDDVNALFYLPEQQRR(D)		72.0354	277365	Pass One Match	37	b1b2b3b3°b4b4°b6°b8b13*b20y1y4y4*y5*y6*y7y7*y8y8*y9y9*y10y10*y11y12y12*y13y14y15y15°y16y16°y17y17°y18y18°y20	20.0704	0.01
TGME49_268830	hypothetical protein	2225.14	2.23	2225.13	2225.12	0.008	3.6029	8.8266	360	378	(K)LFSLGDDVNALFYLPEQQR(R)		76.607	32831	Pass One Match	16	b3b4°b6b8b10°b13y1y3y5y5*y6y7y8y12y16°y19	24.6355	0.0192
TGME49_268830	hypothetical protein	2057.99	2.58	2057.99	2057.99	0.0025	1.2126	8.7059	421	438	(R)GEHWLTAPGECVSQAFLR(R)	Carbamidomethyl C (11)	57.1533	95379	Pass One Match	20	b2°b3b3°b5b9b11°b13°b16b17*y4y6y8y11y11*y12y13y16y16°y17°y18	25.5479	0.0254
TGME49_268830	hypothetical protein	2057.99	2.65	2057.98	2057.99	-0.0042	-2.0308	8.796	421	438	(R)GEHWLTAPGECVSQAFLR(R)	Carbamidomethyl C (11)	56.9178	73736	Pass One Match	12	b3b3°b7b12°b15°y4y6°y10y11y11°y12°y18	12.8	0.0203
TGME49_268830	hypothetical protein	2058	2.65	2057.99	2057.99	0.0042	2.0221	8.6842	421	438	(R)GEHWLTAPGECVSQAFLR(R)	Carbamidomethyl C (11)	56.7991	75317	Pass One Match	12	b3b3°b6°b8b9y5y6y7y8y11y11°y13°	17.2961	0.0174
TGME49_268830	hypothetical protein	2026.93	2.39	2026.93	2026.92	0.0055	2.7381	7.7596	440	455	(R)LRTDDPAYEVYCSYFK(E)	Carbamidomethyl C (12)	57.0197	139542	Missed Cleavage	4	b5b7y9°y11	30.8544	0.0351
TGME49_268830	hypothetical protein	2026.93	2.44	2026.93	2026.92	0.0068	3.3313	8.74	440	455	(R)LRTDDPAYEVYCSYFK(E)	Carbamidomethyl C (12)	56.7873	102999	Missed Cleavage	20	b1b4b4°b5b6°b7b8°b10y1y2y3y4y5y7y9°y11y12y12°y14y14°	28.0913	0.0339
TGME49_268830	hypothetical protein	2026.94	2.45	2026.93	2026.92	0.0107	5.2646	8.7222	440	455	(R)LRTDDPAYEVYCSYFK(E)	Carbamidomethyl C (12)	56.7066	105667	Missed Cleavage	11	b4b4°b5b6°b7b9b10b11y2y4y11	11.5117	0.0365
TGME49_268830	hypothetical protein	1757.75	2	1757.74	1757.74	0.0071	4.0149	8.4106	442	455	(R)TDDPAYEVYCSYFK(E)	Carbamidomethyl C (10)	60.3597	100404	Pass One Match	10	b2b3b4°y1y4y7y8°y9y11y14	21.0547	0.031
TGME49_268830	hypothetical protein	2104.12	2.66	2104.12	2104.13	-0.0107	-5.0705	9.616	476	495	(R)LATIEKNAQEEAAAYGLALK(T)		53.3113	531084	Missed Cleavage	52	b1b2b3b3°b4°b5b5°b7b7*b8°b9b9*b10*b11b11*b12b13b13*b13°b14b14°b15b16b16°b17b17*b17°b19b20y1y2y3y4y5y6y7y8y9y10y11y12y13y13*y13°y14y15y16y17y17°y18y19y20	19.355	0.0104
TGME49_268830	hypothetical protein	2104.13	2.76	2104.13	2104.13	-0.0029	-1.3833	9.4546	476	495	(R)LATIEKNAQEEAAAYGLALK(T)		52.956	496400	Missed Cleavage	38	b1b2b3b3°b4°b5b5°b7b10*b11b11°b12b12*b14°b15b16b17b18b18°b20y1y2y3y4y5y6y7y8y9y10y11y12y13y14y14°y17y18y20	12.8836	0.0098
TGME49_268830	hypothetical protein	2104.14	2.75	2104.13	2104.13	-0.0003	-0.158	9.4662	476	495	(R)LATIEKNAQEEAAAYGLALK(T)		52.8983	515441	Missed Cleavage	37	b1b2b3b3°b4b4°b5b5°b8b9b9*b11°b12b12°b13*b14b14°b15b17b18y1y2y3y4y5y6y7y8y9y10y12y14y16*y17y18y19y20	15.8206	0.0121
TGME49_268830	hypothetical protein	1448.74	2.97	1448.74	1448.74	0.003	2.0657	9.5578	482	495	(K)NAQEEAAAYGLALK(T)		46.8193	473410	Pass One Match	28	b1b1*b2*b3b3*b4b4*b5°b7b9°b11*b12b12°b13b13*y1y3y4y5y7y8y9y10y11y12y12°y14y14*	22.3939	0.0282
TGME49_268830	hypothetical protein	1448.75	2.98	1448.74	1448.74	0.0048	3.332	9.5363	482	495	(K)NAQEEAAAYGLALK(T)		46.3707	406716	Pass One Match	26	b2*b3b3*b4b6b7b8b9b11b11*b13°y2y3y4y5y7y8y9y10y11y12y12*y12°y13y14y14*	18.6371	0.012
TGME49_268830	hypothetical protein	1448.75	2.98	1448.74	1448.74	0.0047	3.2445	9.5726	482	495	(K)NAQEEAAAYGLALK(T)		46.2187	390496	Pass One Match	27	b1*b2b2*b3b3*b4b4*b5b6b7b9b13b13*y1y2y3y4y5y7y8y9y11y12y12*y12°y13*y14	21.0483	0.0128
TGME49_268830	hypothetical protein	2474.23	2	2474.22	2474.23	-0.011	-4.4266	7.61	482	505	(K)NAQEEAAAYGLALKTMGSAELAHK(A)		57.4603	1074	Missed Cleavage	4	b1*b14*y14°y16°	0	0
TGME49_270360	hypothetical protein	1254.56	2	1254.56	1254.55	0.0025	1.955	7.3086	162	172	(R)GAGYSLEQCNR(M)	Carbamidomethyl C (9)	28.452	2799	Pass One Match	11	b2b7°b10°y3y4y5y6y7y7°y9*y11	26.8325	0.0201
TGME49_270360	hypothetical protein	1771.98	2.36	1771.97	1771.97	0.0012	0.6679	8.0206	189	204	(K)LLKEEAVAAIACLSQR(E)	Carbamidomethyl C (12)	55.7267	149095	Pass One Match	19	b4b9b12°y3y3°y4y4*y4°y5y5*y5°y7y8y9y11y12y15y15°y16	18.019	0.0198
TGME49_270360	hypothetical protein	1771.98	2.43	1771.97	1771.97	0.0012	0.6919	8.0874	189	204	(K)LLKEEAVAAIACLSQR(E)	Carbamidomethyl C (12)	55.2791	126706	Pass One Match	25	b2b4b8b9b10y3y3°y4y4°y5y5*y5°y6y6°y7y8y8*y9y9*y12y13y13*y14y15*y16	21.1694	0.0182
TGME49_270360	hypothetical protein	1771.98	2.43	1771.98	1771.97	0.0021	1.1999	7.6963	189	204	(K)LLKEEAVAAIACLSQR(E)	Carbamidomethyl C (12)	55.1095	128092	Pass One Match	14	b8b9y2y3y4y4*y4°y5y5°y6*y7y8y9y16	11.8042	0.0104
TGME49_274060	2-oxoglutarate/malate translocase OMT	1667.79	2.42	1667.79	1667.79	-0.0038	-2.279	7.6328	1	19	(-)MAASSSAVSGASSSPGSVK(K)		41.6684	18676	Pass One Match	11	b4b13°y1y6y7y7°y8°y9y11°y17y18	18.0782	0.0189
TGME49_274060	2-oxoglutarate/malate translocase OMT	1877.91	2.99	1877.91	1877.92	-0.0061	-3.2532	7.5802	55	72	(R)IQLAGEAGGSTNPFTVCR(N)	Carbamidomethyl C (17)	49.7739	65206	Pass One Match	11	b10*y2y3y5°y6°y7°y9y12y14y16y18	17.0324	0.0215
TGME49_274060	2-oxoglutarate/malate translocase OMT	2386.32	2.86	2386.32	2386.32	-0.0042	-1.7711	7.8342	132	156	(K)KAVAGLAAGGLGSFFGNPADLALIR(L)		72.609	29247	Missed Cleavage	19	b2b8b12b15b21b21°y3y5y6y7y8y9y10y12°y16y16*y18*y22y25	30.3569	0.0187
TGME49_274060	2-oxoglutarate/malate translocase OMT	2386.33	2.92	2386.32	2386.32	-0.0011	-0.446	7.0798	132	156	(K)KAVAGLAAGGLGSFFGNPADLALIR(L)		72.2713	34727	Missed Cleavage	4	y6°b15y6y8	17.3971	0.0204
TGME49_274060	2-oxoglutarate/malate translocase OMT	2386.33	2.92	2386.32	2386.32	-0.0007	-0.2835	7.3553	132	156	(K)KAVAGLAAGGLGSFFGNPADLALIR(L)		72.2155	32833	Missed Cleavage	11	b3b6b8b15y2y3y4y5y6y8y11	30.1037	0.0188
TGME49_274060	2-oxoglutarate/malate translocase OMT	2258.23	2.45	2258.23	2258.23	-0.0012	-0.5293	8.7496	133	156	(K)AVAGLAAGGLGSFFGNPADLALIR(L)		78.789	51985	Pass One Match	33	b2b3b4b5b6b7b8b9b10b11b12b12°b16°b17y1y2y3y4y5y6y6°y8y10y11y13y13°y14y14°y15y17y22y24y24*	23.4265	0.0142
TGME49_274060	2-oxoglutarate/malate translocase OMT	2258.24	2.43	2258.23	2258.23	0.0044	1.9609	8.5857	133	156	(K)AVAGLAAGGLGSFFGNPADLALIR(L)		78.5218	51151	Pass One Match	31	b3b4b5b6b7b8b10b13°b14°b16°b22y1y2y3y4y5y6y7y8y9y10y11y12y13y14y16y17y18y21y21*y24	22.3292	0.0121
TGME49_274060	2-oxoglutarate/malate translocase OMT	2258.24	2.45	2258.24	2258.23	0.0074	3.2707	8.4068	133	156	(K)AVAGLAAGGLGSFFGNPADLALIR(L)		78.4218	43389	Pass One Match	31	b3b4b5b6b8b9b12b12°b13b17b17°b20*b22°y1y2y3y4y5y6y7y8y9*y10y11y12y13y14y16y17y18y24	22.1731	0.0175
TGME49_274060	2-oxoglutarate/malate translocase OMT	1207.65	2.9	1207.65	1207.64	0.0111	9.1811	7.1126	170	180	(R)NYTGVLNAISR(I)		47.1184	46524	Pass Two Match	8	b2b5°b6b8°b9b11y6y11	26.1794	0.0202
TGME49_274060	2-oxoglutarate/malate translocase OMT	1912.92	2	1912.92	1912.91	0.0005	0.287	7.2624	283	298	(R)EGIMSLYTGYPTYYVR(I)		63.0412	8697	Pass One Match	16	b1b3b3°b4°b7b12b14°y1y4y5°y8y9y11°y12y14°y16	30.7222	0.0165
TGME49_278990	phosphate carrier, putative	1172.63	2.99	1172.63	1172.63	-0.0006	-0.512	7.461	230	241	(R)TVVAEEGAAGLR(L)		33.2597	25737	Pass One Match	15	b1°b2b3b9b10°y2y3y4y6y7y8y8°y9y10y12	20.9499	0.016
TGME49_278990	phosphate carrier, putative	1749.92	2.24	1749.92	1749.93	-0.0135	-7.7365	7.2685	336	350	(K)ETKFPFGSVVPLWSR(Q)		65.9144	60151	Missed Cleavage	15	b1°b3°b4b4°b8b12b13°b15y3y4y5y6y11y12y15	14.4161	0.0235
TGME49_278990	phosphate carrier, putative	1749.94	2.3	1749.93	1749.93	-0.0001	-0.048	7.6199	336	350	(K)ETKFPFGSVVPLWSR(Q)		65.5935	50269	Missed Cleavage	25	b1°b2b2°b3b4b4°b6b6°b8b10°b11b12b13°b15y1y3y3°y4y5y6y8y10y11y12°y15	24.1922	0.0161
TGME49_278990	phosphate carrier, putative	1391.75	2	1391.75	1391.75	0.0046	3.3215	7.221	339	350	(K)FPFGSVVPLWSR(Q)		70.7296	55177	Pass One Match	8	b2b4b8y3y4y5y6y7	37.8061	0.0392
TGME49_278990	phosphate carrier, putative	1391.75	2	1391.75	1391.75	-0.0006	-0.4346	7.0594	339	350	(K)FPFGSVVPLWSR(Q)		70.3655	62415	Pass One Match	9	b2b5°y2y4y4°y5y7y10y12	21.8164	0.0343
TGME49_282180	hypothetical protein	1111.56	2.97	1111.56	1111.55	0.0097	8.7235	8.0621	86	95	(K)IFGDCASTIK(N)	Carbamidomethyl C (5)	36.1598	146101	Pass One Match	7	b2y3y4y6y8y9y10	19.6147	0.0071
TGME49_282180	hypothetical protein	1111.55	2.97	1111.55	1111.55	0.0044	3.9966	8.5024	86	95	(K)IFGDCASTIK(N)	Carbamidomethyl C (5)	36.141	155710	Pass One Match	7	b2y3y4y6y8y9y10	22.1711	0.0119
TGME49_282180	hypothetical protein	1717.98	2.43	1717.98	1717.97	0.0024	1.3846	8.579	96	111	(K)NAAVAVYRPVNAFVVK(H)		47.3479	277607	Pass One Match	22	b1b1*b2b2*b3b3*b4b5b6*b7b9b10b14y2y3y8y9y11y12y13y14y16	20.8077	0.0136
TGME49_282180	hypothetical protein	1717.99	2.45	1717.98	1717.97	0.0093	5.4147	8.1552	96	111	(K)NAAVAVYRPVNAFVVK(H)		46.9193	289435	Pass One Match	25	b1*b2b2*b3b4b5b6b6*b8b10b12*b13b14b15y2y3y6*y8y11y12y13y13*y14y16y16*	15.5581	0.0101
TGME49_282180	hypothetical protein	1717.98	2.44	1717.98	1717.97	0.0023	1.349	8.6779	96	111	(K)NAAVAVYRPVNAFVVK(H)		46.8229	267352	Pass One Match	25	b1b1*b2b2*b3b3*b4b5b6b6*b8b9b10b12b13b13*b14y2y3y11y12y12*y13y14y16	15.2948	0.0115
TGME49_282180	hypothetical protein	3600.76	3.49	3600.76	3600.75	0.0138	3.8203	7.1143	144	175	(R)LVDITSLLELQAAQLHASEGFWDSESEQQEAR(L)		79.5677	3120	Pass One Match	9	b4b15°b19y2y3°y8°y10y11°y32	44.8278	0.0188
TGME49_282180	hypothetical protein	2118.04	2.72	2118.03	2118.05	-0.0144	-6.8137	7.7848	184	201	(R)NDLETTWEEALREATLAR(N)		71.1917	68267	Pass One Match	15	b1*b2b3b15b15*y4°y5y11y12y13y14y15y15°y16y18	19.2621	0.0172
TGME49_282180	hypothetical protein	1476.71	2.95	1476.7	1476.7	0.008	5.4435	7.492	184	195	(R)NDLETTWEEALR(E)		60.2109	58626	Pass One Match	8	b1b1*b5y4°y9y10y11y12	25.8245	0.0397
TGME49_282180	hypothetical protein	2118.05	2.73	2118.05	2118.05	-0.0013	-0.5911	7.8982	184	201	(R)NDLETTWEEALREATLAR(N)		70.8855	66386	Pass One Match	16	b1b1*b2b3b3*b4°b11y9y10y12y13y14y15y16y18y18*	27.3061	0.0218
TGME49_282180	hypothetical protein	1476.7	2.97	1476.7	1476.7	0.006	4.077	8.0172	184	195	(R)NDLETTWEEALR(E)		59.8628	47183	Pass One Match	9	b1b1*y2y4y5y6°y7°y8y10	15.5878	0.0254
TGME49_282180	hypothetical protein	2118.05	2.72	2118.04	2118.05	-0.0048	-2.2853	8.2614	184	201	(R)NDLETTWEEALREATLAR(N)		70.7962	68706	Pass One Match	13	b1*b2b3b3°b4y5y8y12y13y15y15°y16y18	19.6171	0.009
TGME49_282180	hypothetical protein	1476.71	2.97	1476.7	1476.7	0.0084	5.6628	8.1736	184	195	(R)NDLETTWEEALR(E)		59.7067	49978	Pass One Match	8	b4y4y5y6°y8y8°y9y12	10.1447	0.0242
TGME49_282180	hypothetical protein	2184.05	2.86	2184.04	2184.04	0.0033	1.4975	7.1756	248	265	(K)ENPDTKTFPIPDHEQPYR(A)		37.3598	12432	Missed Cleavage	7	b9*y4y6y9*y10*y11y16	36.1494	0.0181
TGME49_282180	hypothetical protein	2184.03	2.9	2184.03	2184.04	-0.0107	-4.9185	7.4095	248	265	(K)ENPDTKTFPIPDHEQPYR(A)		37.3954	11261	Missed Cleavage	11	b10°y4*y5y7*y8y10y11y11°y15*y16y18	30.018	0.0228
TGME49_282180	hypothetical protein	1499.74	2.04	1499.74	1499.73	0.0117	7.7988	8.5103	254	265	(K)TFPIPDHEQPYR(A)		39.4441	276835	Pass One Match	20	b1°b2°b3b5b8°b9°b10b10°b11*y2y3y4y4*y5y6y7y8y8°y10y12	17.9548	0.0352
TGME49_282180	hypothetical protein	1499.74	2.07	1499.74	1499.73	0.0098	6.5285	8.7849	254	265	(K)TFPIPDHEQPYR(A)		39.1193	282545	Pass One Match	22	b1°b2°b3b4b5b8b8°b9*b9°b10*y2y3y4y4*y5y6y7y8y8°y10y11y12	21.235	0.0395
TGME49_282180	hypothetical protein	2803.32	2.86	2803.31	2803.31	0.0071	2.5183	8.2545	266	290	(R)AFSLGFTANNLSGNWGDYIDRQDNK(N)		64.7912	164332	Missed Cleavage	24	b1b2b3b3°b4°b5b5°b6b12b14b21°b25b25°y2y5y7*y8y11y17y18y20y21y23y25	16.1067	0.0144
TGME49_282180	hypothetical protein	2318.09	2.28	2318.08	2318.08	0.0003	0.1289	7.7625	266	286	(R)AFSLGFTANNLSGNWGDYIDR(Q)		69.9052	36060	Pass One Match	11	b3°b5°b11b13*b18b19y3y4y5y6y21	19.4599	0.0172
TGME49_282180	hypothetical protein	2803.33	2.89	2803.32	2803.31	0.0103	3.6594	7.7504	266	290	(R)AFSLGFTANNLSGNWGDYIDRQDNK(N)		64.4353	188654	Missed Cleavage	28	b2b3b3°b4°b5b6b9b12b13b13°b14*b16*b25y2y4°y5y5°y6y6°y7*y9y11y14*y16*y17y20y22y25	26.5369	0.0153
TGME49_282180	hypothetical protein	2318.1	2.23	2318.09	2318.08	0.0076	3.2946	7.29	266	286	(R)AFSLGFTANNLSGNWGDYIDR(Q)		69.5973	30268	Pass One Match	7	b16y4y6y15y19y21y21*	27.8261	0.03
TGME49_282180	hypothetical protein	2803.31	2.93	2803.3	2803.31	-0.0055	-1.9635	8.2144	266	290	(R)AFSLGFTANNLSGNWGDYIDRQDNK(N)		64.3585	140533	Missed Cleavage	30	b2b3b3°b4°b5b5°b6°b9*b12b25y2y3y3°y5y5°y8y9y9*y11y11°y14y14*y14°y15y17y18y19y20y21y25	21.908	0.0158
TGME49_282180	hypothetical protein	2318.09	2.26	2318.08	2318.08	-0.0044	-1.9021	8.1078	266	286	(R)AFSLGFTANNLSGNWGDYIDR(Q)		69.5131	24961	Pass One Match	17	b3°b6b6°b13°b18b21b21°y4y5y6y9y9°y10y14y15y17y21	26.1514	0.031
TGME49_282180	hypothetical protein	1430.7	2.96	1430.7	1430.71	-0.0022	-1.5212	8.8052	299	310	(R)MMFTDVFIPTTK(-)		64.7989	142129	Pass One Match	15	b2b3b6b8b10°b11y2y2°y3y4y4°y5y6y8y9	16.1223	0.011
TGME49_282180	hypothetical protein	1430.71	2.97	1430.7	1430.71	-0.0024	-1.6828	8.5403	299	310	(R)MMFTDVFIPTTK(-)		64.4483	139009	Pass One Match	17	b2b3b5b6b8y1y2y2°y3y3°y4y4°y5y6y8y9y12	23.3815	0.0126
TGME49_282180	hypothetical protein	1430.71	2.98	1430.7	1430.71	-0.003	-2.0952	8.9884	299	310	(R)MMFTDVFIPTTK(-)		64.3629	124234	Pass One Match	19	b2b3b4b5b6b8b11y1y2y2°y3y3°y4y4°y5y6y8y9y12	18.5883	0.0145
TGME49_284540	ATP synthase F1, delta subunit protein	2435.33	2.95	2435.33	2435.32	0.0144	5.9048	7.391	35	58	(R)GLHGGSLSPPSATLPRAVQLFSSR(I)		64.2224	4664	Missed Cleavage	8	b4b14°b17y3y6y14*y16y19	39.7082	0.0221
TGME49_284540	ATP synthase F1, delta subunit protein	2870.44	2.33	2870.43	2870.43	-0.0023	-0.8182	7.4577	51	78	(R)AVQLFSSRIAFSTAAAEDSGASQTLEGR(Y)		55.3122	3144	Missed Cleavage	3	y13y18°y25	5.0942	0.0247
TGME49_284540	ATP synthase F1, delta subunit protein	827.439	2.25	827.443	827.441	0.0016	1.8814	7.8311	79	85	(R)YASALFR(V)		38.4492	53270	Pass One Match	5	b2b3°y3y4y6	18.8646	0.0141
TGME49_284540	ATP synthase F1, delta subunit protein	827.439	2.22	827.443	827.441	0.0018	2.1577	8.1209	79	85	(R)YASALFR(V)		38.4733	54095	Pass One Match	6	b2b3°y3y4y6y6°	33.6469	0.0201
TGME49_284540	ATP synthase F1, delta subunit protein	1649.84	2.43	1649.84	1649.85	-0.007	-4.2437	8.002	91	104	(K)NQLEKVYGDLESVR(N)		49.9417	56810	Missed Cleavage	16	b1b1*b2*b3b7°b9b10*b13y3y4y5y7y8y10°y13y14	24.0056	0.0213
TGME49_284540	ATP synthase F1, delta subunit protein	1649.85	2.48	1649.85	1649.85	0.0021	1.285	8.0528	91	104	(K)NQLEKVYGDLESVR(N)		49.501	42212	Missed Cleavage	5	y2y3y5y11y14	17.2338	0.0142
TGME49_284540	ATP synthase F1, delta subunit protein	1649.85	2.47	1649.85	1649.85	-0.0038	-2.3052	8.3463	91	104	(K)NQLEKVYGDLESVR(N)		49.4404	45354	Missed Cleavage	12	b1b1*b3b11°b13y2y3y4y5y7y8y14	19.3426	0.0132
TGME49_284540	ATP synthase F1, delta subunit protein	1037.53	2.94	1037.53	1037.53	0.0015	1.4719	8.8112	96	104	(K)VYGDLESVR(N)		34.8727	245168	Pass One Match	14	b2b4°y1y2y3y3°y4y5y6y6°y7y8y8°y9	15.4341	0.0201
TGME49_284540	ATP synthase F1, delta subunit protein	1037.53	2.93	1037.52	1037.53	-0.0018	-1.7689	9.0196	96	104	(K)VYGDLESVR(N)		34.7296	272405	Pass One Match	13	b1b3b5°y2y3y4y5y6y7y7°y8y8°y9	13.8709	0.0239
TGME49_284540	ATP synthase F1, delta subunit protein	1166.58	2	1166.58	1166.58	-0.0027	-2.2815	8.6055	105	114	(R)NALKDSSEFR(L)		26.5962	3200	Pass One Match	15	b2b3b3*b6*b7*b7°y2y3y4y4°y5y6y7y8y10	16.7429	0.0175
TGME49_284540	ATP synthase F1, delta subunit protein	2139.06	2.78	2139.05	2139.07	-0.0202	-9.4535	7.6256	109	127	(K)DSSEFRLFVDSPAVSVQQK(L)		51.3681	98284	Missed Cleavage	13	b6b6°b13b14b15b16b17b19y2y3*y4*y11y12	38.4825	0.0193
TGME49_284540	ATP synthase F1, delta subunit protein	2139.07	2.52	2139.06	2139.07	-0.014	-6.5412	7.6274	109	127	(K)DSSEFRLFVDSPAVSVQQK(L)		53.6467	2346	Missed Cleavage	4	b11b16y3*y8*	29.0208	0.0241
TGME49_284540	ATP synthase F1, delta subunit protein	1417.77	2.97	1417.77	1417.77	0.0031	2.175	9.0793	115	127	(R)LFVDSPAVSVQQK(L)		43.2052	479159	Pass One Match	21	b3b4b5b8b10°y3y3*y4y5y5*y6y6*y7y8y9y10y10°y11y11*y11°y12	11.2965	0.021
TGME49_284540	ATP synthase F1, delta subunit protein	2014.14	2.72	2014.14	2014.13	0.0043	2.1134	8.2437	115	132	(R)LFVDSPAVSVQQKLDVLR(Q)		57.6836	151559	Missed Cleavage	17	b2b4b12*b15b17*y3y4y5y6y8y10y13y15y16y17y17*y18	17.2178	0.0222
TGME49_284540	ATP synthase F1, delta subunit protein	1417.77	2.98	1417.77	1417.77	0.0023	1.636	9.2537	115	127	(R)LFVDSPAVSVQQK(L)		42.9471	460529	Pass One Match	24	b1b2b3b4b4°b5b8b10b12*y2y2*y3y3*y4y5y5*y6y7y8y9y10y10*y11y11*	13.7481	0.0191
TGME49_284540	ATP synthase F1, delta subunit protein	2014.13	2.82	2014.12	2014.13	-0.011	-5.4647	8.0846	115	132	(R)LFVDSPAVSVQQKLDVLR(Q)		57.3898	139141	Missed Cleavage	11	b1b2b15y3y4y7y10y13y16y17y18	16.6053	0.016
TGME49_284540	ATP synthase F1, delta subunit protein	1417.78	2.98	1417.77	1417.77	0.0039	2.7165	9.3292	115	127	(R)LFVDSPAVSVQQK(L)		42.9805	492032	Pass One Match	25	b1b2b3b5b5°b8b8°b9b10°b11b12°y3y3*y4y5y5*y6y7y8y9y10y10°y11y11*y13	11.5404	0.0135
TGME49_284540	ATP synthase F1, delta subunit protein	2014.14	2.8	2014.13	2014.13	-0.0047	-2.3272	8.0541	115	132	(R)LFVDSPAVSVQQKLDVLR(Q)		57.2631	125566	Missed Cleavage	12	b1b8b15*b16y3y6y10y13y15y16y17y18	34.4068	0.0177
TGME49_284540	ATP synthase F1, delta subunit protein	2066.11	2.63	2066.1	2066.12	-0.0144	-6.9536	9.0427	138	155	(R)YKFDPLTGNLLTTLVENK(R)		69.5351	344693	Missed Cleavage	45	b1b2b3b4b5°b6b6°b7b7°b8b9b9*b10b10°b11b12b12*b13b13°b14b14*b15b16b17b17*b18b18°y2y2*y3y3°y4y4*y5y5*y6y6*y7y7°y8y11y12y14y15°y18	12.0033	0.0194
TGME49_284540	ATP synthase F1, delta subunit protein	2066.12	2.72	2066.12	2066.12	-0.0008	-0.3929	9.3186	138	155	(R)YKFDPLTGNLLTTLVENK(R)		69.1903	421703	Missed Cleavage	45	b2b3b4b4°b5b6b6°b7b7°b9b9°b10b10°b11b12b12°b13*b14b14°b15b16b18b18°y1y2y3y3°y4y4*y4°y5y6y7y7*y7°y8y8°y9y11y11*y14y14°y15y16y18	16.037	0.0092
TGME49_284540	ATP synthase F1, delta subunit protein	2066.12	2.72	2066.11	2066.12	-0.0076	-3.6748	9.3369	138	155	(R)YKFDPLTGNLLTTLVENK(R)		69.1606	419423	Missed Cleavage	51	b2b3b4b4°b5b5°b6b6°b7b7°b8b9b9°b10b10*b10°b11b12b12*b13b13°b14b15b16b16°b17b18b18°y1y2y2*y3y3°y4y4*y4°y5y5*y6y6*y7y7*y8y8°y9y10y11y12y14y16y18	14.876	0.0121
TGME49_284540	ATP synthase F1, delta subunit protein	1774.96	2	1774.96	1774.96	-0.0022	-1.267	8.2489	140	155	(K)FDPLTGNLLTTLVENK(R)		74.2539	24888	Pass One Match	17	b3b7*b8b11*b14*b15*y1y3y3*y3°y4y7y13y14y14*y14°y16	31.1871	0.0175
TGME49_284540	ATP synthase F1, delta subunit protein	1774.96	2	1774.95	1774.96	-0.0051	-2.8809	8.2717	140	155	(K)FDPLTGNLLTTLVENK(R)		73.9094	32257	Pass One Match	18	b1b3b5°b6b6°b9*b10b11°y1y2y3y3*y3°y4y4*y7y14y16	25.0027	0.0183
TGME49_284540	ATP synthase F1, delta subunit protein	1774.98	2	1774.97	1774.96	0.0133	7.4671	8.5978	140	155	(K)FDPLTGNLLTTLVENK(R)		73.8699	27610	Pass One Match	22	b4b5b5°b7b8°b10*b11*b13*b13°b15y2y3y3°y4y5y6*y7y8y11y14y14°y16	26.4537	0.019
TGME49_284540	ATP synthase F1, delta subunit protein	1286.62	2.05	1286.62	1286.62	0.0031	2.4412	8.5422	163	173	(R)VADAFDAMYRK(E)		38.6298	39279	Pass One Match	13	b3b8°y2y3y5y6y6°y7y7°y8y9y10y11	20.2229	0.0101
TGME49_284540	ATP synthase F1, delta subunit protein	1158.53	2.95	1158.53	1158.52	0.0058	4.9841	7.7485	163	172	(R)VADAFDAMYR(K)		45.32	31007	Pass One Match	6	b4b5b7y5y7°y9	27.7868	0.029
TGME49_284540	ATP synthase F1, delta subunit protein	1286.62	2.04	1286.62	1286.62	0.002	1.5461	8.8897	163	173	(R)VADAFDAMYRK(E)		38.4861	52977	Pass One Match	9	b2b3y3y5y6y7y8y9y10	5.4501	0.0187
TGME49_284540	ATP synthase F1, delta subunit protein	1286.63	2.03	1286.62	1286.62	0.0043	3.3221	8.5285	163	173	(R)VADAFDAMYRK(E)		38.4742	50863	Pass One Match	7	b3y5y6y7y8y9y11	4.1064	0.0149
TGME49_284540	ATP synthase F1, delta subunit protein	1158.54	2.93	1158.53	1158.52	0.0086	7.4259	8.2598	163	172	(R)VADAFDAMYR(K)		44.9768	30305	Pass One Match	9	b2b4b5b5°y5y6y7°y8y9	27.7828	0.0259
TGME49_284540	ATP synthase F1, delta subunit protein	2653.44	3.57	2653.44	2653.45	-0.0059	-2.2249	8.404	180	203	(K)CLVTSAKPLSAQQQKEIVAALQNR(A)	Carbamidomethyl C (1)	50.429	192927	Pass One Match	24	b1b3b5b5°b6°b11°b13*b16b17*b20y2y3y4y4*y5y6y7y7*y8y9y10y21y22y24	16.6767	0.0131
TGME49_284540	ATP synthase F1, delta subunit protein	2653.46	3.6	2653.46	2653.45	0.0113	4.2594	8.249	180	203	(K)CLVTSAKPLSAQQQKEIVAALQNR(A)	Carbamidomethyl C (1)	49.964	165426	Pass One Match	18	b1b2b3b5b7b16b17°b23y3y3*y4y5y6y7y13*y22y23*y24	19.8951	0.0147
TGME49_284540	ATP synthase F1, delta subunit protein	2653.46	3.62	2653.46	2653.45	0.0173	6.5301	8.5009	180	203	(K)CLVTSAKPLSAQQQKEIVAALQNR(A)	Carbamidomethyl C (1)	49.962	163234	Pass One Match	17	b1b3b5b6°b15b16b18°y3y3*y4y4*y5y6y7y9y22y24	18.5595	0.018
TGME49_284540	ATP synthase F1, delta subunit protein	1013.57	2.82	1013.57	1013.57	-0.0039	-3.8671	7.8574	195	203	(K)EIVAALQNR(A)		34.5204	7639	Pass One Match	5	y3y4y5y7y9	21.5097	0.0101
TGME49_284540	ATP synthase F1, delta subunit protein	1434.76	2.89	1434.76	1434.76	0.003	2.0755	8.8411	228	240	(R)LGEQVLDFSVATR(L)		55.2905	134736	Pass One Match	29	b1b2b3b3°b5b5*b7b7°b8°b9b9*b11b11°y1y2y3y3°y4y5y6°y7y7°y8y9y10y10°y11y11°y13	24.9892	0.0225
TGME49_284540	ATP synthase F1, delta subunit protein	1818.97	2.6	1818.97	1818.97	-0.0017	-0.9092	8.1112	228	243	(R)LGEQVLDFSVATRLDR(L)		56.8501	89572	Missed Cleavage	12	b8°b9°b12b15y3°y6y11y12y13°y15y15°y16	22.5296	0.02
TGME49_284540	ATP synthase F1, delta subunit protein	1434.77	2.98	1434.76	1434.76	0.0041	2.8558	8.944	228	240	(R)LGEQVLDFSVATR(L)		54.9037	209056	Pass One Match	15	b2b3b4°b5b6y1y2y3y4y5y7y7°y8y10y13	14.1264	0.0139
TGME49_284540	ATP synthase F1, delta subunit protein	1818.98	2.78	1818.97	1818.97	-0.003	-1.6558	7.735	228	243	(R)LGEQVLDFSVATRLDR(L)		56.5838	115496	Missed Cleavage	7	b2y9y11y12y13*y15y16	10.2359	0.0157
TGME49_284540	ATP synthase F1, delta subunit protein	1366.82	2.89	1366.82	1366.81	0.0131	9.551	8.4745	241	252	(R)LDRLQSQLLAPL(-)		59.0474	98414	Missed Cleavage	13	b3b4b5b5°b6b6*b7b9b10y2y3y11y12	16.4594	0.0114
TGME49_284540	ATP synthase F1, delta subunit protein	1366.81	2.97	1366.81	1366.81	0.0013	0.9458	8.7427	241	252	(R)LDRLQSQLLAPL(-)		58.6842	90806	Missed Cleavage	9	b3b5b7b9b10b10*y2y3y12	22.5928	0.0156
TGME49_284540	ATP synthase F1, delta subunit protein	982.593	2	982.598	982.593	0.0045	4.5864	7.9856	244	252	(R)LQSQLLAPL(-)		59.5241	60090	Pass One Match	13	b2b2*b3b3°b4*b4°b5b6b6*b7b7*y2y9	16.1364	0.019
TGME49_284540	ATP synthase F1, delta subunit protein	982.593	2.02	982.597	982.593	0.0037	3.7959	7.6956	244	252	(R)LQSQLLAPL(-)		59.3894	60750	Pass One Match	10	b3b4*b5b5*b5°b6b6°b7b7*y9	22.3216	0.0204
TGME49_285510	hypothetical protein	1935.91	3	1935.9	1935.91	-0.0032	-1.6298	8.0379	12	27	(R)AACEQLHSEYKQCLAK(N)	Carbamidomethyl C (3), Carbamidomethyl C (13)	27.9087	1835	Missed Cleavage	13	b2b6b6°b8y1y2y4y5*y6y12y13y14y16	26.1029	0.0086
TGME49_285510	hypothetical protein	1935.91	3.22	1935.9	1935.91	-0.0052	-2.6803	7.7768	12	27	(R)AACEQLHSEYKQCLAK(N)	Carbamidomethyl C (3), Carbamidomethyl C (13)	27.3333	7611	Missed Cleavage	10	b6*b8°y1y2y6y7*y12*y14y15y16	38.7767	0.0136
TGME49_285510	hypothetical protein	1437.61	2.88	1437.61	1437.62	-0.0094	-6.5702	8.6792	31	42	(R)THFSACTDFHSK(L)	Carbamidomethyl C (6)	26.8756	7285	Pass One Match	25	b1°b2b2°b3b3°b4°b5b5°b6b7b7°b9y1y2y2°y3y3°y4°y5y5°y6y6°y7y10°y12	27.2706	0.0147
TGME49_285510	hypothetical protein	1437.61	2.89	1437.61	1437.62	-0.0108	-7.5113	8.4192	31	42	(R)THFSACTDFHSK(L)	Carbamidomethyl C (6)	26.4605	12911	Pass One Match	20	b2b2°b3b4b4°b5°b6b7°b9y2y3y3°y4y4°y5y6y6°y10y11°y12	24.5053	0.0183
TGME49_285510	hypothetical protein	2335.03	2	2335.03	2335.01	0.0202	8.6553	7.3302	45	64	(R)ACENMLGTSYCIDEGINLMK(C)	Carbamidomethyl C (2), Carbamidomethyl C (11), Oxidation M (19)	55.561	11286	Variable Modification	6	b1y3y4y8y10y11*	25.3428	0.0222
TGME49_285510	hypothetical protein	1913.98	2.2	1913.97	1913.97	0.0023	1.2092	9.3387	112	129	(K)HLYNVDSTDLGSAVAPVR(S)		44.9113	288788	Pass One Match	32	b1b2b3b4b5b6b9b10b11b12*b12°b13°b14b15b17*y1y2y3y4y5y7y8y8°y9y10y11y12y13y14y15y16°y18	17.6346	0.0146
TGME49_285510	hypothetical protein	1913.98	2.22	1913.98	1913.97	0.004	2.1051	8.94	112	129	(K)HLYNVDSTDLGSAVAPVR(S)		44.5523	249416	Pass One Match	30	b1b2b3b4b5b5*b6b9b9*b10b10°b12°b13°b15b15°y1y3y4y5y6y7y8y9y10y12y13y14y15y15*y18	16.8246	0.0152
TGME49_285510	hypothetical protein	1913.98	2.22	1913.97	1913.97	0.0018	0.9248	9.2944	112	129	(K)HLYNVDSTDLGSAVAPVR(S)		44.5397	235726	Pass One Match	36	b2b3b4b5b5*b6b8b9b9*b9°b10b11b12b12°b13b14b14°b15*b17b18y1y2y3y4y5y6y7y8y8°y9y10y12y14y15y16*y18	14.5834	0.0189
TGME49_285510	hypothetical protein	2665.37	3.33	2665.36	2665.35	0.0125	4.6863	8.3046	143	166	(K)ADLNLPGYGHIPYKWESLRPNPGA(-)		56.2583	161260	Missed Cleavage	17	b2b3b4b4*b4°b5*b6*b8*b9*y3y4y5y8y13y17°y19y24	20.6905	0.0162
TGME49_285510	hypothetical protein	2665.37	3.44	2665.37	2665.35	0.0132	4.9633	7.8658	143	166	(K)ADLNLPGYGHIPYKWESLRPNPGA(-)		55.7169	163765	Missed Cleavage	20	b1b2b2°b3°b4b5b5*b8b11*b13b14*b17y1y3y5y13y19y20*y23*y24	29.8078	0.0134
TGME49_285510	hypothetical protein	2665.37	3.47	2665.37	2665.35	0.022	8.2698	8.0366	143	166	(K)ADLNLPGYGHIPYKWESLRPNPGA(-)		55.6856	132340	Missed Cleavage	30	b2b3b3°b4b4*b6b6*b7*b8b8°b9b9°b11°b24°y1y2y3y4y4*y5y6*y8y9*y11*y12*y15*y16*y18y19y24	24.6648	0.0181
TGME49_288650	dense granule protein GRA12	1502.76	2.02	1502.76	1502.76	-0.0006	-0.3755	8.6661	44	57	(R)HVGGFSGPFPMTLR(S)		53.5753	41475	Pass One Match	22	b1b2b3b4b6b8°b9b9°b10°b11b13y1y2y4y5y6y7y9y9°y10y13y14	23.1261	0.0143
TGME49_288650	dense granule protein GRA12	1502.76	2.03	1502.75	1502.76	-0.0034	-2.2904	7.9431	44	57	(R)HVGGFSGPFPMTLR(S)		53.152	33075	Pass One Match	11	b1b7b9b10°y1y4y5y9°y11y12y14	19.778	0.0207
TGME49_288650	dense granule protein GRA12	1502.76	2.04	1502.76	1502.76	0.0003	0.2254	8.4288	44	57	(R)HVGGFSGPFPMTLR(S)		53.1269	36571	Pass One Match	12	b3b5b7b9y1y2y4y5y6y7y9°y14	19.6267	0.0213
TGME49_288650	dense granule protein GRA12	1345.71	2	1345.71	1345.71	-0.0016	-1.2201	7.2612	128	137	(K)NRTSWLNLWR(R)		69.1784	2308	Missed Cleavage	10	b1b1*b3°b4°b5b6b6°b8°b9*y6*	22.6649	0.0233
TGME49_288650	dense granule protein GRA12	1075.57	2.67	1075.57	1075.57	-0.0033	-3.0456	7.0221	130	137	(R)TSWLNLWR(R)		65.6232	11920	Pass One Match	7	b2°b5b7*y4y5y7*y8	19.9287	0.0235
TGME49_288650	dense granule protein GRA12	3407.81	3.26	3407.79	3407.8	-0.0082	-2.4055	7.2021	194	225	(K)LQSHFASAPGTAVQEVFLLLAPAPTFNQPVEK(R)		79.8836	4062	Pass One Match	16	b10*b12°b20b27*y1y4y6°y7°y11y12y14°y15*y15°y20°y24°y32	40.0544	0.0207
TGME49_288650	dense granule protein GRA12	1983.04	2.82	1983.03	1983.04	-0.0082	-4.1181	8.1058	233	251	(R)AATVAAGNELFKEALGHQR(V)		47.1573	120231	Pass One Match	29	b1b2b3b3°b4°b5°b6b6°b9b11°b16*b16°b19*y1y3y4y4*y5y6y7y7°y9y12*y12°y13y14*y15y16*y19	18.3324	0.02
TGME49_288650	dense granule protein GRA12	1191.64	2.93	1191.64	1191.64	0	-0.0165	8.1641	233	244	(R)AATVAAGNELFK(E)		41.0704	89923	Pass One Match	15	b2b3b3°b4°b6b9°b10°b11b11°y2y6y7y7°y8y11*	18.3715	0.0235
TGME49_288650	dense granule protein GRA12	1983.04	2.83	1983.03	1983.04	-0.0086	-4.3145	8.1838	233	251	(R)AATVAAGNELFKEALGHQR(V)		46.6294	104960	Pass One Match	20	b2b3°b4°b6°b7°b9y2*y3y4y5y6y7y9y12*y13y15y15°y17y19y19*	16.8638	0.0188
TGME49_288650	dense granule protein GRA12	1191.64	2.95	1191.63	1191.64	-0.0023	-1.8954	8.1166	233	244	(R)AATVAAGNELFK(E)		40.823	71897	Pass One Match	13	b2b3b3°b4°b5°b10°b11*y3y5y6y7y8y9	19.7358	0.018
TGME49_288650	dense granule protein GRA12	1983.04	2.85	1983.03	1983.04	-0.0067	-3.3998	8.3247	233	251	(R)AATVAAGNELFKEALGHQR(V)		46.4836	101421	Pass One Match	17	b3°b11*b14b16y2y3y4y5y6y7y9y13y14y14°y15y16°y17	18.3321	0.0165
TGME49_288650	dense granule protein GRA12	1191.64	2.94	1191.63	1191.64	-0.0032	-2.6476	8.073	233	244	(R)AATVAAGNELFK(E)		40.8115	68674	Pass One Match	11	b2b3b3°b4°b5°b10*y5y6y7y8y9	30.8743	0.0203
TGME49_288650	dense granule protein GRA12	1574.79	2.93	1574.79	1574.79	0.0041	2.5971	7.6422	252	265	(R)VDEVLSMVPADPFR(L)		64.2998	23434	Pass One Match	8	b3b10y1y2y3y6y7y10	26.5905	0.032
TGME49_288650	dense granule protein GRA12	1574.79	2.99	1574.78	1574.79	-0.0037	-2.3544	7.2896	252	265	(R)VDEVLSMVPADPFR(L)		64.057	20192	Pass One Match	10	b3b3°b4°b9°b10°b12b13y1y3y13°	19.7923	0.0247
TGME49_288650	dense granule protein GRA12	1574.79	2.99	1574.78	1574.79	-0.0037	-2.365	7.9198	252	265	(R)VDEVLSMVPADPFR(L)		63.9021	31734	Pass One Match	11	b2°b3b6b7°b8°y1y3y6y6°y7y10	23.2221	0.0244
TGME49_288650	dense granule protein GRA12	1430.74	2.95	1430.74	1430.73	0.0043	3.0219	7.0168	266	278	(R)LMLSTSAFSFQAK(I)		57.4843	34066	Pass One Match	5	b2b4°y6y11*y13	17.3045	0.0166
TGME49_288650	dense granule protein GRA12	922.435	2.59	922.435	922.442	-0.0064	-6.9841	8.022	279	285	(K)IGDFWER(G)		46.6928	37347	Pass One Match	6	b4y3y4y5y6y7	14.8368	0.0283
TGME49_288650	dense granule protein GRA12	922.443	2.56	922.442	922.442	0.0005	0.5538	7.9308	279	285	(K)IGDFWER(G)		46.3252	39836	Pass One Match	4	b2y4y5y6	10.7309	0.0087
TGME49_288650	dense granule protein GRA12	922.441	2.59	922.439	922.442	-0.0027	-2.9435	8.1038	279	285	(K)IGDFWER(G)		46.207	36681	Pass One Match	6	b3b4y4°y4y5y6	15.3839	0.0207
TGME49_288650	dense granule protein GRA12	1703.86	2.38	1703.86	1703.86	-0.0045	-2.6409	7.7269	295	308	(R)LNLRWDQVGTSVCR(Y)	Carbamidomethyl C (13)	47.734	59259	Missed Cleavage	11	b6b7b8*b9*b10*y4°y5y6y8y11*y14	30.8114	0.0226
TGME49_288650	dense granule protein GRA12	1908.96	2.03	1908.96	1908.97	-0.0072	-3.7864	8.3115	314	332	(K)ASETGSGLAASFLNTVEVR(V)		63.8629	110008	Pass One Match	21	b4b8°b9°b13°b18°b19b19*y2y3y5y6y7y9y10y11y12y13y16°y17y17°y19	25.484	0.0324
TGME49_288650	dense granule protein GRA12	1908.98	2.05	1908.98	1908.97	0.0111	5.8364	8.7007	314	332	(K)ASETGSGLAASFLNTVEVR(V)		63.5874	121986	Pass One Match	42	b1b2b2°b3°b4b8b8°b9b9°b11b12b12°b13b14*b15b15*b15°b16b16*b16°b17b18b18°y2y3y4y5y5°y6*y7y8y9y10y11y11*y13y13*y14y15y15°y18*y19	20.006	0.0137
TGME49_288650	dense granule protein GRA12	1908.97	2.05	1908.96	1908.97	-0.0032	-1.6733	8.8764	314	332	(K)ASETGSGLAASFLNTVEVR(V)		63.4994	134696	Pass One Match	33	b1b2b3°b7°b8b8°b9b9°b10b10°b11°b12b18°y1y2y3y3°y4y5y6y6°y7y8y9y10y10*y11y11*y12y13y16*y17y19	20.5052	0.0206
TGME49_288650	dense granule protein GRA12	2857.42	3.39	2857.41	2857.41	-0.0001	-0.029	7.3015	358	382	(K)RATYIPVSMYLSTDPTLTHEYEAAK(T)		55.2583	26118	Missed Cleavage	14	b1b2b3b3°b4b5b14b14°b17°y3y5°y13°y15y25	34.4428	0.0245
TGME49_288650	dense granule protein GRA12	2701.31	2.82	2701.31	2701.31	0.0021	0.7663	8.1405	359	382	(R)ATYIPVSMYLSTDPTLTHEYEAAK(T)		60.4394	75828	Pass One Match	16	b3b3°b4b7b8°b11b18°b20y3y9°y11y15°y16y20y22y24	16.5325	0.0185
TGME49_288650	dense granule protein GRA12	2701.32	2.92	2701.31	2701.31	0.0036	1.3346	8.0539	359	382	(R)ATYIPVSMYLSTDPTLTHEYEAAK(T)		60.0816	97541	Pass One Match	18	b2b2°b3b3°b4b12b13°b24y3y5y6y9°y10y11y13°y16y20y24	15.2817	0.0182
TGME49_288650	dense granule protein GRA12	3029.52	4	3029.52	3029.52	0.0017	0.5673	7.2811	359	385	(R)ATYIPVSMYLSTDPTLTHEYEAAKTVK(R)		64.3388	1151	Missed Cleavage	5	b1b18°y14y16y26°	19.1057	0.0265
TGME49_288650	dense granule protein GRA12	2701.33	2.94	2701.32	2701.31	0.009	3.3468	8.1388	359	382	(R)ATYIPVSMYLSTDPTLTHEYEAAK(T)		60.0079	95891	Pass One Match	17	b1b2°b3b3°b4b8b11b23°y5y7°y10y11y14y15y16y20y24	12.3912	0.0153
TGME49_288720	ribosomal protein RPL10	1754.94	2.96	1754.94	1754.93	0.0034	1.9617	8.0302	204	221	(K)GPLANTFPSAADITLPVA(-)		70.6977	43034	Pass One Match	23	b2b3b5b6*b7b7*b8b8°b9b10b12b13°b14b14°b15b15°y1y2y3y4y11y14*y15	19.2616	0.0136
TGME49_288720	ribosomal protein RPL10	1754.93	2.96	1754.93	1754.93	-0.0041	-2.3592	7.2487	204	221	(K)GPLANTFPSAADITLPVA(-)		70.5976	46785	Pass One Match	12	b5*b6*b7b7*b14°b15b15°b16y3y4y15*y18	13.8892	0.0164
TGME49_290030	hypothetical protein	2519.39	2.87	2519.38	2519.38	-0.002	-0.7941	7.9891	52	72	(R)NVPMKEILQPLWVVEPPNFLR(Q)		76.6763	26539	Pass One Match	13	b1b3b6°y6y6*y7y9y11°y12*y14°y19y19*y21	29.637	0.0341
TGME49_290030	hypothetical protein	2519.39	2.84	2519.38	2519.38	-0.005	-1.9887	7.7187	52	72	(R)NVPMKEILQPLWVVEPPNFLR(Q)		76.4065	32960	Pass One Match	16	b1*b2b9°b10*b13*b13°y6y7y7°y8y10y12y13*y14*y19y21	23.8309	0.0307
TGME49_290030	hypothetical protein	1950.09	2.05	1950.09	1950.08	0.0032	1.6303	8.7314	57	72	(K)EILQPLWVVEPPNFLR(Q)		78.2866	57999	Pass One Match	30	b1b2b3b3°b4b4°b5*b6b6*b6°b8*b8°b9*b10b13b14°y1y2y6y6*y7y8y8*y9y10y12y12°y13y14°y16	32.856	0.0254
TGME49_290030	hypothetical protein	1950.09	2.04	1950.08	1950.08	-0.0013	-0.6922	8.5175	57	72	(K)EILQPLWVVEPPNFLR(Q)		78.0153	58963	Pass One Match	28	b2b3b3°b4b4°b5b5*b6b6*b7b8b8*b10b11b13b13°y2y5y6y6*y7y7*y8y10y12y13*y13°y16	30.2016	0.0254
TGME49_290030	hypothetical protein	1950.09	2.05	1950.08	1950.08	-0.0038	-1.9712	8.9003	57	72	(K)EILQPLWVVEPPNFLR(Q)		77.9238	56983	Pass One Match	26	b2b3b3°b4°b5b6b7b8b8*b9b10b11°b12y2y4*y5*y6y6*y7y8y8°y9y10y12y13y16	21.8936	0.0276
TGME49_290030	hypothetical protein	2588.45	2.93	2588.44	2588.44	-0.0026	-0.9899	7.4318	57	77	(K)EILQPLWVVEPPNFLRQPVWK(Q)		76.6981	16643	Missed Cleavage	9	b2b3°b5*b11°b13b19y14*y17y19	45.9889	0.0369
TGME49_290030	hypothetical protein	1296.62	2.96	1296.62	1296.61	0.0114	8.808	8.2001	78	87	(K)QFWEAQFANR(S)		49.4828	97453	Pass One Match	9	b3b3*b7°y3y4y4*y6y7y8	17.9609	0.0171
TGME49_290030	hypothetical protein	1296.62	2.97	1296.62	1296.61	0.007	5.4302	8.1794	78	87	(K)QFWEAQFANR(S)		49.0036	109157	Pass One Match	10	b2b3*y3y3*y4y4*y6y7y8y10	26.0889	0.0225
TGME49_290030	hypothetical protein	1291.68	2.22	1291.68	1291.68	0.004	3.0892	8.3608	120	129	(R)LDRYWLNSPK(F)		39.299	180357	Missed Cleavage	19	b3b4b5b8b8*b9°y1y2y3y3°y4y4*y4°y5y5*y8°y9y9*y10	17.6079	0.0214
TGME49_290030	hypothetical protein	1291.69	2.2	1291.69	1291.68	0.0089	6.9236	8.3586	120	129	(R)LDRYWLNSPK(F)		39.1209	200548	Missed Cleavage	24	b4b5b6b6°b7b7*b8b8°b9b9*y1y2y3y3°y4y4*y5y6y6°y7y8y9y9*y10	21.2085	0.0191
TGME49_290030	hypothetical protein	1291.69	2.2	1291.68	1291.68	0.0054	4.1646	8.4778	120	129	(R)LDRYWLNSPK(F)		39.1199	181981	Missed Cleavage	15	b3b4b5b6b7y2y3y3°y4y4*y5y7y9y9*y10	13.0606	0.0077
TGME49_290030	hypothetical protein	907.472	2.76	907.47	907.467	0.0028	3.0739	8.239	123	129	(R)YWLNSPK(F)		38.5439	23553	Pass One Match	8	b1b4b4*y1y3y4y4°y6	36.2625	0.0262
TGME49_290030	hypothetical protein	1634.94	3	1634.93	1634.95	-0.0152	-9.2769	7.3763	132	146	(R)ILSAFHNPGKRPGLK(I)		31.0882	1904	Pass One Match	8	b1b7°y1y4y8y9y11y13	29.8205	0.0176
TGME49_290030	hypothetical protein	1083.55	2.9	1083.55	1083.55	0.0022	2.0052	8.0537	147	155	(K)ISLMTYEAR(Y)		43.5459	45679	Pass One Match	7	b3°y2y4y6y7y8y9	15.6116	0.0094
TGME49_290030	hypothetical protein	2052.02	2.89	2052.02	2052.03	-0.0104	-5.0658	7.3549	160	176	(R)GLDHPFTLNEMKDFLFK(L)		67.9986	18367	Pass One Match	3	b12°b13°b15*	0	0
TGME49_290030	hypothetical protein	1401.7	2.89	1401.69	1401.68	0.0094	6.7195	7.1073	160	171	(R)GLDHPFTLNEMK(D)		46.1346	12476	Pass One Match	6	b2b7y3y6*y9*y11*	16.6706	0.0391
TGME49_290030	hypothetical protein	2277.16	2.77	2277.16	2277.17	-0.0117	-5.1577	7.9886	179	196	(R)EQYLVNKYEGIQFPFVFR(Q)		69.6104	50577	Missed Cleavage	19	b2b2°b3°b4b5°b6b8*y5y6y7y7*y10y11y11*y12y13y13°y14°y18	18.9662	0.0204
TGME49_290030	hypothetical protein	2277.19	2.84	2277.18	2277.17	0.0112	4.9126	7.613	179	196	(R)EQYLVNKYEGIQFPFVFR(Q)		69.2912	54765	Missed Cleavage	7	b3°b10b13°y5y6y9y18	17.7337	0.0167
TGME49_290030	hypothetical protein	2277.18	2.82	2277.17	2277.17	-0.0032	-1.4166	7.8028	179	196	(R)EQYLVNKYEGIQFPFVFR(Q)		69.2606	56258	Missed Cleavage	10	b2*b2°b3°y2y5y6y11y11*y16y18	22.5185	0.0232
TGME49_290030	hypothetical protein	1402.72	2.98	1402.72	1402.72	0.0047	3.3353	8.6773	186	196	(K)YEGIQFPFVFR(Q)		72.653	42718	Pass One Match	16	b1b2b3b4b5b5°b8°y3y4y5y6y7y8y9y10°y11	33.6005	0.0233
TGME49_290030	hypothetical protein	1402.72	2.99	1402.72	1402.72	0.0007	0.5019	8.0717	186	196	(K)YEGIQFPFVFR(Q)		72.3177	45353	Pass One Match	6	b3b5y5y6y9y11	16.4928	0.0239
TGME49_290030	hypothetical protein	1402.71	2	1402.71	1402.72	-0.0054	-3.8144	8.4998	186	196	(K)YEGIQFPFVFR(Q)		72.2479	43002	Pass One Match	10	b2b3b4b6b11y5y6y7y9y11	13.2835	0.0191
TGME49_290030	hypothetical protein	3142.53	4.25	3142.53	3142.51	0.0198	6.3138	8.6666	201	229	(R)VSTPGTLEVHTSPALQQQPHFHEEAAGHH(-)		36.9849	866944	Pass One Match	47	b1b2°b3b3°b5b6°b10°b12b12°b13b21b29y1y2y3y4y5y6y7y7°y8y8°y9°y10y10°y11y11°y12*y13y13*y14y14*y17y18y18°y20°y21*y22°y24y24°y25y25°y26°y27y27°y28y29	19.8203	0.0093
TGME49_290030	hypothetical protein	3142.54	4.2	3142.54	3142.51	0.0274	8.7189	8.5971	201	229	(R)VSTPGTLEVHTSPALQQQPHFHEEAAGHH(-)		36.4948	853681	Pass One Match	47	b1b2°b3°b6°b8b15°b16*b27b28b29y1y2y3y4y5y6y7y7°y9y9°y10y10°y11y11°y12y12°y13*y14y14*y15y17y17*y18y19°y20y21°y23y24y24°y25°y26*y26°y27y27°y28y28°y29	14.633	0.0149
TGME49_294800	elongation factor 1-alpha (EF-1-ALPHA), putative	1417.72	2	1417.72	1417.72	-0.0035	-2.4599	7.2201	213	225	(K)TLVEALDTMEAPK(R)		53.2027	29463	Pass One Match	10	b1b2b2°b11°y2y3y4y5y7y10°	21.9021	0.0228
TGME49_294800	elongation factor 1-alpha (EF-1-ALPHA), putative	1794.91	2	1794.9	1794.91	-0.0118	-6.5632	7.1428	260	276	(K)AGMVLTFAPVGLTTECK(S)	Carbamidomethyl C (16)	62.5163	16345	Pass One Match	23	b3b4b5b6°b8b8°b9°b10b10°b12b15y1y2y5y6°y7°y8y8°y9y10y12°y13°y14°	28.9863	0.0244
TGME49_295110	rhoptry protein ROP7	1983.16	2.77	1983.16	1983.17	-0.0095	-4.7966	7.2533	326	343	(R)FLAPFDLVTIPGKPLVQK(A)		68.452	30458.7	Pass One Match	7	y3y5y8y9y15y16y18	11.9455	0.0135
TGME49_295110	rhoptry protein ROP7	1983.18	2.84	1983.17	1983.17	0.0051	2.5899	7.8317	326	343	(R)FLAPFDLVTIPGKPLVQK(A)		68.1711	41874	Pass One Match	10	b2b3y3y5y8y9y12y15y16y18	9.8829	0.0161
TGME49_295110	rhoptry protein ROP7	1983.16	2.84	1983.16	1983.17	-0.0124	-6.2494	7.1666	326	343	(R)FLAPFDLVTIPGKPLVQK(A)		68.0739	30582.2	Pass One Match	10	b2b3b18*y3y5y8y10y15y16y18	26.0465	0.0104
TGME49_295125	rhoptry protein ROP4	1983.16	2.77	1983.16	1983.17	-0.0095	-4.7966	7.2533	133	150	(R)FLAPFDLVTIPGKPLVQK(A)		68.452	71367.3	Pass One Match	7	y3y5y8y9y15y16y18	11.9455	0.0135
TGME49_295125	rhoptry protein ROP4	1983.18	2.84	1983.17	1983.17	0.0051	2.5899	7.8317	133	150	(R)FLAPFDLVTIPGKPLVQK(A)		68.1711	66953	Pass One Match	10	b2b3y3y5y8y9y12y15y16y18	9.8829	0.0161
TGME49_295125	rhoptry protein ROP4	1983.16	2.84	1983.16	1983.17	-0.0124	-6.2494	7.1666	133	150	(R)FLAPFDLVTIPGKPLVQK(A)		68.0739	95833.8	Pass One Match	10	b2b3b18*y3y5y8y10y15y16y18	26.0465	0.0104
TGME49_295125	rhoptry protein ROP4	1820.87	2	1820.87	1820.87	0.0008	0.4297	7.5891	248	263	(K)VVVPAEYDEYTPPEGR(A)		44.4922	98012	Pass One Match	11	b2b11b16°y2y7y8y9y9°y13y15y16	22.2557	0.0151
TGME49_295125	rhoptry protein ROP4	1820.88	2	1820.87	1820.87	0.0048	2.6208	7.2468	248	263	(K)VVVPAEYDEYTPPEGR(A)		44.1103	89875	Pass One Match	6	b8b10b11y2y13y16	13.6261	0.0198
TGME49_295125	rhoptry protein ROP4	1820.88	2.03	1820.88	1820.87	0.0067	3.6579	7.5248	248	263	(K)VVVPAEYDEYTPPEGR(A)		44.1245	88444	Pass One Match	10	b8b10b11b16y2y7y8y9y13y16	23.1701	0.0208
TGME49_295125	rhoptry protein ROP4	1516.84	2.98	1516.84	1516.84	0.0047	3.0725	7.1061	339	351	(R)LLALQAIETPEYR(E)		57.1533	45153	Pass One Match	11	b1b11*b13y2y4y4°y5y6y7y9y13	28.4229	0.0147
TGME49_308090	rhoptry protein ROP5	1610.81	2.03	1610.81	1610.8	0.0058	3.5784	7.5161	80	95	(R)VPASSTTTSASEGIFR(R)		39.3441	273104	Pass One Match	22	b4°b5°b7b8°b9°b10b12b13y2y4y5°y7y8y8°y10y11y11°y12y13y14y15y16	15.1742	0.0326
TGME49_308090	rhoptry protein ROP5	1766.91	2.89	1766.9	1766.9	0.0019	1.0685	7.5991	80	96	(R)VPASSTTTSASEGIFRR(L)		35.2198	265001	Pass One Match	14	b1b5b12b15y1y7y11y12y14y14°y15y15°y16y17	23.1436	0.0216
TGME49_308090	rhoptry protein ROP5	1610.81	2.02	1610.81	1610.8	0.0046	2.8803	7.4351	80	95	(R)VPASSTTTSASEGIFR(R)		39.2118	213840	Pass One Match	14	b2b5°b10°b13b15°y6y7°y8y9°y10y12y13y15y16	16.2425	0.0268
TGME49_308090	rhoptry protein ROP5	1766.91	2.88	1766.9	1766.9	-0.0027	-1.5281	7.1489	80	96	(R)VPASSTTTSASEGIFRR(L)		35.1167	333903	Pass One Match	8	b2b13°y1y12y14y15y16y17	19.2293	0.0098
TGME49_308090	rhoptry protein ROP5	1610.81	2.02	1610.81	1610.8	0.0045	2.779	7.6146	80	95	(R)VPASSTTTSASEGIFR(R)		39.1789	209503	Pass One Match	15	b2b13b13°b14b15°y2y5°y6y10y12y13y13°y15y15°y16	27.4021	0.0277
TGME49_308090	rhoptry protein ROP5	1334.69	2.99	1334.69	1334.7	-0.0041	-3.0462	7.0259	253	263	(R)DVERLEDFALK(V)		49.0762	113775	Missed Cleavage	9	b7b8b9b10y2y3y4y5y11	19.0759	0.0146
TGME49_308090	rhoptry protein ROP5	1334.7	2.02	1334.7	1334.7	0.0039	2.9029	7.662	253	263	(R)DVERLEDFALK(V)		48.6897	86386	Missed Cleavage	13	b3b6b7b8b9b9°b10y1y2y4y8y9y11	11.0262	0.0197
TGME49_308090	rhoptry protein ROP5	1334.7	2	1334.7	1334.7	0.0004	0.3343	7.5327	253	263	(R)DVERLEDFALK(V)		48.5987	85804	Missed Cleavage	12	b2b3b7b8b9b10y1y2y4y8y9°y11	7.2036	0.0178
TGME49_308090	rhoptry protein ROP5	1714.92	2.54	1714.92	1714.92	-0.007	-4.0818	7.3004	414	430	(K)VGTRGPASSVPVTYAPR(E)		34.0617	26218	Missed Cleavage	12	b4°b6b9b10b15b16°y3y4y5y7y8°y17	31.1025	0.0212
TGME49_308090	rhoptry protein ROP5	1301.68	2.99	1301.68	1301.68	-0.0034	-2.6443	8.1512	418	430	(R)GPASSVPVTYAPR(E)		34.8914	202519	Pass One Match	18	b2b3b5b5°b6b6°b7°b9°b10b11y3y4y6y7y8y9y10y13	24.0771	0.0262
TGME49_310180	hypothetical protein	1181.59	2	1181.59	1181.59	-0.0017	-1.4525	7.0903	32	41	(R)ELNGLFTEMK(T)		52.7906	9564	Pass One Match	5	b6°b7°b8y8y9°	19.5556	0.0179
TGME49_310180	hypothetical protein	1507.78	2.98	1507.78	1507.78	0.0009	0.5879	8.3906	42	55	(K)TLAGTSDLLYPSNR(Y)		46.0036	258585	Pass One Match	19	b1b2°b4°b8b8°b9b9°b10°y3y4y4*y5y5*y6y7y8*y10y11y13	14.2733	0.0312
TGME49_310180	hypothetical protein	1507.78	2.98	1507.78	1507.78	0.0062	4.1209	7.4112	42	55	(K)TLAGTSDLLYPSNR(Y)		45.6185	211471	Pass One Match	14	b4°b5°b10°y3y4y4*y5y6y8y8*y10y11*y11°y14	13.1183	0.0228
TGME49_310360	hypothetical protein	3601.84	4.3	3601.84	3601.81	0.0243	6.747	8.6963	92	126	(K)ATHALQPTGTGSVAFTRPGQGSNAQFQTSLADKTR(G)		41.0704	846782	Missed Cleavage	72	b1b2b3b3°b4b4°b5b5°b6b6°b7b7*b8b9b10°b11b11*b11°b12°b13b13°b14°b15b15*b17b18b18°b19°b20*b28b29*b30b32b35°y2y3y4y5y7y8y8°y9y9*y9°y10y10*y11°y12°y14*y14°y15*y15°y17y17*y18y18*y19y21y22y22*y24y25y25*y26y27y27°y29y29°y30*y31y33y35	17.5792	0.0177
TGME49_310360	hypothetical protein	3344.69	3.62	3344.69	3344.66	0.0267	7.9804	8.4857	92	124	(K)ATHALQPTGTGSVAFTRPGQGSNAQFQTSLADK(T)		42.7399	168177	Pass One Match	41	b3b3°b4b5b6b6*b7b9*b10°b11b11°b12*b13b14b14*b15°b17°b20°y2y3y3°y6y6°y8y9y11°y12°y13y14y14*y16y16°y17y17*y18°y19y20y23y27y29y33	15.8085	0.0151
TGME49_310360	hypothetical protein	3344.69	3.73	3344.69	3344.66	0.0319	9.5446	8.0671	92	124	(K)ATHALQPTGTGSVAFTRPGQGSNAQFQTSLADK(T)		42.3639	186080	Pass One Match	36	b1b3b4b4°b5b5°b6b6°b7b8b9*b10°b11b11°b14b14°b16*b17b26y5y6y10y10*y10°y13*y16*y17*y19y20y20°y21y27y27°y30y33y33*	19.9791	0.0158
TGME49_310360	hypothetical protein	1257.77	2.99	1257.77	1257.77	-0.0027	-2.1688	8.6926	127	138	(R)GLLGVGFLRPTK(M)		53.6898	204102	Pass One Match	14	b5b9y3y3°y4y5y5°y6y6°y7y8y9y10°y12	18.4119	0.0191
TGME49_310360	hypothetical protein	1257.77	2.99	1257.77	1257.77	-0.0026	-2.032	8.4575	127	138	(R)GLLGVGFLRPTK(M)		53.3081	156832	Pass One Match	14	b2b3y3y3°y4y5y6y6°y7y8y9y10y10°y12	18.3614	0.0167
TGME49_310360	hypothetical protein	1257.76	2	1257.76	1257.77	-0.0075	-5.9912	8.1799	127	138	(R)GLLGVGFLRPTK(M)		53.2825	171038	Pass One Match	12	b2b5y3y3°y4y4°y5y6y7y9y10y12	18.5929	0.0133
TGME49_310360	hypothetical protein	1488.77	2.2	1488.77	1488.77	-0.0009	-0.5933	7.3577	139	151	(K)MASFAATFLLNFR(F)		71.2795	7131	Pass One Match	7	b6b9y3y3*y4y5y12*	38.6405	0.0285
TGME49_311720	chaperonin protein BiP	1627.8	2	1627.79	1627.8	-0.0025	-1.5196	7.2137	72	85	(R)ITPSYVAFTDDDRK(I)		40.2081	17216	Pass One Match	11	b5°b9°b10y3y7y8y10y11y12y13y14	19.0287	0.022
TGME49_311720	chaperonin protein BiP	1664.85	2.02	1664.85	1664.84	0.0094	5.6676	7.1541	176	190	(K)NAVVTVPAYFNDAQR(Q)		49.804	59733	Pass One Match	10	b3b5°b6b6°y4°y5y9y11y12y15	25.1145	0.0163
TGME49_311720	chaperonin protein BiP	1664.85	2.99	1664.85	1664.84	0.0063	3.7898	7.1104	176	190	(K)NAVVTVPAYFNDAQR(Q)		49.7588	60634	Pass One Match	15	b3b5*b5°b6*b6°b12*b12°b14*y3y5y8°y9y11y12y15	23.0051	0.0221
TGME49_314820	atp synthase F1, epsilon subunit, putative	1313.64	2	1313.64	1313.64	0.0003	0.263	7.3029	1	11	(-)MWRSSGVSFTR(Y)		53.328	4567	Missed Cleavage	5	b2b4b5b8y6	35.4436	0.0212
TGME49_314820	atp synthase F1, epsilon subunit, putative	1313.64	2	1313.64	1313.64	-0.0044	-3.3869	7.0446	1	11	(-)MWRSSGVSFTR(Y)		56.772	3497	Missed Cleavage	4	b3b4b4°y10°	36.2684	0.0235
TGME49_314820	atp synthase F1, epsilon subunit, putative	1124.58	2.88	1124.58	1124.58	-0.0019	-1.6956	8.2309	12	21	(R)YASEMAALLR(Q)		51.1936	81817	Pass One Match	7	b1y3y4y5y6y8y10	15.9851	0.0147
TGME49_314820	atp synthase F1, epsilon subunit, putative	1124.59	2.89	1124.58	1124.58	0.007	6.2594	8.3671	12	21	(R)YASEMAALLR(Q)		50.737	61954	Pass One Match	8	y2y3y4y5y6y7y8y9	20.5335	0.0103
TGME49_314820	atp synthase F1, epsilon subunit, putative	1124.58	2.92	1124.58	1124.58	0.0033	2.8941	8.3055	12	21	(R)YASEMAALLR(Q)		50.6567	67169	Pass One Match	7	b1y1y2y3y4y5y7	17.8922	0.0191
TGME49_314820	atp synthase F1, epsilon subunit, putative	2155.16	2.83	2155.16	2155.16	-0.0055	-2.5622	8.8425	36	53	(R)NQIHLKETVYQQGQVLTR(E)		38.2637	193054	Pass One Match	26	b1b1*b2*b3b4b4*b5b8*b9b11b11*b13°b14b15°y2y3y4y5*y6y10*y12y13y14y15y16y16*	18.1195	0.0206
TGME49_314820	atp synthase F1, epsilon subunit, putative	2155.17	2.82	2155.16	2155.16	0.0021	0.9771	8.4198	36	53	(R)NQIHLKETVYQQGQVLTR(E)		37.9343	131096	Pass One Match	14	b1*b2*b3b4b4*b5b10*y2y4y6y7y9*y13y16	18.141	0.0248
TGME49_314820	atp synthase F1, epsilon subunit, putative	2155.18	2.87	2155.17	2155.16	0.0059	2.7528	9.045	36	53	(R)NQIHLKETVYQQGQVLTR(E)		38.0583	124623	Pass One Match	23	b1b1*b2b2*b3b3*b4b5b8*b9b11b11*b14y2y4y6y6*y7y12y12*y13y15y16	24.7776	0.0235
TGME49_314820	atp synthase F1, epsilon subunit, putative	1421.74	2	1421.74	1421.74	-0.0006	-0.4239	8.604	42	53	(K)ETVYQQGQVLTR(E)		35.5206	60439	Pass One Match	19	b1°b2°b3°b4b4°b8b12y1y2y3y4y6y6*y7y7*y7°y8y8*y12	13.5847	0.0186
TGME49_314820	atp synthase F1, epsilon subunit, putative	1421.74	2.99	1421.74	1421.74	0.002	1.4365	9.1377	42	53	(K)ETVYQQGQVLTR(E)		35.1283	263378	Pass One Match	26	b2°b3b6°b7°b8°b9b9°b10b11b12*y2y3y4y5y6*y7y7*y7°y8y8*y8°y9y9°y10y11y12	21.9301	0.0162
TGME49_314820	atp synthase F1, epsilon subunit, putative	1421.74	2.99	1421.74	1421.74	-0.0009	-0.6392	9.6191	42	53	(K)ETVYQQGQVLTR(E)		35.0284	273470	Pass One Match	32	b2°b3°b4b4°b6°b8b8°b9b9°b10b11b12*b12°y2y2°y3y4y5y6y6*y7y7*y7°y8y8*y8°y9y9°y10y11*y11°y12	19.3279	0.0201
TGME49_319560	microneme protein MIC3	2077.99	3	2077.99	2077.99	-0.0008	-0.3994	7.4231	87	104	(R)NRQLHTDNGYFIGASCPK(S)	Carbamidomethyl C (16)	34.2041	16907	Missed Cleavage	15	b2b4*b6*b7b7*b8b10b10°b11*b13°y6y8y13*y15°y18	27.9365	0.0224
TGME49_319560	microneme protein MIC3	1807.85	2.26	1807.84	1807.84	-0.0017	-0.9551	8.4368	89	104	(R)QLHTDNGYFIGASCPK(S)	Carbamidomethyl C (14)	37.9159	82427	Pass One Match	26	b3b3*b7b8b8°b9*b9°b10b12*b13*b14*b14°b16b16*y2y3y6y7y8y9y10°y11y11*y12y13y16	16.253	0.0258
TGME49_319560	microneme protein MIC3	1807.86	2.24	1807.85	1807.84	0.0084	4.6249	8.1942	89	104	(R)QLHTDNGYFIGASCPK(S)	Carbamidomethyl C (14)	37.9624	78654	Pass One Match	24	b3b3*b5b7°b8b8°b9*b9°b10b14*y1y2y3y4y5y6y7y8y10y10°y11y12y13y16	17.7002	0.0186
TGME49_319560	microneme protein MIC3	2232.95	3.57	2232.95	2232.94	0.0034	1.5152	7.3253	154	173	(R)CDKNAECVENLDAGGGVHCK(C)	Carbamidomethyl C (1), Carbamidomethyl C (7), Carbamidomethyl C (19)	28.8513	5119	Missed Cleavage	9	b3°b6b6*b8b12°y8y9y13*y20	37.3801	0.0263
TGME49_319560	microneme protein MIC3	1829.79	2.88	1829.78	1829.79	-0.0118	-6.4215	7.2111	157	173	(K)NAECVENLDAGGGVHCK(C)	Carbamidomethyl C (4), Carbamidomethyl C (16)	30.4076	4780	Pass One Match	10	b3b8°y2y7y10°y12y13y14y15°y17	41.5137	0.0249
TGME49_319560	microneme protein MIC3	2117.9	2.82	2117.9	2117.89	0.0046	2.1885	7.8099	174	192	(K)CKDGFVGTGLTCSEDPCSK(R)	Carbamidomethyl C (1), Carbamidomethyl C (12), Carbamidomethyl C (17)	37.1786	112994	Pass One Match	16	b6b11°b14b15b19°y2y4y4°y5y7y8y9y12y14°y16y19	25.1287	0.0171
TGME49_319560	microneme protein MIC3	2117.91	2.74	2117.9	2117.89	0.0039	1.8227	7.7386	174	192	(K)CKDGFVGTGLTCSEDPCSK(R)	Carbamidomethyl C (1), Carbamidomethyl C (12), Carbamidomethyl C (17)	36.7936	108906	Pass One Match	11	b6°b10°b13b15b15°y4y5y7y8y13y19	23.3858	0.014
TGME49_319560	microneme protein MIC3	2117.9	2.72	2117.89	2117.89	0.0004	0.2071	7.7464	174	192	(K)CKDGFVGTGLTCSEDPCSK(R)	Carbamidomethyl C (1), Carbamidomethyl C (12), Carbamidomethyl C (17)	36.7409	113020	Pass One Match	8	b9°b15y4y7y8y11y14°y19	22.2575	0.0101
TGME49_319560	microneme protein MIC3	1829.79	2.99	1829.79	1829.77	0.0174	9.5266	7.8823	176	192	(K)DGFVGTGLTCSEDPCSK(R)	Carbamidomethyl C (10), Carbamidomethyl C (15)	42.5014	98590	Pass One Match	19	b1°b3b4b5b6°b9°b11°b12°b16°b17y2y3°y4y5y9y10°y12y13y17	28.4159	0.024
TGME49_319560	microneme protein MIC3	1829.79	2	1829.78	1829.77	0.0138	7.5281	7.4638	176	192	(K)DGFVGTGLTCSEDPCSK(R)	Carbamidomethyl C (10), Carbamidomethyl C (15)	42.5784	97563	Pass One Match	9	b1°b3°b8b15°y1y3y4y13y17	36.599	0.0298
TGME49_319560	microneme protein MIC3	2491.96	2.95	2491.95	2491.95	-0.0032	-1.2867	7.8736	249	269	(R)CIDDASHENGYTCECPTGYSR(E)	Carbamidomethyl C (1), Carbamidomethyl C (13), Carbamidomethyl C (15)	31.9522	39859	Pass One Match	27	b1b3b7b7°b10b11b11*b11°b12°b13*b15°b21y2y3y4y4°y5y5°y6y7y7°y8y8°y9y10y13y21	31.265	0.0163
TGME49_319560	microneme protein MIC3	2491.96	2.96	2491.95	2491.95	-0.0018	-0.7227	8.4376	249	269	(R)CIDDASHENGYTCECPTGYSR(E)	Carbamidomethyl C (1), Carbamidomethyl C (13), Carbamidomethyl C (15)	31.7892	117273	Pass One Match	39	b1b2b3b3°b7b7°b8b8°b9°b10b11b12b12*b12°b14b14°b15b19b19°b21y2y4y6y6°y7y8y8°y9y9°y10y10°y13y13°y14*y15°y16y19y19°y21	22.8364	0.0229
TGME49_201800	hypothetical protein	1875.97	2.7	1875.96	1875.96	-0.0036	-1.9109	7.1264	187	203	(R)VENVPSLVVMKGDDAFR(Q)		51.1198	26416	Missed Cleavage	13	b3b3°b14y3y4y6y7y8°y9y10y12y13y17	22.9123	0.0142
TGME49_201800	hypothetical protein	1875.98	2.72	1875.97	1875.96	0.0049	2.5895	7.152	187	203	(R)VENVPSLVVMKGDDAFR(Q)		51.3709	27145	Missed Cleavage	19	b3b11*b13°b14°b17*y3y4y6y7y9y9°y10y10°y12y12°y13y13°y14y17	21.8976	0.0148
TGME49_201800	hypothetical protein	1073.57	2	1073.56	1073.56	0.0018	1.7067	7.4718	214	223	(K)TAGDLIQEAR(S)		31.4445	3201	Pass One Match	8	b2y1y2y3°y4y5y6y8	17.5354	0.0163
TGME49_201800	hypothetical protein	901.514	2.42	901.509	901.51	-0.0013	-1.3962	7.2477	224	231	(R)SALDQVLR(L)		40.3034	16003	Pass One Match	12	b1b1°b2°b6°b7°y1y4y4*y5y6y7*y8	20.3526	0.0175
TGME49_201800	hypothetical protein	901.515	2.42	901.51	901.51	0.0003	0.3158	7.6491	224	231	(R)SALDQVLR(L)		40.4841	16462	Pass One Match	14	b1b6b6°b7°y1y2y3y4y4*y5y5*y6y7y8	14.5834	0.0163
TGME49_201800	hypothetical protein	3325.66	4.58	3325.66	3325.66	0.0075	2.247	7.1817	232	261	(R)LDQQEGGTKLQPGVSSYTHHIGVDNLNVYR(K)		43.2916	29007	Missed Cleavage	18	b3b6*b9°b13y2y3y4y4*y5*y6y8°y9y10y11*y12°y16y19y26*	24.3176	0.0134
TGME49_201800	hypothetical protein	2369.21	3.42	2369.2	2369.2	-0.0033	-1.3862	7.6013	241	261	(K)LQPGVSSYTHHIGVDNLNVYR(K)		43.6213	25308	Pass One Match	19	b1b2b2*b10*b13b20*y1y4y5y6y7y9y9*y10y11y14y19y20°y21	21.9099	0.0153
TGME49_201800	hypothetical protein	2369.2	3.45	2369.2	2369.2	0.0023	0.9736	7.2884	241	261	(K)LQPGVSSYTHHIGVDNLNVYR(K)		43.7761	24985	Pass One Match	19	b2*b3*b10°b11°b14y1y3y4y4*y5y5*y6y9y9*y11y13y19y20°y21	22.5148	0.0138
TGME49_204400	ATPase synthase subunit alpha, putative	659.375	2	659.371	659.372	-0.0014	-2.0756	7.4633	62	66	(R)LLEER(I)		47.273	3742	Pass One Match	5	b1b2b4y3°y4°	17.5395	0.0181
TGME49_204400	ATPase synthase subunit alpha, putative	2061.06	2.87	2061.06	2061.06	0.0062	2.9881	7.6635	72	91	(K)TQTSTEEVGRVVSVGDGIAR(L)		40.9585	53678	Missed Cleavage	29	b1°b2*b3*b3°b4*b5*b5°b7°b9b14b16y1y2y4y5y6y7y8y8°y9y12y13y14y15y16y17y18y19*y20	22.9832	0.0134
TGME49_204400	ATPase synthase subunit alpha, putative	2061.07	2.85	2061.06	2061.06	0.0011	0.5422	8.438	72	91	(K)TQTSTEEVGRVVSVGDGIAR(L)		41.0122	78368	Missed Cleavage	26	b1b1°b2*b3b3°b6b10°b13b14b16y1y3y4y6y7y8y9y10y12°y13y15y16y17y18y18°y20	19.3403	0.0134
TGME49_204400	ATPase synthase subunit alpha, putative	1305.8	2.99	1305.79	1305.79	0.0001	0.0621	8.1238	145	157	(R)IVDVPIGPGLLGR(V)		58.8213	259160	Pass One Match	22	b1b2b3b3°b4b5b9°b11b13°y1y2y3y4y5y6y7y8y9y10y11y12y13	17.3276	0.0119
TGME49_204400	ATPase synthase subunit alpha, putative	1305.79	2.98	1305.79	1305.79	-0.0014	-1.0855	9.502	145	157	(R)IVDVPIGPGLLGR(V)		58.6649	362668	Pass One Match	26	b2b3b3°b4b5b6b7b7°b8b9b10b13°y1y2y3y4y5y6y7y8y9y10y11y11°y12y13	13.547	0.0137
TGME49_204400	ATPase synthase subunit alpha, putative	1305.8	2.98	1305.79	1305.79	0.0012	0.9038	9.4668	145	157	(R)IVDVPIGPGLLGR(V)		58.9095	360851	Pass One Match	24	b1b2b3b3°b4b5b6b10b10°b12y1y2y3y4y5y6y7y8y9y10y11y11°y12y13	17.7527	0.0128
TGME49_204400	ATPase synthase subunit alpha, putative	1761	2.75	1761	1760.99	0.013	7.4071	7.3258	158	175	(R)VVDALGNPIDGKGPIPAK(E)		42.1771	37209	Missed Cleavage	18	b3b5b8*b9*y1y2y3y4y6y8y9y10y11y11°y13y15*y16y18	23.2011	0.0171
TGME49_204400	ATPase synthase subunit alpha, putative	1761	2.74	1760.99	1760.99	0.0021	1.2145	9.0405	158	175	(R)VVDALGNPIDGKGPIPAK(E)		42.0824	126405	Missed Cleavage	33	b2b3b3°b4°b5b7*b7°b8°b12b13°b15*b15°b16*y1y2y3y5y6y7y8y9y9°y10y11y11°y12y12*y13y13*y14y15y16y18	16.0944	0.0122
TGME49_204400	ATPase synthase subunit alpha, putative	1197.65	2.95	1197.65	1197.65	0.0011	0.9006	9.0011	158	169	(R)VVDALGNPIDGK(G)		37.8966	25967	Pass One Match	18	b2b3b4b7y1y2y3y4y5y5°y7y8y8*y8°y9y9°y10y12	14.7122	0.0199
TGME49_204400	ATPase synthase subunit alpha, putative	1761	2.74	1760.99	1760.99	0.0032	1.833	9.0866	158	175	(R)VVDALGNPIDGKGPIPAK(E)		42.2628	126531	Missed Cleavage	24	b3b4b4°b5b7*b15y1y2y3y4y5y6y8y9y10y11y11°y12y13y13*y14y15y16y18	14.4882	0.0112
TGME49_204400	ATPase synthase subunit alpha, putative	1197.66	2.97	1197.65	1197.65	0.0038	3.151	8.7693	158	169	(R)VVDALGNPIDGK(G)		38.0846	24081	Pass One Match	16	b2b3b7*b8*y1y2y3y5y5°y7y8y9y10y10°y11y12	16.0814	0.0172
TGME49_204400	ATPase synthase subunit alpha, putative	1192.74	2.23	1192.74	1192.74	-0.0026	-2.1559	8.2164	180	190	(R)VELKAPGIIPR(K)		41.3074	10214	Missed Cleavage	12	b2b2°b5b8y2y3y4y5y6y7y8y11	20.2846	0.0154
TGME49_204400	ATPase synthase subunit alpha, putative	1192.74	2.23	1192.74	1192.74	-0.0042	-3.5001	7.9467	180	190	(R)VELKAPGIIPR(K)		41.4644	11195	Missed Cleavage	9	b2b2°b5y2y4y5y6y7y8	14.1035	0.0131
TGME49_204400	ATPase synthase subunit alpha, putative	1085.58	2.92	1085.58	1085.58	-0.001	-0.9258	8.9086	203	212	(K)CVDALVPVGR(G)	Carbamidomethyl C (1)	39.6332	40952	Pass One Match	12	b1b2b3b3°b4y3y4y5y6y7y8y10	13.7059	0.0055
TGME49_204400	ATPase synthase subunit alpha, putative	1085.58	2.92	1085.58	1085.58	0.0009	0.8087	9.0655	203	212	(K)CVDALVPVGR(G)	Carbamidomethyl C (1)	39.8086	42711	Pass One Match	15	b1b2b3b3°b4b5y1y3y4y5y6y7y8y8°y10	17.6778	0.0111
TGME49_204400	ATPase synthase subunit alpha, putative	1242.72	2.97	1242.71	1242.71	0.0042	3.3801	7.8953	227	238	(K)TAVAVDAIINQK(E)		42.2473	34689	Pass One Match	22	b2b3b3°b4b4°b8b8°y2y2*y3y3*y4y4*y5y6y7y7*y8y9y9*y10y12	12.7884	0.0152
TGME49_204400	ATPase synthase subunit alpha, putative	1242.71	2.94	1242.7	1242.71	-0.0022	-1.7331	9.128	227	238	(K)TAVAVDAIINQK(E)		42.3254	92475	Pass One Match	20	b1°b2b3b4b4°b5°b11°y2y2*y3y3*y4y5y6y6*y7y8y9y10y12	10.7151	0.0148
TGME49_204400	ATPase synthase subunit alpha, putative	1242.72	2.94	1242.71	1242.71	0.0038	3.063	9.0423	227	238	(K)TAVAVDAIINQK(E)		42.5051	93696	Pass One Match	23	b1°b2b3b4b4°b5b5°b8b11°y2*y3y3*y4y4*y5y5*y6y6*y7y8y9y10y12	12.1964	0.0145
TGME49_204400	ATPase synthase subunit alpha, putative	1777.87	2.82	1777.86	1777.85	0.0027	1.5265	7.4796	311	325	(R)DSGRHCVIIYDDLSK(Q)	Carbamidomethyl C (6)	37.2341	7414	Missed Cleavage	6	b2°b5y2y6y14y15	20.765	0.0183
TGME49_204400	ATPase synthase subunit alpha, putative	1777.87	2.8	1777.86	1777.85	0.0033	1.8495	7.9607	311	325	(R)DSGRHCVIIYDDLSK(Q)	Carbamidomethyl C (6)	37.4007	7979	Missed Cleavage	18	b2b2°b3b4b4°b5b7b8b9°b10°y1y4y5y5°y7°y8°y13y15	32.9312	0.0261
TGME49_204400	ATPase synthase subunit alpha, putative	2053.03	2.92	2053.02	2053.02	0.0022	1.066	7.5526	315	331	(R)HCVIIYDDLSKQATAYR(Q)	Carbamidomethyl C (2)	42.0245	7381	Missed Cleavage	10	b9°b13y4y4°y5y6y6*y7y8y17	25.1592	0.0156
TGME49_204400	ATPase synthase subunit alpha, putative	1362.68	2	1362.68	1362.67	0.0053	3.8968	7.53	315	325	(R)HCVIIYDDLSK(Q)	Carbamidomethyl C (2)	38.4929	10786	Pass One Match	5	b3y1y3y4y7	17.7876	0.0152
TGME49_204400	ATPase synthase subunit alpha, putative	1362.68	2.99	1362.67	1362.67	0.002	1.4569	9.2245	315	325	(R)HCVIIYDDLSK(Q)	Carbamidomethyl C (2)	38.324	40226	Pass One Match	20	b2b3b4b5b6b7b8b9b10°y1y2y2°y3y4y5y6y7y9y10y11	14.5601	0.0118
TGME49_204400	ATPase synthase subunit alpha, putative	2053.03	2.92	2053.02	2053.02	-0.0009	-0.4432	7.6105	315	331	(R)HCVIIYDDLSKQATAYR(Q)	Carbamidomethyl C (2)	42.1864	7473	Missed Cleavage	6	b4y5y6y6*y8*y17	11.7736	0.0158
TGME49_204400	ATPase synthase subunit alpha, putative	1553.75	2.09	1553.74	1553.74	0.0052	3.3554	7.6322	344	356	(R)EAYPGDVFYLHSR(L)		45.7177	67397	Pass One Match	23	b2°b3°b4°b6°b7b13y1y2y3y4y4°y5y5°y6y7y7°y8y8°y9y10y11y11°y13	17.1436	0.0207
TGME49_204400	ATPase synthase subunit alpha, putative	1553.75	2.07	1553.74	1553.74	0.0061	3.9492	8.8936	344	356	(R)EAYPGDVFYLHSR(L)		45.6904	97588	Pass One Match	22	b2°b3b3°b6°b11b12b13y2y3y3°y4y4°y5y5°y6y7y7°y8y9y10y11°y13	23.467	0.019
TGME49_204400	ATPase synthase subunit alpha, putative	1553.75	2.07	1553.74	1553.74	0.0005	0.3189	9.299	344	356	(R)EAYPGDVFYLHSR(L)		45.8322	94484	Pass One Match	24	b1°b2b2°b3b3°b6b7b9b10°b12y1y2y3y4y4°y5y6y7y8y8°y9y10y11y13	25.7889	0.0192
TGME49_204400	ATPase synthase subunit alpha, putative	1438.85	2.06	1438.84	1438.85	-0.0092	-6.4249	8.5707	412	425	(K)GIRPAINVGLSVSR(V)		42.3432	14559	Pass One Match	17	b2b3b5b6b7b9b9*b10y1y4y5y6y7y8y8°y11y14	14.1007	0.0136
TGME49_204400	ATPase synthase subunit alpha, putative	1438.85	2.08	1438.85	1438.85	-0.0025	-1.7132	8.9771	412	425	(K)GIRPAINVGLSVSR(V)		42.516	12126	Pass One Match	24	b2b3b5b6b7b9b9*b10b11°b13y1y2y2°y3y4y5y6y6°y7y8y10y11y12*y14	24.4502	0.0106
TGME49_204400	ATPase synthase subunit alpha, putative	1784.86	2.99	1784.85	1784.85	0.0038	2.1506	8.1124	451	467	(R)EVAAFAQFGSDLDASTR(Q)		55.7736	82594	Pass One Match	42	b2b3b3°b4b4°b5b5°b6b6°b7°b10*b10°b11b12*b13°b14b15y1y2y3y3°y4y4°y5y5°y6y6°y7y8y9y10y10°y11y11*y11°y12y12°y13y13°y14y15y17	19.4713	0.0166
TGME49_204400	ATPase synthase subunit alpha, putative	1784.86	2	1784.85	1784.85	0.0036	2.0443	9.384	451	467	(R)EVAAFAQFGSDLDASTR(Q)		55.6092	107818	Pass One Match	41	b2b2°b3b3°b4b4°b5b5°b6b6°b7b8°b11°b12°b13*b16b17y1y2y2°y3y3°y4y5y6y7y8y9y9°y10y11y11*y11°y12y12°y13y13°y14y15y15°y17	15.4318	0.0231
TGME49_204400	ATPase synthase subunit alpha, putative	1784.86	2	1784.85	1784.85	0.0002	0.096	9.5363	451	467	(R)EVAAFAQFGSDLDASTR(Q)		55.8293	92530	Pass One Match	43	b2b2°b3b3°b4b4°b5b5°b6b6°b7b8°b10°b11b11*b13b13°b14°b16°y1y2y3y3°y4y4°y5y6y7y7°y8y9y9°y10y10°y11y11°y12y12°y13y14y15y15°y17	16.1952	0.0237
TGME49_204400	ATPase synthase subunit alpha, putative	945.567	2.48	945.561	945.562	-0.0002	-0.1625	7.7602	473	481	(R)GTALTELLK(Q)		50.0128	31156	Pass One Match	20	b2°b3°b4b5°b6b6°b7b7°b8b8°y1y2y3y4y4°y5y6y7y7°y9	11.7113	0.0129
TGME49_204400	ATPase synthase subunit alpha, putative	945.568	2.27	945.563	945.562	0.0017	1.7686	8.6533	473	481	(R)GTALTELLK(Q)		49.9283	41688	Pass One Match	17	b3°b4°b5b6°b7b7°b8b8°b9y2y3y4y4°y5y6y7y9	12.6954	0.0184
TGME49_204400	ATPase synthase subunit alpha, putative	945.567	2.29	945.563	945.562	0.0014	1.5102	8.4347	473	481	(R)GTALTELLK(Q)		50.1732	42762	Pass One Match	19	b2°b3°b4b5°b6°b7b7°b8b8°y2y3y4y4°y5y6y6°y7y7°y8°	14.3794	0.0187
TGME49_204400	ATPase synthase subunit alpha, putative	1229.73	2	1229.72	1229.72	0.0011	0.9043	7.7293	473	483	(R)GTALTELLKQR(Q)		44.9669	14494	Missed Cleavage	10	b2°b3°b4y2*y3y3*y4*y6°y7y11	17.6893	0.0201
TGME49_204400	ATPase synthase subunit alpha, putative	1525.76	2	1525.75	1525.75	0.0011	0.7349	7.5095	490	502	(K)NSVQVCVLYCGVK(G)	Carbamidomethyl C (6), Carbamidomethyl C (10)	44.7092	22957	Pass One Match	14	b2b2°b3b3°b4b4*y4y5y6y8y9y10y10*y13	15.4882	0.0141
TGME49_204400	ATPase synthase subunit alpha, putative	1525.76	2.99	1525.75	1525.75	0.0003	0.1644	8.8402	490	502	(K)NSVQVCVLYCGVK(G)	Carbamidomethyl C (6), Carbamidomethyl C (10)	44.7494	29576	Pass One Match	22	b1b1*b2*b2°b3b4b4°b5b5*b6b8b10b10°b12y4y5y6y8y9y10y11y13	20.3399	0.0212
TGME49_204400	ATPase synthase subunit alpha, putative	1525.76	2.98	1525.75	1525.75	0.0026	1.6939	8.9851	490	502	(K)NSVQVCVLYCGVK(G)	Carbamidomethyl C (6), Carbamidomethyl C (10)	44.908	27554	Pass One Match	23	b2b2*b2°b3b3°b4b5b5°b6b8b10b12y1y4y5y6y7y8y9y10y10*y11*y12°	16.3136	0.0214
TGME49_204400	ATPase synthase subunit alpha, putative	1502.8	2.23	1502.79	1502.78	0.0031	2.0417	8.2685	503	515	(K)GYLDPLDPKEISR(F)		46.5522	12389	Pass One Match	10	b9b13y1y3y4y4°y6y8y9y13	24.7319	0.0244
TGME49_204400	ATPase synthase subunit alpha, putative	1017.53	2.43	1017.53	1017.53	0.0022	2.1744	7.988	503	511	(K)GYLDPLDPK(E)		45.2456	5907	Pass One Match	7	b7y2y3y5y6y6°y9	17.6621	0.0252
TGME49_204400	ATPase synthase subunit alpha, putative	1017.53	2.52	1017.52	1017.53	-0.0005	-0.4825	7.9674	503	511	(K)GYLDPLDPK(E)		45.4043	7954	Pass One Match	9	b2b4b8b8°y2y4y5y7°y9	21.3542	0.0385
TGME49_204400	ATPase synthase subunit alpha, putative	1502.79	2.09	1502.78	1502.78	-0.003	-1.989	7.674	503	515	(K)GYLDPLDPKEISR(F)		46.6991	10902	Pass One Match	7	b9°b11y3y4y6y6°y13	26.5392	0.021
TGME49_204400	ATPase synthase subunit alpha, putative	2180.11	2.85	2180.11	2180.1	0.0072	3.3187	7.1546	516	533	(R)FESLFIDYINANHQDILK(T)		66.1487	9179	Pass One Match	19	b2b3b3°b5°b7b9b12*y1y3y4°y5y5*y6y7y8°y9y12y15y18	20.4638	0.0154
TGME49_204400	ATPase synthase subunit alpha, putative	2180.11	2.82	2180.1	2180.1	0.0003	0.1478	8.5307	516	533	(R)FESLFIDYINANHQDILK(T)		66.0513	11856	Pass One Match	18	b2b3b3°b4°b7b9b12*y3y5y6y7y9y10*y10°y11y12y16y18	27.0408	0.0172
TGME49_214930	hypothetical protein	1619.82	2.99	1619.81	1619.81	0.0025	1.5194	7.2392	28	42	(K)LLAAYDSAAGWQEPK(A)		45.6204	37134	Pass One Match	23	b2b3b6b7b8b8°b13b13*y3°y5y6y6*y7y8y9y9°y10y10*y11y12y12°y13y15	18.5804	0.0259
TGME49_214930	hypothetical protein	1619.82	2.99	1619.81	1619.81	0.0062	3.8344	7.9953	28	42	(K)LLAAYDSAAGWQEPK(A)		45.6682	48018	Pass One Match	21	b2b3b5b6b7b8°b12*y2y3y3°y4y5y6y7y8y9y11y12y13y13*y15	11.7834	0.0172
TGME49_214930	hypothetical protein	1619.82	2.99	1619.81	1619.81	0.0056	3.4306	7.3848	28	42	(K)LLAAYDSAAGWQEPK(A)		45.8191	50503	Pass One Match	18	b2b3b6b8b8°y2y3°y4*y5°y6y7y8y9y11y12y13y13*y15	14.2075	0.0165
TGME49_214930	hypothetical protein	2012.94	2	2012.93	2012.93	0.0003	0.1517	7.3027	43	60	(K)AMESAFQSLSWDDADVLK(A)		64.6339	4327	Pass One Match	16	b3b6b6°b8b9°b10b10°b11y4y5y7y8y9y11y13y14	30.2675	0.0144
TGME49_215610	hypothetical protein	1525.75	2	1525.74	1525.74	0.0032	2.0937	7.5921	2	14	(M)GFHFQQYIAMAGR(A)		50.9522	3540	Pass One Match	13	b3b4b7b9b10y3y4y5y7y9y10y13y13*	27.379	0.0162
TGME49_215610	hypothetical protein	1525.74	2.28	1525.73	1525.74	-0.0036	-2.3545	8.2095	2	14	(M)GFHFQQYIAMAGR(A)		50.8047	5873	Pass One Match	8	b2b3b5b8b9*y4y5y13	19.4789	0.019
TGME49_215610	hypothetical protein	1525.74	2.26	1525.74	1525.74	-0.0016	-1.0533	8.5522	2	14	(M)GFHFQQYIAMAGR(A)		51.0553	7016	Pass One Match	12	b3b4b5b6b9*b10y4y5y7y9y10y13	18.8437	0.021
TGME49_215610	hypothetical protein	1084.59	2.89	1084.59	1084.59	-0.0005	-0.4888	9.1644	15	23	(R)AINPVQWTR(A)		41.3662	30200	Pass One Match	17	b3*b4b5b6*b8°y1y2y3y4y4*y4°y5y6y6°y7y7°y9	14.9415	0.0141
TGME49_215610	hypothetical protein	1084.59	2.88	1084.59	1084.59	-0.0014	-1.2912	8.8162	15	23	(R)AINPVQWTR(A)		41.5266	31561	Pass One Match	14	b4b6*y1y2y3y4y4*y4°y5y6y6*y7y7*y9	12.7997	0.01
TGME49_215610	hypothetical protein	2325.26	2.89	2325.25	2325.25	0.0028	1.2012	7.7671	90	111	(K)KTAQLVAAAYGQGGQWLNPVPR(-)		52.1482	4708	Missed Cleavage	11	b4*b5b6b13*b14*y1y5y6y8*y9y22	29.0098	0.0148
TGME49_215610	hypothetical protein	2325.26	2.87	2325.24	2325.25	-0.0029	-1.2661	7.6899	90	111	(K)KTAQLVAAAYGQGGQWLNPVPR(-)		52.3898	4693	Missed Cleavage	12	b2b7*b7°b12°b13°b15*y1y4y5y7y8y8*	25.4061	0.0225
TGME49_215610	hypothetical protein	2197.16	2.26	2197.15	2197.15	0.0012	0.5687	8.0769	91	111	(K)TAQLVAAAYGQGGQWLNPVPR(-)		57.3126	16548	Pass One Match	36	b2b3b3°b4b4*b4°b6b7b7*b7°b8b9b9°b11b14b14°b15b15°b16b17y2y4y5y5*y6y7y10y11y11*y12y13y13*y14y16y21y21*	18.3394	0.0129
TGME49_215610	hypothetical protein	2197.16	2.27	2197.15	2197.15	-0.0024	-1.0866	9.7085	91	111	(K)TAQLVAAAYGQGGQWLNPVPR(-)		57.1906	23602	Pass One Match	40	b3b4b4*b4°b5b5°b6b6°b7b7°b8b8°b9b9°b10b11b13*b13°b14b15°b16°b17b21y2y3y4y5y6y7y8y9y10y12y12*y13y14y14*y16y17y21	17.5474	0.016
TGME49_215610	hypothetical protein	2197.17	2.26	2197.16	2197.15	0.0038	1.7436	9.4026	91	111	(K)TAQLVAAAYGQGGQWLNPVPR(-)		57.4679	21396	Pass One Match	31	b1°b2b4b4°b6*b7b7°b8b8°b9b9°b14b16b17y2y4y5y5*y6y7y8y9y10y11y12y12*y13y14y15y16y21	13.9189	0.0131
TGME49_218940	hypothetical protein	1454.77	2	1454.77	1454.77	-0.0014	-0.9586	7.3208	182	193	(R)TYLPFWASLTQK(F)		67.7688	12511	Pass One Match	18	b3°b4°b5°y1y3y3*y4y4°y5y6y6°y7y7°y8y9y9°y10y12	26.5598	0.0147
TGME49_218940	hypothetical protein	1454.77	2	1454.76	1454.77	-0.0068	-4.6717	7.4635	182	193	(R)TYLPFWASLTQK(F)		67.9702	12162	Pass One Match	17	b1°b4°b7y1y2y2*y3y3°y4y5y6y6°y7y8y9y10y12	32.4394	0.0133
TGME49_218940	hypothetical protein	2222.2	2.92	2222.19	2222.19	0	-0.0167	7.2057	209	228	(R)LPKPVTTEPFVFSSGSPYIR(R)		55.9467	48089	Pass One Match	19	b3b5b7°b10b11y1y4y5y6y6°y7y7°y8y8°y9y9°y12y17y20	18.0575	0.0148
TGME49_219320	acid phosphatase GAP58	1721.9	2	1721.89	1721.89	0.0005	0.3113	8.1609	372	386	(K)SIDAFNFVSQLPEVR(Y)		68.1353	13921	Pass One Match	30	b2b2°b3b3°b6*b6°b7b7*b7°b8°b10b10*b11b11*b11°y2y3y3°y4y5y6y7y8y8*y9y9°y10y11y12*y13	16.5423	0.0158
TGME49_219320	acid phosphatase GAP59	1721.9	2	1721.89	1721.89	0.0018	1.0353	8.0576	372	386	(K)SIDAFNFVSQLPEVR(Y)		68.3313	13161	Pass One Match	26	b2b2°b3b3°b4b4°b5b6b6*b7°b8b8°b9*y2y4y5y6y6°y7y7°y8y9y10y10*y11y13	23.4938	0.0149
TGME49_219550	dihydrolipoyllysine-residue succinyltransferase component of oxoglutarate dehydrogenase	1949.04	2.52	1949.03	1949.04	-0.0039	-2.0199	7.2028	313	329	(K)KVPEVNAFIEGNEIVYK(S)		51.4168	21496	Missed Cleavage	19	b4b4°b5b6b7b8b8*b12*b14°b15y2y3y7y8y9y10y14y14°y15	21.5971	0.0174
TGME49_219550	dihydrolipoyllysine-residue succinyltransferase component of oxoglutarate dehydrogenase	1949.04	2.53	1949.03	1949.04	-0.0064	-3.294	7.051	313	329	(K)KVPEVNAFIEGNEIVYK(S)		51.6858	21117	Missed Cleavage	12	b6b6*b7*b8y2y3y4y6y7y8y9y15	16.6159	0.0175
TGME49_219550	dihydrolipoyllysine-residue succinyltransferase component of oxoglutarate dehydrogenase	1820.95	2	1820.94	1820.94	-0.0042	-2.2942	7.0151	314	329	(K)VPEVNAFIEGNEIVYK(S)		56.5421	9178	Pass One Match	14	b3b3°b4°b6*b10*b13y2y7y8y9y11y12y15y16	17.1179	0.0138
TGME49_219550	dihydrolipoyllysine-residue succinyltransferase component of oxoglutarate dehydrogenase	717.425	2	717.421	717.422	-0.0005	-0.6873	7.1252	465	470	(R)LMLLDL(-)		73.705	11014	Pass One Match	9	b2b3b4b5y2y2°y3y3°y6	12.5028	0.0106
TGME49_223040	hypothetical protein	2132.1	2.04	2132.09	2132.09	0.0058	2.7146	8.6183	6	27	(R)EGGQSGAASILGAEAFPELLSK(V)		67.1767	23109	Pass One Match	46	b2b4b4°b5b5°b6*b6°b7b7°b8b8°b9b9°b10b10°b11b11°b12b12°b13b13°b14b14°b15b15°b16b16°b22y2y2°y3y4y5y6y7y7°y8y9y10y11y12y13y14y15y17y22	18.5055	0.0128
TGME49_223040	hypothetical protein	2132.11	2.05	2132.1	2132.09	0.0098	4.5794	9.3339	6	27	(R)EGGQSGAASILGAEAFPELLSK(V)		67.1402	32013	Pass One Match	48	b2b2°b4b4°b5°b6°b7b7°b8b8°b9b9°b10b10*b10°b11b11°b12b12*b13b14b14°b15b15°b16b16°b19b20b22y2y3y4y5y5°y6y7y8y9y9°y10y11y12y13y14y15y17y19y22	19.0481	0.0128
TGME49_223040	hypothetical protein	2132.11	2.05	2132.1	2132.09	0.0126	5.9273	9.2786	6	27	(R)EGGQSGAASILGAEAFPELLSK(V)		67.3546	30839	Pass One Match	51	b2b2°b4b4°b5b5°b6*b7b7°b8°b9b9*b9°b10b10°b11b11°b12°b13b13°b14b14°b15b15°b16b16°b19b22y1y2y2°y3y4y5y6y6°y7y8y9y9°y10y11y12y13y14y15y16y17y18y19y22	21.8682	0.0134
TGME49_223040	hypothetical protein	2519.13	2	2519.12	2519.11	0.0033	1.2935	7.8145	95	117	(R)INTQYSNMVSDSFPEGGFSDAPR(F)		53.7771	1649	Pass One Match	12	b4°b11b12b12*b14°b15y4y10y14y15°y16y23	26.8773	0.0173
TGME49_223040	hypothetical protein	2206.16	3	2206.14	2206.13	0.0159	7.2273	7.3148	125	143	(R)LLAYHHGLYSPEKFNSTTK(T)		42.6301	1373	Missed Cleavage	4	b11°y4y7y13°	30.2252	0.0328
TGME49_223040	hypothetical protein	1633.87	2.37	1633.86	1633.85	0.0046	2.7891	8.219	144	158	(K)TADEIRLAVNDFAAK(V)		48.4141	9932	Missed Cleavage	23	b1b1°b2b2°b3b5b5°b7b8°b9b11b13*b13°b14b14°y1y2y7*y8y9*y11y13y15	32.1612	0.0269
TGME49_223040	hypothetical protein	1072.54	2.82	1072.54	1072.54	-0.0007	-0.6408	7.1128	170	177	(K)YLMIEEFK(C)		53.0089	3009	Pass One Match	8	b3b4b7°y2y6y6°y7y8	17.9133	0.0252
TGME49_223040	hypothetical protein	1072.54	2.79	1072.54	1072.54	0.0003	0.316	7.7578	170	177	(K)YLMIEEFK(C)		53.1504	4685	Pass One Match	6	b5°y3y3°y6y7y8	19.7824	0.0178
TGME49_223040	hypothetical protein	1488.76	2.07	1488.75	1488.75	0.003	2.0335	7.7504	227	239	(K)HKPYIGAPDLQYS(-)		37.6294	11571	Pass One Match	10	b2b7b9b9°b11y3*y6°y9y9°y10	33.882	0.0176
TGME49_225730	membrane protein, putative	1717.87	2.82	1717.86	1717.87	-0.0032	-1.8557	7.8763	83	95	(R)EIISDRYTWLHER(M)		41.5419	17997	Missed Cleavage	13	b2b3b3°b6°b8b8°b9y3y4y6y7°y10°y11	30.5786	0.0228
TGME49_225730	membrane protein, putative	1717.88	2.84	1717.87	1717.87	0.0018	1.0675	7.4726	83	95	(R)EIISDRYTWLHER(M)		41.6749	18702	Missed Cleavage	6	b7b7°y3y4y10y10°	28.5309	0.0195
TGME49_225730	membrane protein, putative	2390.19	2.79	2390.18	2390.19	-0.0118	-4.949	7.464	96	116	(R)MLEDEVERVLLEQVPAGGFDK(T)	Oxidation M (1)	66.7464	5294	Variable Modification	10	b2b10y4y5y5°y7y8y11y17y21	26.2295	0.019
TGME49_225730	membrane protein, putative	1372.76	2.99	1372.75	1372.75	-0.0006	-0.4066	7.9061	104	116	(R)VLLEQVPAGGFDK(T)		46.6047	63504	Pass One Match	24	b2b4b5b5*b6b7b11*b12y1y2°y3y4y4°y5y5°y6y7y7°y8y9y9*y9°y11y13	21.5165	0.0135
TGME49_225730	membrane protein, putative	2578.48	2.96	2578.48	2578.46	0.0218	8.4492	7.3116	104	128	(R)VLLEQVPAGGFDKTRPGLLLGPSTL(-)		64.3296	28267	Missed Cleavage	24	b2b3b4b5°b6b11*b12b13*b21y2°y4y5y6y6°y10y12y13y20y21y21°y22y22°y23y25	20.8297	0.0113
TGME49_225730	membrane protein, putative	1372.76	2.98	1372.75	1372.75	0.0066	4.8008	8.5129	104	116	(R)VLLEQVPAGGFDK(T)		46.6298	93746	Pass One Match	19	b2b3b5b5*y2y2°y3y4y5y6y6°y7y7°y8y9y9*y10y11y13	17.0692	0.0121
TGME49_225730	membrane protein, putative	2578.48	2.95	2578.46	2578.46	0.0032	1.2334	7.8822	104	128	(R)VLLEQVPAGGFDKTRPGLLLGPSTL(-)		64.2028	39629	Missed Cleavage	22	b2b5b6b8°b18b19b20b23y2°y3°y4y4°y5y6y10y11y13y17y20y21y23y25	21.165	0.0145
TGME49_225730	membrane protein, putative	1372.76	2.98	1372.75	1372.75	0.0008	0.6066	8.7613	104	116	(R)VLLEQVPAGGFDK(T)		46.7764	93694	Pass One Match	21	b1b2b3b5b6b12y2y3y4y4°y5y5°y6y7y7°y8y9y9*y9°y10y11	17.2236	0.0142
TGME49_225730	membrane protein, putative	2578.48	2.93	2578.46	2578.46	0.0023	0.8828	7.8522	104	128	(R)VLLEQVPAGGFDKTRPGLLLGPSTL(-)		64.41	40136	Missed Cleavage	22	b2b4b5b6b11b12b18b21b24°y2°y4y5y5°y6°y11y13y17y20y21y21°y23y25	20.3618	0.0129
TGME49_225730	membrane protein, putative	1224.74	2.98	1224.73	1224.73	0.0005	0.4349	7.7957	117	128	(K)TRPGLLLGPSTL(-)		54.4826	78345	Pass One Match	16	b2b4b5b6b7b8b10b10°y1y2y4y5y6y6°y10y12	20.2312	0.0128
TGME49_225730	membrane protein, putative	1224.74	2.98	1224.73	1224.73	0.0003	0.2739	8.9609	117	128	(K)TRPGLLLGPSTL(-)		54.3157	120384	Pass One Match	22	b2b2°b4b5b6b7b8b8°b10b10°b11y1y2y2°y3y3°y4y4°y5y5°y10y12	11.3671	0.0175
TGME49_225730	membrane protein, putative	1224.74	2.98	1224.73	1224.73	0.0024	1.928	9.1781	117	128	(K)TRPGLLLGPSTL(-)		54.5279	117177	Pass One Match	24	b1°b2b3b4b5b6b7b8b8°b10b10°b11y1y2y2°y3y3°y4y4°y5y5°y6y10y12	13.6002	0.0126
TGME49_226000	ATP synthase, putative	1128.62	2	1128.62	1128.62	0.001	0.8935	7.1394	9	19	(R)FASLAAPAPQR(G)		43.5333	2705	Pass One Match	10	b2b3b6b8b8°b10°y6y7*y10*y11	25.5698	0.0211
TGME49_226000	ATP synthase, putative	1904.04	2	1904.03	1904.05	-0.0183	-9.6198	7.6842	43	59	(K)NQLLLTLSSPSEAIYVR(T)		62.5753	3503	Pass One Match	14	b4b4*b5b9*b13*y1y3y5y8y9y10y12y13y14	21.4883	0.0182
TGME49_226000	ATP synthase, putative	1428.85	2	1428.84	1428.84	-0.0028	-1.9321	7.7766	168	180	(R)TLLGQELLSSVIR(A)		70.8387	68579	Pass One Match	37	b1°b2b2°b3b3°b4b4°b5b5*b5°b6b6°b7*b8b8*b8°b13y1y2y3y4y5y5°y6y6°y7y7°y8y8°y9y9°y10y10*y10°y11y11*y13	15.53	0.0138
TGME49_226000	ATP synthase, putative	1428.85	2.99	1428.84	1428.84	0.0023	1.578	8.8974	168	180	(R)TLLGQELLSSVIR(A)		70.8349	93583	Pass One Match	34	b1°b2b2°b3b3°b4°b5b5*b5°b6b7b7°b8°b13y1y2y3y4y5y5°y6y6°y7y7°y8y8°y9y9°y10y10*y10°y11y11°y13	8.6497	0.0117
TGME49_226000	ATP synthase, putative	1428.85	2.99	1428.84	1428.84	0.0009	0.6596	8.8764	168	180	(R)TLLGQELLSSVIR(A)		71.0071	88189	Pass One Match	38	b1°b2b2°b3b3°b4b4°b5*b5°b6b6°b7b7°b8b8°y1y2y3y4y4°y5y5°y6y6°y7y7°y8y8°y9y9*y9°y10y10*y10°y11y11*y11°y13	15.2411	0.01
TGME49_231410	hypothetical protein	2997.53	3.75	2997.53	2997.51	0.02	6.6685	7.1929	102	127	(R)ITKPWTTDTTFDDIILSQPSKEDFAK(F)		58.322	42909	Pass One Match	26	b4b6°b8b9°b10b11°b12b13b14b18y2y3y4y5°y6°y8y8°y9*y10y10*y11y12y13°y15y23y26	24.9553	0.0183
TGME49_231410	hypothetical protein	2997.54	3.69	2997.54	2997.51	0.0296	9.8722	7.7289	102	127	(R)ITKPWTTDTTFDDIILSQPSKEDFAK(F)		58.4536	56789	Pass One Match	26	b5b6b10b12°y1y2y3y5y5°y7y7°y8y8°y9*y10y10°y11y12y12°y13y13*y15y15°y22y23y26	19.0503	0.0146
TGME49_231410	hypothetical protein	1951.03	2.82	1951.03	1951.03	0.001	0.5019	7.4445	141	157	(K)LVTDVEGRQEAFIQFAK(R)		49.4039	22931	Missed Cleavage	26	b2b3°b5°b6b7b9°b10b11b11*b12b12*b13°b14y1y2y3y4y4*y5y5*y6y9*y9°y10*y15y17	24.5803	0.02
TGME49_231410	hypothetical protein	1951.04	2.76	1951.03	1951.03	-0.0022	-1.1397	7.3082	141	157	(K)LVTDVEGRQEAFIQFAK(R)		49.6237	27725	Missed Cleavage	17	b1b2b3°b4b5b9b12*b13*b15y2y3y4y4*y5y12y15y17	25.9612	0.0287
TGME49_231410	hypothetical protein	1062.54	2.76	1062.53	1062.53	0.0024	2.2848	7.2803	175	182	(K)ELVDCLWK(N)	Carbamidomethyl C (5)	51.1565	5605	Pass One Match	11	b2b3°b4°b5b7b8y3y5y6y6°y8	16.5982	0.0223
TGME49_231410	hypothetical protein	1062.53	2.72	1062.53	1062.53	-0.0009	-0.8074	7.8059	175	182	(K)ELVDCLWK(N)	Carbamidomethyl C (5)	51.3559	10719	Pass One Match	7	b5°y2y3y4y5y6y8	16.3052	0.0153
TGME49_231410	hypothetical protein	1199.66	2.92	1199.65	1199.65	0.0027	2.2915	7.7101	228	238	(R)AATPEELVELK(Y)		45.3678	30363	Pass One Match	18	b2b3b3°b6°b10y1y2y3y3°y4y5y6y6°y7y8y9y10y11	17.8816	0.0174
TGME49_231410	hypothetical protein	1199.66	2.92	1199.66	1199.65	0.0033	2.7565	8.2761	228	238	(R)AATPEELVELK(Y)		45.5941	46614	Pass One Match	16	b3°b5°b7°b8°y2y3°y4y5y6y7y7°y8y8°y9y9°y11	14.4693	0.0124
TGME49_231410	hypothetical protein	1174.56	2.88	1174.55	1174.56	-0.0042	-3.6154	7.9355	331	339	(K)CLDYLSTFR(T)	Carbamidomethyl C (1)	51.0638	10808	Pass One Match	9	b1b3°y2y3y4y5y6y7y9	18.8239	0.0124
TGME49_231410	hypothetical protein	1309.63	2.95	1309.63	1309.63	-0.0004	-0.2954	8.2672	340	350	(R)TEVEDQIANYK(V)		32.9753	21169	Pass One Match	18	b1°b2b8*y1y2y3*y4y4*y5y6y6*y7y7*y8y9y9*y10y11	23.5775	0.0227
TGME49_231410	hypothetical protein	1372.77	2	1372.76	1372.76	-0.0045	-3.2945	7.2538	378	389	(K)LIQGSLQDVMIR(E)		50.9646	13010	Pass One Match	12	b2b4b8y3y4y5y6y6*y6°y8y9y10	10.7891	0.0151
TGME49_231410	hypothetical protein	1372.77	2.97	1372.76	1372.76	-0.0011	-0.8052	7.4834	378	389	(K)LIQGSLQDVMIR(E)		51.1109	18383	Pass One Match	9	b2y1y4y5y6*y8y9y10°y12	14.3359	0.0113
TGME49_231410	hypothetical protein	1328.72	2	1328.71	1328.71	-0.0017	-1.2515	7.1977	390	400	(R)EIVSSFKDLYK(S)		44.1986	14172	Pass One Match	12	b2°b3°b6°b9y1y2y3y4y5y8y9y11	21.5632	0.0145
TGME49_231410	hypothetical protein	1328.72	2.02	1328.71	1328.71	0.0043	3.2209	7.332	390	400	(R)EIVSSFKDLYK(S)		44.2811	18739	Pass One Match	12	b1°b2b2°b3°b5y1y4y4°y5y7y7°y8	29.8325	0.0153
TGME49_231410	hypothetical protein	1759.91	2	1759.9	1759.9	0.0003	0.1897	7.4955	441	457	(K)VNLSTATADPMGTVVQR(V)		45.4613	18969	Pass One Match	27	b2b2*b5b5*b6b7°b8b9*b10b12*b14b16°y2y2*y6y6°y8y9y10y11y13y13*y14y14*y15y15°y17	22.9921	0.015
TGME49_231410	hypothetical protein	1759.91	2	1759.9	1759.9	-0.0019	-1.0914	7.812	441	457	(K)VNLSTATADPMGTVVQR(V)		45.6201	29459	Pass One Match	23	b2b3b5°b6°b8°b10*b15b16°y3y6y6°y8y9y9°y10y12y12°y14y14*y15y15*y15°y17	17.6094	0.0162
TGME49_231410	hypothetical protein	1750.81	2.35	1750.8	1750.8	-0.0032	-1.8038	7.4767	493	507	(K)GNTFDFHALSDEELR(R)		51.0369	6345	Pass One Match	16	b4y1y2y3y4y4°y5y6y7y7°y8y9y10y11y13y15	9.8294	0.0134
TGME49_231410	hypothetical protein	1750.82	2.35	1750.8	1750.8	0.0011	0.6252	8.2562	493	507	(K)GNTFDFHALSDEELR(R)		51.1736	12019	Pass One Match	22	b2b2*b3b3*b3°b4*b11b12°b14°y2y3y3°y4y5y6y7y8y9y10y11y12°y15	21.3356	0.0173
TGME49_231410	hypothetical protein	2396.25	3.53	2396.25	2396.25	0.0035	1.4416	7.8151	520	541	(R)VGFETIHENSIKPVAPLSENSK(G)		43.0631	65677	Pass One Match	25	b2b4b7b7°b11°b12y2y3y3*y3°y4y4°y5y5*y6y6°y7y7*y7°y8y9*y10y11y16°y22	14.6312	0.0138
TGME49_231410	hypothetical protein	1624.87	2	1624.86	1624.86	-0.0021	-1.288	7.8403	542	555	(K)GFVEFVNTQLEITK(A)		61.5884	13969	Pass One Match	26	b2b3b4b4°b5b6b9b10b11*y1y2y2°y3y4y5y6y6*y7y8y8*y9y9*y10y11y11°y14	21.6426	0.0154
TGME49_231410	hypothetical protein	1624.87	2	1624.86	1624.86	0.0012	0.7171	8.1117	542	555	(K)GFVEFVNTQLEITK(A)		61.7313	10694	Pass One Match	17	b2b3b4b5b6b10*y2y3y4y5°y6°y7°y8y8°y9y10y14	25.425	0.0133
TGME49_231410	hypothetical protein	976.529	2.72	976.523	976.525	-0.0026	-2.641	7.046	563	571	(R)LTAFAHAFV(-)		51.6026	15836	Pass One Match	7	b7b8y4y6y7y8y9	11.0076	0.0116
TGME49_231410	hypothetical protein	976.529	2.72	976.524	976.525	-0.0014	-1.3998	7.1546	563	571	(R)LTAFAHAFV(-)		51.7031	23991	Pass One Match	8	b1b2°b7b8y2y4y7y9	18.2146	0.0165
TGME49_231910	ATP synthase F1 gamma subunit	1569.88	2.2	1569.87	1569.87	0.0002	0.1162	8.6789	77	90	(R)RLENGLPFATPVQK(L)		43.4339	12094	Missed Cleavage	19	b2b3b4b4*b5b6b8b9*b10°b12b13y2y2*y4y5y7y8y12*y14	17.9865	0.0139
TGME49_231910	ATP synthase F1 gamma subunit	1413.78	2	1413.77	1413.77	-0.0025	-1.7973	8.1241	78	90	(R)LENGLPFATPVQK(L)		48.2782	14869	Pass One Match	10	b4b4°b5b5°b7*b10*y2y4y6°y8	15.425	0.0183
TGME49_231910	ATP synthase F1 gamma subunit	1431.8	2	1431.8	1431.81	-0.0093	-6.4902	7.0493	101	114	(K)EKGTLAVLALSSDK(G)		44.1495	2762	Missed Cleavage	5	b2b3°b5y3y7	27.1613	0.0228
TGME49_231910	ATP synthase F1 gamma subunit	1174.67	2.92	1174.66	1174.67	-0.0052	-4.4182	7.6591	103	114	(K)GTLAVLALSSDK(G)		49.596	2681	Pass One Match	8	b2°b5y1y2y4y6y9y12	24.4203	0.0257
TGME49_231910	ATP synthase F1 gamma subunit	2364.26	3	2364.25	2364.26	-0.0097	-4.1108	7.6364	103	126	(K)GTLAVLALSSDKGLCGGVNSFVAK(Q)	Carbamidomethyl C (15)	59.6865	5144	Missed Cleavage	16	b2°b5b6°y1y6y6*y6°y7y8*y9y9°y12*y12°y15y16y19	25.7163	0.0216
TGME49_231910	ATP synthase F1 gamma subunit	1694.82	2	1694.81	1694.81	-0.003	-1.7809	8.282	173	186	(R)FPWNFGQACIIADR(L)	Carbamidomethyl C (9)	64.2855	11364	Pass One Match	16	b3b5b5*b6*y3y5y6°y7y7°y8y9y9°y10y11y12*y14	22.9577	0.03
TGME49_231910	ATP synthase F1 gamma subunit	2363.26	2.24	2363.25	2363.25	0.0063	2.6745	8.014	204	226	(K)SAVAYDTLTLNVLTPTQAAQSAK(E)		59.3936	24285	Pass One Match	35	b3b3°b4°b5°b6b7b7°b8b9b9°b10b10°b12b13b13°b14b14°b23y1y3y3°y5y6y8y9y10y10*y11y12y13y14y15y16y20*y23	21.0485	0.0114
TGME49_231910	ATP synthase F1 gamma subunit	2363.26	2.2	2363.25	2363.25	0.0003	0.1214	8.9511	204	226	(K)SAVAYDTLTLNVLTPTQAAQSAK(E)		59.4934	25620	Pass One Match	39	b2b3b4°b5b6b8b8°b9°b10b10°b11b11*b12°b13b13°b14b15*b23y3y3°y4y4*y5y6y7y7°y8y9y10y10°y11y12y13y13*y13°y14y14°y18y23	21.028	0.0179
TGME49_231910	ATP synthase F1 gamma subunit	2140.04	2.78	2140.03	2140.02	0.0028	1.3094	7.6468	227	243	(K)EQLNTFEFEPEKTDVWK(D)		53.5998	5581	Missed Cleavage	12	b1°b3°b5°b6*b7y1y5y7y7°y8y10°y17	24.9852	0.0167
TGME49_231910	ATP synthase F1 gamma subunit	1672.91	2.97	1672.9	1672.9	0.0002	0.1026	7.8684	299	314	(K)ITTELVEIISGANALE(-)		74.2366	8652	Pass One Match	26	b2b4b4°b5b5°b6b6°b7b7°b8b8°b9b10b12b14y2y6y6°y7y7°y8y8°y9°y10y12°y16	17.1582	0.0184
TGME49_231910	ATP synthase F1 gamma subunit	1672.91	2.96	1672.9	1672.9	-0.0047	-2.8238	8.6655	299	314	(K)ITTELVEIISGANALE(-)		74.3851	5605	Pass One Match	27	b2b3°b4b5b5°b6°b7b7°b8b9b9°b10b12b14y1y2y2°y4°y5*y6y6°y7y7°y8y8°y10y16	23.3317	0.0187
TGME49_233100	SPFH domain / Band 7 family protein	869.453	2.4	869.449	869.452	-0.0021	-2.4349	7.283	48	54	(R)FYGVLDR(V)		40.0609	5314	Pass One Match	4	b4y3y4°y6	34.0109	0.0199
TGME49_233100	SPFH domain / Band 7 family protein	2649.35	3.56	2649.35	2649.35	0.0003	0.1111	7.8558	55	76	(R)VYSEGTHFCIPLVERPVIYDVR(S)	Carbamidomethyl C (9)	58.2051	19018	Pass One Match	18	b1b3b4b6°b10°b12b13b20y1y2y4y4°y5y7y12y12°y15y17	27.3202	0.0162
TGME49_233100	SPFH domain / Band 7 family protein	2150.12	2.89	2150.11	2150.11	0.0034	1.569	7.1947	81	99	(R)TLVSLSGSRDLQMVNITCR(V)	Carbamidomethyl C (18)	52.0005	2567	Pass One Match	10	b4b11b12b14y2y3y8°y9*y12*y13°	41.2233	0.0241
TGME49_233100	SPFH domain / Band 7 family protein	1249.61	2.89	1249.6	1249.6	0.0022	1.7254	7.6685	90	99	(R)DLQMVNITCR(V)	Carbamidomethyl C (9)	44.2845	11711	Pass One Match	15	b1°b2°b3b3*b9y3y4y5y5*y5°y7y8y8°y9°y10	19.9436	0.012
TGME49_233100	SPFH domain / Band 7 family protein	1742.01	3.06	1742	1742	0.0026	1.4651	7.7807	100	114	(R)VLSRPDVPKLPTTYR(L)		39.4203	39214	Missed Cleavage	14	b6b7b9y1y3y3°y4y5y5°y6y7y8y8°y15	17.1085	0.0124
TGME49_233100	SPFH domain / Band 7 family protein	1742	3.07	1741.99	1742	-0.0026	-1.4753	7.5036	100	114	(R)VLSRPDVPKLPTTYR(L)		39.584	39307	Missed Cleavage	15	b6b6°b7b9b10y1y2y4y5y5°y6y6°y7y12°y15	22.0975	0.0095
TGME49_233100	SPFH domain / Band 7 family protein	1224.76	2.97	1224.75	1224.76	-0.0015	-1.2621	7.9631	124	134	(K)VLPSIINEVLK(S)		64.4195	9638	Pass One Match	10	b10y2y3y5y6y7y8y9y10°y11	26.4059	0.0183
TGME49_233100	SPFH domain / Band 7 family protein	1224.76	2.94	1224.75	1224.76	-0.006	-4.9033	8.1749	124	134	(K)VLPSIINEVLK(S)		64.6352	9980	Pass One Match	9	b8y2y3y4y6y7y8y9y11	10.1187	0.0139
TGME49_233100	SPFH domain / Band 7 family protein	1661.91	2	1661.9	1661.9	0.0028	1.6653	7.7713	135	149	(K)SVVAQFNASQLITQR(E)		51.9424	27974	Pass One Match	29	b2b2°b3b3°b4b4°b5b7*b8b8°b11b12b13°y1y3y3*y3°y4y5y6y7y8y9y10y10°y11y12y12*y15	18.7379	0.0153
TGME49_233100	SPFH domain / Band 7 family protein	1661.92	2.02	1661.91	1661.9	0.0105	6.3367	8.4884	135	149	(K)SVVAQFNASQLITQR(E)		51.728	37319	Pass One Match	30	b2b3b3°b4b4°b5b6b6°b7*b8°b11°b13°y3y3*y4y4*y5y6y6°y7y8y9y10y10°y11y11°y12y12*y13y15	19.6408	0.014
TGME49_233100	SPFH domain / Band 7 family protein	1661.91	2	1661.9	1661.9	0.0053	3.1656	8.7236	135	149	(K)SVVAQFNASQLITQR(E)		52.0006	36439	Pass One Match	31	b1°b2b3b3°b4b4°b5b6b6°b7°b8*b12*y2y3y3*y4y4*y5y6y6*y7y8y9y9*y10y11y11°y12y12*y13y15	20.1168	0.0118
TGME49_233100	SPFH domain / Band 7 family protein	2232.22	2.85	2232.21	2232.21	-0.0035	-1.5741	7.1807	135	154	(K)SVVAQFNASQLITQREVVSR(A)		51.028	3806	Pass One Match	7	b8°b13y2y5y8y19y20	21.3081	0.0232
TGME49_233100	SPFH domain / Band 7 family protein	2751.4	3.4	2751.38	2751.39	-0.0047	-1.7129	7.1741	164	187	(R)AKDFNILLDDVSLTHLSFGPEYEK(A)		68.6897	2462	Pass One Match	14	b3b4b4°b5°b6b7b10b12°y1y3y4°y5y7°y11	27.3612	0.0162
TGME49_233100	SPFH domain / Band 7 family protein	1783.03	2.72	1783.02	1783.02	-0.0041	-2.315	7.2333	229	244	(K)LIGNAIKNNPAFLELR(R)		52.3623	15866	Missed Cleavage	15	b1b9b9*y2y3y4y4°y5y6y8y8°y9y10y14*y16	20.9292	0.0102
TGME49_233100	SPFH domain / Band 7 family protein	1073.58	2.84	1073.57	1073.57	0.0006	0.5316	8.3715	236	244	(K)NNPAFLELR(R)		46.9567	21859	Pass One Match	15	b1b1*b2*b3*b4*b7b8y2y3°y4y5y6y7y8*y9	13.8071	0.0222
TGME49_233100	SPFH domain / Band 7 family protein	1073.58	2.84	1073.57	1073.57	-0.0003	-0.273	8.1206	236	244	(K)NNPAFLELR(R)		47.1101	21594	Pass One Match	14	b1b1*b3b4*y2y3y3°y4y5y6y6°y7y8*y9	28.1118	0.0202
TGME49_233100	SPFH domain / Band 7 family protein	2038.08	3	2038.07	2038.07	0.0029	1.4327	7.0612	263	280	(R)VMLNSDSLLLNLMGKDFK(T)		65.7759	1114	Pass One Match	4	b4*b7y3y8°	42.1375	0.0168
TGME49_233460	SAG-related sequence SRS29B	1971.09	3	1971.08	1971.09	-0.0149	-7.5396	7.1753	64	81	(K)KSTAAVILTPTENHFTLK(C)		43.9763	4171	Missed Cleavage	4	b3°y2y10*y11	25.8178	0.0146
TGME49_233460	SAG-related sequence SRS29B	1843.01	2.58	1843.01	1843	0.009	4.8831	8.0936	65	81	(K)STAAVILTPTENHFTLK(C)		48.8695	106858	Pass One Match	40	b2b2°b3b3°b4b4°b5b5°b6b6°b7b7°b8b8°b13°b17y1y2y3y3°y4y4°y5y6y6*y6°y7y8y8*y9y9°y10y10°y11y11*y12y12*y13y13*y17	16.1122	0.0109
TGME49_233460	SAG-related sequence SRS29B	2228.19	3.06	2228.19	2228.17	0.0193	8.6531	7.2005	65	84	(K)STAAVILTPTENHFTLKCPK(T)	Carbamidomethyl C (18)	44.5606	25698	Missed Cleavage	18	b2°b4b4°b5y2y3y4y6y8y9*y10y10°y11y12y12*y12°y13y15	19.5399	0.0147
TGME49_233460	SAG-related sequence SRS29B	1843.01	2.54	1843	1843	0.0022	1.1899	9.3495	65	81	(K)STAAVILTPTENHFTLK(C)		48.8302	152476	Pass One Match	38	b2b2°b3b3°b4b4°b5b5°b6b6°b7b8b8°b12b12*b14b16°y1y2y3y4y4°y5y5°y6y6*y7y7°y8y8°y9y9°y10y10°y11y11°y12y17	12.3765	0.0143
TGME49_233460	SAG-related sequence SRS29B	2228.18	3.09	2228.17	2228.17	-0.0025	-1.1442	8.722	65	84	(K)STAAVILTPTENHFTLKCPK(T)	Carbamidomethyl C (18)	44.3701	32333	Missed Cleavage	26	b1b2b2°b3b3°b4b4°b5b5°b6b6°b12*y2y3y7y8°y9°y10y10*y12y12°y13y13°y14y14°y16	19.2104	0.014
TGME49_233460	SAG-related sequence SRS29B	1843.01	2.55	1843	1843	0.0075	4.0707	8.9691	65	81	(K)STAAVILTPTENHFTLK(C)		49.0571	155605	Pass One Match	41	b2b2°b3b3°b4b4°b5°b6b6°b7b7°b8b8°b14b14*b15b16b17*y1y2y3y4y4°y5y5°y6y6*y6°y7y7°y8y8°y9y9°y10y10°y11y11°y12y12°y17	16.862	0.01
TGME49_233460	SAG-related sequence SRS29B	2228.19	3.06	2228.18	2228.17	0.0024	1.0947	8.741	65	84	(K)STAAVILTPTENHFTLKCPK(T)	Carbamidomethyl C (18)	44.5402	33423	Missed Cleavage	23	b1°b2b2°b3b3°b4b4°b5b6y2y3y4y7y8°y9*y10y11y11*y12y14y15y18y20	22.7398	0.0155
TGME49_233460	SAG-related sequence SRS29B	1630.85	2.99	1630.84	1630.84	0.0006	0.3574	8.2243	85	99	(K)TALTEPPTLAYSPNR(Q)		42.9907	300354	Pass One Match	41	b1b1°b2b2°b3b3°b4b4°b5b5°b6b6°b7b9b10b11°b15b15°y2*y3y4y4*y4°y5y5*y6y6°y7y8y8°y9y9°y10y10*y10°y11y11°y12y13y13*y15	10.6551	0.0158
TGME49_233460	SAG-related sequence SRS29B	1630.85	2.98	1630.84	1630.84	0.0005	0.2911	9.5717	85	99	(K)TALTEPPTLAYSPNR(Q)		43.0138	421160	Pass One Match	40	b2b3b3°b4b4°b5b5°b6b6°b7b8b9b10b11°b14*b15y2y2*y3y4y4*y5y6y6*y7y7*y8y8°y9y9°y10y10*y10°y11y11°y12y12*y12°y13y15	13.1612	0.0138
TGME49_233460	SAG-related sequence SRS29B	3109.51	2.96	3109.49	3109.49	-0.0009	-0.2832	7.6353	85	113	(K)TALTEPPTLAYSPNRQICPAGTTSSCTSK(A)	Carbamidomethyl C (18), Carbamidomethyl C (26)	43.3002	11066	Missed Cleavage	10	b1°b2°b10b15*y4y7y9y11°y24y25	25.5068	0.0146
TGME49_233460	SAG-related sequence SRS29B	1630.86	2.98	1630.85	1630.84	0.0089	5.4615	9.3323	85	99	(K)TALTEPPTLAYSPNR(Q)		43.1914	424404	Pass One Match	38	b2b2°b3b3°b4b4°b5b5°b7b9b10b15b15°y2*y3y4y4*y4°y5y5*y6y6*y7y8y8*y9y9°y10y10*y10°y11y11°y12y12°y13y13°y14y15	11.9693	0.0124
TGME49_233460	SAG-related sequence SRS29B	3109.51	2.97	3109.49	3109.49	-0.0045	-1.448	7.4321	85	113	(K)TALTEPPTLAYSPNRQICPAGTTSSCTSK(A)	Carbamidomethyl C (18), Carbamidomethyl C (26)	43.468	10986	Missed Cleavage	7	b2°b8°b10°b14*y4y24y29	8.739	0.0132
TGME49_233460	SAG-related sequence SRS29B	1497.67	2	1497.67	1497.67	-0.0013	-0.8837	7.6579	100	113	(R)QICPAGTTSSCTSK(A)	Carbamidomethyl C (3), Carbamidomethyl C (11)	20.3604	2608	Pass One Match	5	b3y5y9y11y12	16.0507	0.0121
TGME49_233460	SAG-related sequence SRS29B	1497.67	2	1497.66	1497.67	-0.0024	-1.6227	7.4178	100	113	(R)QICPAGTTSSCTSK(A)	Carbamidomethyl C (3), Carbamidomethyl C (11)	19.8088	2363	Pass One Match	5	b1b2*y6y9y11	7.4925	0.0189
TGME49_233460	SAG-related sequence SRS29B	2377.34	3	2377.32	2377.32	0.0027	1.1405	7.83	143	163	(K)LTVPIEKFPVTTQTFVVGCIK(G)	Carbamidomethyl C (19)	62.8167	3422	Missed Cleavage	8	b2y1y4y6y9y13y13*y18	22.9998	0.0166
TGME49_233460	SAG-related sequence SRS29B	1564.78	2.99	1564.77	1564.77	-0.0005	-0.3366	7.8913	203	217	(K)LSAEGPTTMTLVCGK(D)	Carbamidomethyl C (13)	42.4267	43987	Pass One Match	23	b2b2°b4b4°b8b11°b12y2y3y4y5y6y6°y7y8y8°y9°y10y10°y11y12y13y15	16.7607	0.0133
TGME49_233460	SAG-related sequence SRS29B	1564.77	2.98	1564.77	1564.77	-0.0043	-2.7461	9.0993	203	217	(K)LSAEGPTTMTLVCGK(D)	Carbamidomethyl C (13)	42.4638	67631	Pass One Match	22	b2b2°b4b4°b5°b7°b12b13y2y3y4y5y6y7y8y9y10y11y12y12°y13y15	18.1037	0.0122
TGME49_233460	SAG-related sequence SRS29B	1564.78	2.98	1564.77	1564.77	0.0036	2.3127	9.0665	203	217	(K)LSAEGPTTMTLVCGK(D)	Carbamidomethyl C (13)	42.6431	69336	Pass One Match	21	b2b2°b4b9b12°y1y2y3y4y5y6y6°y7y8y9y10y11y12y13y14y15	12.3317	0.0149
TGME49_233460	SAG-related sequence SRS29B	2685.21	2.94	2685.19	2685.19	0.0049	1.8196	8.4191	218	241	(K)DGVKVPQDNNQYCSGTTLTGCNEK(S)	Carbamidomethyl C (13), Carbamidomethyl C (21)	32.6092	21398	Missed Cleavage	29	b3b4b4°b5b5°b7*b8b10b10*b12y2y2°y3y4y4*y5y6y7y8y8°y9y10y10°y11y11°y12y13y19y24	26.0449	0.0131
TGME49_233460	SAG-related sequence SRS29B	2685.2	2.93	2685.19	2685.19	-0.0027	-1.0046	8.255	218	241	(K)DGVKVPQDNNQYCSGTTLTGCNEK(S)	Carbamidomethyl C (13), Carbamidomethyl C (21)	32.782	25822	Missed Cleavage	37	b3°b4°b5b5°b7b8b9°b10b10°b11b11°b12y3y3*y3°y4y4°y5y5*y6y6°y7y8y8°y9y9*y9°y10y10°y11y11°y12y13y19y19*y24y24*	30.0522	0.0121
TGME49_235470	myosin A	1972.05	2.2	1972.04	1972.03	0.0046	2.323	7.4191	222	240	(R)IQNAIMAANPVLEAFGNAK(T)		67.1305	6436	Pass One Match	18	b4b5b6b6*b8*b13y4y6y7y7°y8y8*y9y10y11y14y16y19	25.2233	0.0153
TGME49_235470	myosin A	1972.04	2.26	1972.03	1972.03	-0.0052	-2.6459	7.6182	222	240	(R)IQNAIMAANPVLEAFGNAK(T)		67.3414	7107	Pass One Match	28	b2b2*b4b4*b5b5*b6b6*b7*b8*b9b13y2y3y4y5y6y7y8y8*y9°y10y10*y11y12y14y14°y19	26.6037	0.0239
TGME49_235470	myosin A	1708.87	2	1708.86	1708.87	-0.0036	-2.1031	7.3978	816	831	(R)HLVDNNVSPATVQPAF(-)		46.1101	18198	Pass One Match	17	b5b7b7°b8b10b10°b11*b12b12*b13b13*y1y2y3y11°y12°y16	14.19	0.0149
TGME49_243950	prohibitin, putative	2399.18	2.35	2399.17	2399.17	0.004	1.6662	7.8671	12	35	(R)AGVLLGSAGFVASSCLYDVDGGQR(A)	Carbamidomethyl C (15)	61.9059	14897	Pass One Match	28	b2b4b5b10b11b11°b12b12°b13y1y3y4y4*y5y5°y6y7y8y8*y9y10y11y12y13y14y16y22*y24	22.7513	0.0153
TGME49_243950	prohibitin, putative	2399.17	2.32	2399.16	2399.17	-0.0074	-3.0837	8.5255	12	35	(R)AGVLLGSAGFVASSCLYDVDGGQR(A)	Carbamidomethyl C (15)	61.8422	17586	Pass One Match	29	b3b4b5b9b10b10°b11b11°b12b15°b18y1y2y4y4*y5y6y6°y7y8y9y10y10*y11y12y13y14y16y17	24.3763	0.0187
TGME49_243950	prohibitin, putative	2399.19	2.29	2399.17	2399.17	0.0021	0.8794	8.7427	12	35	(R)AGVLLGSAGFVASSCLYDVDGGQR(A)	Carbamidomethyl C (15)	62.0678	12949	Pass One Match	30	b7°b10b10°b11b12b13b17y1y2*y3y4y5y5*y5°y6y7y8y8°y9y10y10*y11y11*y12y13y14y16y19°y21y24	22.7184	0.0183
TGME49_243950	prohibitin, putative	1117.61	2.86	1117.6	1117.6	-0.0026	-2.3312	7.3226	84	93	(R)DLQMVSVGLR(L)		48.7715	4947	Pass One Match	9	b2b6b7y3y4y5y6y7y10	23.3551	0.0189
TGME49_243950	prohibitin, putative	1117.61	2.79	1117.6	1117.6	-0.0001	-0.1317	8.0588	84	93	(R)DLQMVSVGLR(L)		48.8464	7851	Pass One Match	12	b1b1°b3*b7b8*y2y3y4y5y6y8*y9*	11.8895	0.0228
TGME49_243950	prohibitin, putative	1117.61	2.8	1117.6	1117.6	-0.0014	-1.2293	7.0153	84	93	(R)DLQMVSVGLR(L)		49.0698	8185	Pass One Match	9	b1°b2°b5°y2y4y5y6y6°y10	25.8379	0.0094
TGME49_243950	prohibitin, putative	2940.51	4.09	2940.51	2940.5	0.0053	1.7966	7.1128	94	117	(R)LLYRPMEDRLPIIHQTLGPDYDER(V)		51.4801	16026	Missed Cleavage	10	b4b9b12b14b20b22y2y7y11°y24	28.126	0.0173
TGME49_243950	prohibitin, putative	1168.7	2.87	1168.69	1168.69	-0.0012	-1.005	7.682	118	128	(R)VLPSIGNEVLK(A)		47.2663	29667	Pass One Match	10	b8b8*y1y2y3y5y6y8y9y11	9.2058	0.0083
TGME49_243950	prohibitin, putative	1168.7	2.92	1168.7	1168.69	0.0041	3.4736	8.2718	118	128	(R)VLPSIGNEVLK(A)		47.2728	38518	Pass One Match	9	b1y1y2y3y6y7y8y9y11	4.4513	0.0132
TGME49_243950	prohibitin, putative	1168.7	2.92	1168.69	1168.69	-0.0008	-0.6599	8.5354	118	128	(R)VLPSIGNEVLK(A)		47.4238	40472	Pass One Match	12	b3b5b8y1y2y3y5y5*y6y8y9y11	19.638	0.0124
TGME49_243950	prohibitin, putative	1195.61	2.95	1195.6	1195.6	0.0022	1.8273	7.5364	134	143	(R)YDAESLLTQR(D)		43.0969	54046	Pass One Match	15	b1b2b4°b7b7°y3y4y5y6y7°y8y8°y9y9°y10	29.9232	0.0184
TGME49_243950	prohibitin, putative	1195.6	2.95	1195.6	1195.6	0.0025	2.1104	8.8561	134	143	(R)YDAESLLTQR(D)		43.2504	82568	Pass One Match	21	b1b2b2°b3b6b7b7°b9*b10y2y2*y3y4y5y6y7y8y8°y9y9°y10	24.6552	0.015
TGME49_243950	prohibitin, putative	1195.61	2.95	1195.6	1195.6	0.0034	2.8203	8.6425	134	143	(R)YDAESLLTQR(D)		43.4143	84812	Pass One Match	14	b1b2b3y2*y3y4y5y6y7y7°y8y8*y9y10	10.1437	0.0147
TGME49_243950	prohibitin, putative	1438.72	2.43	1438.71	1438.72	-0.0074	-5.1149	7.1265	134	145	(R)YDAESLLTQRDK(V)		37.3194	6516	Pass One Match	6	b4°y4°y5y10°y11y12	29.3651	0.0195
TGME49_243950	prohibitin, putative	2525.3	3.66	2525.3	2525.29	0.012	4.7514	7.008	160	181	(R)QFDLVLDDVAITHLSYGKEFSK(A)		63.4023	3236	Pass One Match	12	b1b2b3°b5°b7°b9°b10°y1y3°y7°y8y11	23.3889	0.0237
TGME49_243950	prohibitin, putative	2099.15	2.75	2099.14	2099.13	0.0044	2.0902	7.7836	209	229	(K)AAVVRAEGEAEAATLISEAIK(Q)		57.7849	4566	Missed Cleavage	13	b3b8b9b9°b11b14°b15°b17y1y4y5y8y21	25.111	0.0198
TGME49_243950	prohibitin, putative	2099.14	2.76	2099.13	2099.13	-0.003	-1.4381	7.8267	209	229	(K)AAVVRAEGEAEAATLISEAIK(Q)		58.0496	4733	Missed Cleavage	14	b2b3b5b8b9b10b12°b19y1y2y4y8y19°y21	20.1978	0.0255
TGME49_243950	prohibitin, putative	1602.84	2	1602.83	1602.82	0.0035	2.1863	8.066	214	229	(R)AEGEAEAATLISEAIK(Q)		58.9271	16787	Pass One Match	28	b2b3b4b4°b5b5°b6b7b7°b8b9b9°b10°b12y2y3y5y6y7y8y9y9°y10y11y11°y12y14y16	25.2435	0.0114
TGME49_243950	prohibitin, putative	2693.42	3.72	2693.42	2693.41	0.0087	3.2403	7.6544	214	239	(R)AEGEAEAATLISEAIKQHGTGLIEVR(R)		64.0961	24371	Missed Cleavage	32	b2b2°b3b3°b4b4°b5°b7b7°b8b12°y1y2y3y3°y4°y6y7y8y9y9°y10y11y11*y12y16y17y19y21y22y24y26	19.7132	0.0119
TGME49_243950	prohibitin, putative	1602.83	2.99	1602.82	1602.82	0.0013	0.8342	8.8992	214	229	(R)AEGEAEAATLISEAIK(Q)		58.8287	23528	Pass One Match	27	b2b3b4b4°b5°b6b6°b7b7°b8b8°b9°b10b13°y2y3y5y6y7y8y9y10y11y12y12°y13y14	22.7943	0.0124
TGME49_243950	prohibitin, putative	2693.42	3.72	2693.42	2693.41	0.0125	4.6443	8.3649	214	239	(R)AEGEAEAATLISEAIKQHGTGLIEVR(R)		64.0041	31860	Missed Cleavage	29	b2b2°b3b4°b5°b6°b7b8°b10°b19*y2y3y4y6y7y8y9y10y10°y11y12y13y15y16y17y20y22y24y26	17.6387	0.0125
TGME49_243950	prohibitin, putative	2693.41	3.64	2693.41	2693.41	-0.0028	-1.0491	8.8035	214	239	(R)AEGEAEAATLISEAIKQHGTGLIEVR(R)		64.1988	26853	Missed Cleavage	33	b2b2°b3b4b4°b6b6°b7b8°b9°b10b19*y1y2y3y4y6y7y8y9y10y11y12y13y15y16y17y17°y19y21y22y24y26	18.7668	0.0125
TGME49_243950	prohibitin, putative	1602.83	2.99	1602.82	1602.82	0.0013	0.8326	8.7194	214	229	(R)AEGEAEAATLISEAIK(Q)		59.069	24194	Pass One Match	25	b2b2°b3b3°b4b6b6°b7b7°b8°b11y1y2y3y4y5y6y8y9y10y11y11°y12y14y14°	23.9475	0.0126
TGME49_243950	prohibitin, putative	2037.04	2	2037.03	2037.03	0.0038	1.8659	7.6368	254	271	(K)SRNVMYLPSGVNMLLSQQ(-)		63.9983	1220	Missed Cleavage	13	b3b7b7*b9*b11°y1*y3*y4y5°y7*y8*y11y14°	26.4163	0.0218
TGME49_243950	prohibitin, putative	1793.9	2	1793.89	1793.89	-0.0034	-1.8875	7.1467	256	271	(R)NVMYLPSGVNMLLSQQ(-)		71.2147	1113	Pass One Match	8	b3b4b12y1*y3y4°y6°y11	25.6362	0.0169
TGME49_243950	prohibitin, putative	1793.9	2.82	1793.89	1793.89	-0.0005	-0.2732	7.1725	256	271	(R)NVMYLPSGVNMLLSQQ(-)		48.9178	2505	Pass One Match	10	b10°b12*b14*b14°b16*y1*y8y11*y14°y15	33.578	0.0131
TGME49_244200	2-oxoglutarate dehydrogenase e1 component, mitochondrial precursor, putative	3678.87	2.99	3678.84	3678.84	0.0023	0.6296	7.3745	158	194	(R)GAPFISSAPGSLPAGASFVTPESLPVSPQQSVHDTSR(L)		60.8376	23752	Pass One Match	18	b5b8b8°b9b12b19y4y9*y13y13*y17y25y29y29°y30y31y35y37	13.8256	0.0192
TGME49_244200	2-oxoglutarate dehydrogenase e1 component, mitochondrial precursor, putative	3678.86	3.06	3678.84	3678.84	-0.0034	-0.9205	8.0199	158	194	(R)GAPFISSAPGSLPAGASFVTPESLPVSPQQSVHDTSR(L)		61.0748	24707	Pass One Match	33	b3b4b6b8b8°b10°b11°b12b12°b13b15°b17b19b24°y4y5y8*y10y11y13y15y17y17°y18y21y25y27y29y29°y30y31y35y37	19.4185	0.0233
TGME49_244200	2-oxoglutarate dehydrogenase e1 component, mitochondrial precursor, putative	2406.26	2.89	2406.25	2406.24	0.0044	1.8172	7.9443	206	228	(R)GHEIAAVNPLSLPQETPFVSGSR(G)		56.9745	30145	Pass One Match	23	b2b3b5b6b7b8b8°b11*b12b12°y4y5y6°y7y8y9y11y11*y12y13y13*y16y23	17.7135	0.014
TGME49_244200	2-oxoglutarate dehydrogenase e1 component, mitochondrial precursor, putative	2406.26	2.86	2406.24	2406.24	-0.0007	-0.293	8.0795	206	228	(R)GHEIAAVNPLSLPQETPFVSGSR(G)		57.2494	31722	Pass One Match	27	b2b3b3°b4b5b5°b6b7b8b9*b11b12b12°b13*y3y4y4°y7y8y9y10y11y11°y12y13y13*y23	22.6316	0.0172
TGME49_244200	2-oxoglutarate dehydrogenase e1 component, mitochondrial precursor, putative	1771.87	2	1771.86	1771.85	0.0016	0.8917	7.9703	229	245	(R)GPTPAGTLDFEAYGFTK(A)		57.1657	20114	Pass One Match	22	b5b6b6°b7°b9b10°b16b17y2y3y3°y4y4°y5y8y9y10y12y13y14y15y17	18.8922	0.0144
TGME49_244200	2-oxoglutarate dehydrogenase e1 component, mitochondrial precursor, putative	1771.86	2	1771.85	1771.85	-0.0019	-1.0636	7.4163	229	245	(R)GPTPAGTLDFEAYGFTK(A)		57.4338	18498	Pass One Match	10	b3°b4b16y2y8y9y12y14y15y17	24.2164	0.0156
TGME49_244200	2-oxoglutarate dehydrogenase e1 component, mitochondrial precursor, putative	1115.54	2.68	1115.54	1115.54	0.0019	1.7157	7.2361	607	615	(K)SVFDIYSER(L)		47.2279	5501	Pass One Match	6	y4y5y5°y6y7y9	8.5146	0.0159
TGME49_244200	2-oxoglutarate dehydrogenase e1 component, mitochondrial precursor, putative	1115.54	2.69	1115.54	1115.54	0.0012	1.0388	7.2528	607	615	(K)SVFDIYSER(L)		47.374	6639	Pass One Match	9	b1b3b4°b6°y5y6y7y8y9	24.362	0.0214
TGME49_244200	2-oxoglutarate dehydrogenase e1 component, mitochondrial precursor, putative	1769.97	2	1769.96	1769.96	-0.0008	-0.4723	7.0681	616	631	(R)LLNEGVVTEADLQQLK(Q)		52.3541	9120	Pass One Match	16	b3*b4b4°b5*b6*b6°b7*y3y4y5y7y8y9y10y12°y16	15.902	0.0148
TGME49_244200	2-oxoglutarate dehydrogenase e1 component, mitochondrial precursor, putative	1915.9	2	1915.89	1915.89	0.0063	3.3088	7.5791	647	661	(R)DFLPSQQYEYSPQWK(H)		52.7927	3053	Pass One Match	23	b1°b2°b3°b5b6b7b9°b10b11b12*b12°y4y5y5°y7y7°y8*y9y9°y10y10°y11y12	27.5545	0.0248
TGME49_244200	2-oxoglutarate dehydrogenase e1 component, mitochondrial precursor, putative	1915.9	2	1915.89	1915.89	0.0039	2.0243	7.3878	647	661	(R)DFLPSQQYEYSPQWK(H)		53.0174	2798	Pass One Match	12	b2°b3b4b5b9b10*y3*y4y5y5*y6*y12	34.0243	0.0169
TGME49_244200	2-oxoglutarate dehydrogenase e1 component, mitochondrial precursor, putative	2151.21	2.92	2151.2	2151.2	-0.0002	-0.115	7.4992	662	681	(K)HLVRPDVPAAPQLTGVPLDR(L)		46.5853	15990	Pass One Match	14	b4b6b7b9b10b12y3°y4y5°y6y8y9°y10y20	21.9435	0.0107
TGME49_244200	2-oxoglutarate dehydrogenase e1 component, mitochondrial precursor, putative	2151.21	2.92	2151.2	2151.2	-0.0036	-1.6774	7.4926	662	681	(K)HLVRPDVPAAPQLTGVPLDR(L)		46.715	15765	Pass One Match	12	b4b6b7b10y4y4°y6y7y8y9y12y20	10.2876	0.0123
TGME49_244200	2-oxoglutarate dehydrogenase e1 component, mitochondrial precursor, putative	2348.17	3.03	2348.16	2348.16	0.0054	2.3173	7.0153	758	777	(R)HAVLHDQTTFEPYSIFDSLK(C)		60.0602	7801	Pass One Match	5	b2b9°y8y9y20	18.942	0.0188
TGME49_244200	2-oxoglutarate dehydrogenase e1 component, mitochondrial precursor, putative	2348.17	3	2348.16	2348.16	-0.0005	-0.2098	7.3529	758	777	(R)HAVLHDQTTFEPYSIFDSLK(C)		60.2711	7397	Pass One Match	12	b2b4b5b7*b11b12y3y5y5°y7y8°y9	33.8401	0.019
TGME49_244200	2-oxoglutarate dehydrogenase e1 component, mitochondrial precursor, putative	1578.74	2	1578.73	1578.74	-0.0058	-3.6504	7.2	939	952	(R)AAMCTLNQLNEGTR(F)	Carbamidomethyl C (4)	36.0865	5855	Pass One Match	8	b6b9*b12y6y7y8y10y14	17.0522	0.018
TGME49_244200	2-oxoglutarate dehydrogenase e1 component, mitochondrial precursor, putative	1578.74	2	1578.73	1578.74	-0.0065	-4.1	7.2621	939	952	(R)AAMCTLNQLNEGTR(F)	Carbamidomethyl C (4)	36.2841	7401	Pass One Match	7	b2b14°y3y5y7y10y14	15.4866	0.0209
TGME49_244200	2-oxoglutarate dehydrogenase e1 component, mitochondrial precursor, putative	2014.04	2.82	2014.03	2014.03	0.0017	0.8446	7.5843	970	987	(R)LIACSGQVYYDLIAGKDK(M)	Carbamidomethyl C (4)	52.6122	12322	Pass One Match	13	b8*b10*b11°b12b13°b15*y5y6y7y8y10y16y18	18.8639	0.0128
TGME49_244200	2-oxoglutarate dehydrogenase e1 component, mitochondrial precursor, putative	2014.04	2.83	2014.03	2014.03	-0.0035	-1.7528	7.3901	970	987	(R)LIACSGQVYYDLIAGKDK(M)	Carbamidomethyl C (4)	52.8372	11925	Pass One Match	11	b5b8b11b11*y2y3y5y5°y7y11y18	15.6251	0.0119
TGME49_244200	2-oxoglutarate dehydrogenase e1 component, mitochondrial precursor, putative	2358.11	2	2358.1	2358.09	0.0109	4.6026	7.2291	1028	1047	(K)SVVWAQEEPMNQGAWFYTSK(R)		60.69	1257	Pass One Match	19	b4b5b6*b6°b7*b13b14*b20°y2y3y4y6°y7y8y9*y11y12y15*y20	31.1144	0.0195
TGME49_245450	hypothetical protein	1435.79	2.03	1435.78	1435.78	0.0022	1.5385	8.347	31	42	(R)HQLEIPVETIEK(I)		41.9591	30899	Pass One Match	18	b1b2b2*b3b4b5b9°b11y2y2°y3y4y5y7y7°y8°y11*y12	15.7647	0.0176
TGME49_245450	hypothetical protein	1435.79	2.03	1435.78	1435.78	0.0026	1.8129	8.5662	31	42	(R)HQLEIPVETIEK(I)		42.118	31711	Pass One Match	24	b1b2b2*b3b4b4*b5b5°b7b9°b11b12*y2y2°y3y4y5y5°y7y7°y8y8°y11y12	22.623	0.0164
TGME49_245450	hypothetical protein	2355.24	2.74	2355.22	2355.22	0.0052	2.1992	7.0274	31	50	(R)HQLEIPVETIEKIYEGVDSR(L)		63.0985	3580	Missed Cleavage	15	b3b4b5b5*b7°b8b12y2y6°y7y7°y8°y9°y10y20	33.9804	0.0155
TGME49_245450	hypothetical protein	2088.11	2.9	2088.1	2088.1	0.0023	1.1169	8.5412	69	87	(K)LKLDAYHLLEASQSETAAK(S)		49.0925	58861	Missed Cleavage	33	b1b2b3b4b6b7b7°b9b10b15b17*y2y3y4y5y5°y6y6°y7y7*y8y9y10y10*y11y11*y11°y12y12°y13y17y17°y19	21.9485	0.0161
TGME49_245450	hypothetical protein	2088.11	2.89	2088.1	2088.1	-0.0014	-0.6906	8.4977	69	87	(K)LKLDAYHLLEASQSETAAK(S)		49.3616	58544	Missed Cleavage	26	b1b3b6b7b8b8°b10b11y1y2y3y4y5y6y7y7*y8y8*y9y9°y10y11y12*y13y17y19	13.837	0.0117
TGME49_245450	hypothetical protein	1846.93	2.62	1846.92	1846.92	0.0003	0.1769	8.0268	71	87	(K)LDAYHLLEASQSETAAK(S)		48.1257	14202	Pass One Match	18	b3b5b6b8°b10b17y1y2y3y4y4°y6y8y8*y11*y12y13°y17	22.5526	0.0171
TGME49_245450	hypothetical protein	1846.93	2.6	1846.92	1846.92	-0.0025	-1.364	7.8847	71	87	(K)LDAYHLLEASQSETAAK(S)		48.3274	14220	Pass One Match	16	b5b6b8b8°b11°b14°b15y1y2y6y6°y8y9*y10y11y17	18.5336	0.0163
TGME49_245460	ribosomal protein RPS8	1531.78	2	1531.77	1531.78	-0.0018	-1.1876	7.1598	155	167	(K)LDPLLEEQFNTGR(L)		50.2692	10146	Pass One Match	11	b8b8*b12*y3°y5y6y7y8y9y11y11°	20.3498	0.023
TGME49_245460	ribosomal protein RPS8	1531.78	2	1531.77	1531.78	-0.0033	-2.1564	7.1774	155	167	(K)LDPLLEEQFNTGR(L)		50.5337	9561	Pass One Match	15	b2°b5b8y1y3°y4*y6y6*y7y8y9y9°y11y12*y13	28.1997	0.0187
TGME49_246540	cytochrome c1, heme protein	1772.89	2.49	1772.88	1772.88	-0.0041	-2.339	7.7145	39	53	(K)SYEKQVYSESVALNR(T)		33.6648	1918	Missed Cleavage	14	b2°b5b5*b7b8°y1y2y3y4y4*y6y8*y11*y15	16.1738	0.0257
TGME49_246540	cytochrome c1, heme protein	1265.65	2	1265.64	1265.65	-0.0089	-7.0563	7.7095	43	53	(K)QVYSESVALNR(T)		32.4036	2066	Pass One Match	10	b7b10°y1y4y6y6*y8y9y9*y11	24.1655	0.0093
TGME49_246540	cytochrome c1, heme protein	1677.94	2.48	1677.93	1677.93	-0.0041	-2.4501	7.1093	66	80	(R)LKPSGAYRLPAVDYK(R)		45.2074	4970	Missed Cleavage	6	b2b7b8°b9b14y6	22.8629	0.0188
TGME49_246540	cytochrome c1, heme protein	2123.06	2.02	2123.05	2123.04	0.0064	3.0156	8.4083	86	104	(R)GTLVEGADFYLPTAQEQQR(L)		54.7877	124947	Pass One Match	50	b2°b3b3°b4b5b5°b6b6°b7b7°b8b8°b9b9°b10b10°b11b11°b12b13b14b15b15°b16b16°y2y3y4y4°y5y5*y6y6°y7y8y8°y9y9°y10y11y12y13y13*y13°y14y14*y15y15°y16y19	14.1857	0.0109
TGME49_246540	cytochrome c1, heme protein	2123.05	2.03	2123.04	2123.04	0.0013	0.6322	9.1285	86	104	(R)GTLVEGADFYLPTAQEQQR(L)		54.6682	158941	Pass One Match	50	b2°b3b3°b4b4°b5b5°b6b6°b7b7°b8b8°b9b9°b10b10°b11b11°b12b13b14b15°b17°y2*y3y4y4°y5y5°y6y7y8y8°y9y9°y10y10*y11y11°y12y12°y13y14y14*y14°y15y15°y16y19	10.85	0.0129
TGME49_246540	cytochrome c1, heme protein	2123.05	2.02	2123.04	2123.04	-0.0008	-0.3834	9.3007	86	104	(R)GTLVEGADFYLPTAQEQQR(L)		54.8776	149735	Pass One Match	48	b2b2°b3b3°b4b5b5°b6°b7b7°b8b8°b9b9°b10b10°b11b11°b12b13b14b14°b15b15*b15°b16y3y3*y4y4°y5y5*y6y6°y7y8y8°y9y10y10°y11y12y12°y14y15y15°y16y19	13.3488	0.0092
TGME49_246540	cytochrome c1, heme protein	1709.86	2	1709.85	1709.85	0.0055	3.2221	7.3124	276	290	(R)HFGPDYLMALLGGYR(D)		61.6132	1584	Pass One Match	10	b2b6b8b9°b10b12b12°b13°y3y10	29.3716	0.0181
TGME49_247410	hypothetical protein	1613.83	2	1613.82	1613.82	0.0023	1.4012	7.6383	65	78	(R)LTFFDTESVALQSR(L)		57.5224	19785	Pass One Match	27	b2°b3°b5b6b6°b7°b8°b10°b11y1y2y3y4y5y5°y6y6*y7y8y9y9°y10y10*y11y12y12°y14	19.704	0.0212
TGME49_247410	hypothetical protein	1613.82	2	1613.81	1613.82	-0.0028	-1.7133	8.6942	65	78	(R)LTFFDTESVALQSR(L)		57.4125	23205	Pass One Match	26	b2b2°b3°b5b6b6°b9°b12*y2y3y3*y4y4°y5y6y7y7°y8y9y10y10°y11y12y12°y13y13°	17.3289	0.0156
TGME49_247410	hypothetical protein	1613.83	2	1613.82	1613.82	-0.0015	-0.9417	8.4573	65	78	(R)LTFFDTESVALQSR(L)		57.6854	18933	Pass One Match	23	b2°b4b9b9°y2y3y3*y4y4°y5y6y7y8y9y9*y10y10°y11y11°y12y12°y13*y14	17.5609	0.0162
TGME49_247410	hypothetical protein	1131.57	2.96	1131.56	1131.56	-0.0012	-1.0973	7.458	115	123	(R)LPFQPMQDR(Y)		40.116	11488	Pass One Match	4	b4b7*y3*y5	13.4991	0.0099
TGME49_249900	adenine nucleotide translocator, putative	1221.66	2.94	1221.65	1221.65	0.0055	4.5019	7.2258	27	39	(K)DFLAGGISAGVSK(T)		46.2431	9757	Pass One Match	12	b4b6°b12y2°y4y4°y5y8°y9y10y11y13	20.8643	0.0258
TGME49_249900	adenine nucleotide translocator, putative	1221.65	2.93	1221.65	1221.65	0.0001	0.1046	7.0567	27	39	(K)DFLAGGISAGVSK(T)		46.4036	8436	Pass One Match	8	b2b11°y2y4y5y9y11y13	15.9728	0.016
TGME49_249900	adenine nucleotide translocator, putative	1515.82	2	1515.81	1515.81	0.0008	0.5443	7.683	50	62	(K)MLIQTQDSIPEIK(E)		49.542	9434	Pass One Match	11	b3b5°b9y2y3y4y4°y5y9*y10y13	26.2731	0.0209
TGME49_249900	adenine nucleotide translocator, putative	1286.64	2.06	1286.63	1286.63	0.0002	0.1772	7.3184	69	78	(R)YTGIVDCFRR(V)	Carbamidomethyl C (7)	37.5324	7291	Pass One Match	6	b2°y3y5y5°y6y9	21.8887	0.0181
TGME49_249900	adenine nucleotide translocator, putative	1130.54	2.92	1130.53	1130.53	0.0007	0.6545	7.0733	69	77	(R)YTGIVDCFR(R)	Carbamidomethyl C (7)	43.5763	7888	Pass One Match	7	y3y4y4°y5y7y8°y9	20.9312	0.0229
TGME49_249900	adenine nucleotide translocator, putative	1302.69	2.97	1302.69	1302.68	0.0052	3.9889	7.372	79	90	(R)VSAEQGVASLWR(G)		49.721	30234	Pass One Match	13	b2°b7°b8*b10y2y4y5y6y7y8*y9y10y12	17.0708	0.0157
TGME49_249900	adenine nucleotide translocator, putative	1302.69	2.97	1302.68	1302.68	0.0002	0.1174	7.9132	79	90	(R)VSAEQGVASLWR(G)		49.9714	30243	Pass One Match	17	b2°y1y2y3y4y5y6y7y8*y9y9°y10y10*y11y11*y11°y12	20.3352	0.0136
TGME49_249900	adenine nucleotide translocator, putative	1480.74	2	1480.73	1480.73	0.002	1.3791	7.3479	99	110	(R)YFPTQAFNFAFK(D)		66.0149	3275	Pass One Match	13	b3b7°b8b10°b11y3y4y5y9y9*y10y10*y12	36.4321	0.0195
TGME49_249900	adenine nucleotide translocator, putative	1679.95	2.29	1679.94	1679.94	0	0.011	7.2115	300	315	(R)GAGGALVLVFYDELKK(M)		67.0923	1946	Pass One Match	9	b2b8b10y4y7y8y8°y9y10	23.2392	0.0169
TGME49_252630	hypothetical protein	1114.56	2.85	1114.56	1114.55	0.0068	6.1214	7.0144	95	103	(K)NVLSFYDTR(K)		46.0811	3423	Pass One Match	8	b4*y2y4y5°y6y7y8°y9	10.605	0.0178
TGME49_252630	hypothetical protein	1114.56	2.84	1114.56	1114.55	0.0055	4.9496	7.019	95	103	(K)NVLSFYDTR(K)		46.2328	3527	Pass One Match	6	b5b6°y2y4y6y7	16.7785	0.0151
TGME49_252630	hypothetical protein	2647.3	3.52	2647.3	2647.3	0.0087	3.2957	7.2385	113	136	(R)LQQDLAVIDHHVNSTQAADVTKDE(-)		37.782	19365	Pass One Match	22	b2b4°b5y1y2°y3y3°y4y5y6y6°y7°y9°y10y10°y11y12y13y15y15*y22°y24	26.5687	0.015
TGME49_252630	hypothetical protein	2647.3	3.6	2647.3	2647.3	0.0059	2.2406	7.4111	113	136	(R)LQQDLAVIDHHVNSTQAADVTKDE(-)		37.9506	17695	Pass One Match	18	b2*b3b3*b6b7*b13°y1°y3y3°y4y5y6y8y13°y15y20y21y24	21.8801	0.0117
TGME49_258060	myosin heavy chain, putative	1484.85	2	1484.84	1484.84	-0.0018	-1.2341	7.9645	31	43	(K)AASLKLELQNIER(E)		45.2538	16151	Missed Cleavage	19	b2b3b3°b6b6°y2y4y4*y4°y5y5*y5°y6y7y7°y8y9y12y13	14.2276	0.0148
TGME49_258060	myosin heavy chain, putative	1484.85	2.24	1484.84	1484.84	-0.0037	-2.492	7.6743	31	43	(K)AASLKLELQNIER(E)		45.3897	17859	Missed Cleavage	13	b3°b6b6°y2y4*y5y5*y6y7y7*y8y9y13	19.8936	0.0149
TGME49_258060	myosin heavy chain, putative	2692.4	3.88	2692.4	2692.41	-0.0025	-0.9247	7.7075	57	80	(R)DRNIGLFNLLQHHNFAGLSVNNAK(L)		60.0667	14781	Missed Cleavage	16	b2°b3b5b6b6*b7b8b11y2y3y4y4*y5y6y6°y24	13.9472	0.0178
TGME49_258060	myosin heavy chain, putative	2692.41	3.87	2692.41	2692.41	0.0044	1.6399	7.843	57	80	(R)DRNIGLFNLLQHHNFAGLSVNNAK(L)		60.2643	14220	Missed Cleavage	18	b3b3*b5b5*b6b7b10b13b14y1y4y4*y5y6y6°y9*y10°y24	21.6754	0.0127
TGME49_258060	myosin heavy chain, putative	2421.29	3.25	2421.27	2421.28	-0.0054	-2.2249	7.7146	59	80	(R)NIGLFNLLQHHNFAGLSVNNAK(L)		63.2552	8841	Pass One Match	19	b2*b4b8*b10y3y4y4*y5y8*y8°y9y9*y10*y11y13*y17y18y19*y20	26.7718	0.0169
TGME49_258060	myosin heavy chain, putative	2421.3	3.24	2421.28	2421.28	0.0036	1.5057	8.0397	59	80	(R)NIGLFNLLQHHNFAGLSVNNAK(L)		63.4427	8548	Pass One Match	20	b2b2*b3b3*b5b5*b6b13y2y4y6y6°y7°y8y9y10y12°y19*y20y22	20.2596	0.0239
TGME49_258060	myosin heavy chain, putative	2501.27	3.57	2501.27	2501.27	0.0034	1.3484	7.0624	87	108	(R)VMWTDLVQGKPDVEDKLSVDAR(E)		53.9299	13954	Missed Cleavage	12	b3b8°y1y2y5y5°y7y13y16y16*y19y22	26.8284	0.0189
TGME49_258060	myosin heavy chain, putative	1777.78	2.3	1777.77	1777.77	-0.0015	-0.8427	8.2995	152	166	(R)RSSCLNAFSSFDACR(T)	Carbamidomethyl C (4), Carbamidomethyl C (14)	42.6045	7481	Missed Cleavage	18	b2b5b6b7b8°b10b11b12b13°y2y3y5°y6y7y8y10°y14*y15	20.9049	0.0261
TGME49_258060	myosin heavy chain, putative	1777.79	2.29	1777.78	1777.77	0.0066	3.6916	8.6133	152	166	(R)RSSCLNAFSSFDACR(T)	Carbamidomethyl C (4), Carbamidomethyl C (14)	42.7491	7776	Missed Cleavage	21	b1b3b4b6b7b8°b9b9*b12b13y3y4y5y6y7y8y9y10°y11°y13y15	28.453	0.0245
TGME49_258060	myosin heavy chain, putative	1621.68	2.99	1621.67	1621.67	-0.0026	-1.6076	7.5476	153	166	(R)SSCLNAFSSFDACR(T)	Carbamidomethyl C (3), Carbamidomethyl C (13)	48.4719	42673	Pass One Match	28	b1b1°b2b2°b3b3°b4°b5*b5°b6b6*b6°b12°y3y4y5y6y6°y7y7°y8y9y10y10*y11y12y12°y14	17.8346	0.0136
TGME49_258060	myosin heavy chain, putative	1621.68	2.98	1621.67	1621.67	-0.0006	-0.3476	8.725	153	166	(R)SSCLNAFSSFDACR(T)	Carbamidomethyl C (3), Carbamidomethyl C (13)	48.468	58551	Pass One Match	29	b2°b3b3°b4b4°b5*b5°b6b6*b6°b7*b14°y1y3y4y5y5°y6y7y7°y8y9y9°y10y10*y11y11*y12y14	17.7274	0.0115
TGME49_258060	myosin heavy chain, putative	1621.69	2.99	1621.68	1621.67	0.0029	1.7908	9.0188	153	166	(R)SSCLNAFSSFDACR(T)	Carbamidomethyl C (3), Carbamidomethyl C (13)	48.6733	58644	Pass One Match	30	b1°b2b2°b3b3°b4b5b5*b6b6*b6°b7*b8*b13y1y2y3y4y5y6y6°y7y8y9y10y10*y11y11*y14y14*	13.6575	0.0131
TGME49_258060	myosin heavy chain, putative	1814.02	2.58	1814.01	1814.01	-0.0007	-0.379	8.093	167	183	(R)TGLLKQQSAAVENSLVR(Q)		40.5069	17248	Missed Cleavage	23	b3b6*b8b9°b10b13y3y4y5y5°y6y6°y7y8y8°y9y9*y10y10°y11*y12y12*y17	19.8156	0.0152
TGME49_258060	myosin heavy chain, putative	1814.02	2.6	1814.01	1814.01	-0.0031	-1.697	8.0706	167	183	(R)TGLLKQQSAAVENSLVR(Q)		40.6767	18062	Missed Cleavage	23	b1b1°b8b9*b9°b10b14y4y5y5*y6y7y7*y8y9y10y10°y11y11°y12y12*y13y13*	23.7264	0.0141
TGME49_258060	myosin heavy chain, putative	1301.69	2	1301.69	1301.68	0.0068	5.2249	7.136	172	183	(K)QQSAAVENSLVR(Q)		33.5533	1706	Pass One Match	8	b3°b5b7*b9°b10*y4y6y12	31.7709	0.0254
TGME49_258060	myosin heavy chain, putative	1212.74	2	1212.73	1212.73	0.0028	2.3263	7.3771	198	208	(R)RAVLLDLVEGK(-)		52.9674	52442	Missed Cleavage	19	b3b4b5b6b6°b7b8b9b10y1y2y3y3°y4y4°y5y6y7y11	12.4427	0.0126
TGME49_258060	myosin heavy chain, putative	1212.74	2	1212.73	1212.73	0.0015	1.2482	8.472	198	208	(R)RAVLLDLVEGK(-)		52.805	75817	Missed Cleavage	20	b1b3b4b5b6b7b7°b8b9y1y2y3y3°y4y4°y5y6y7y10°y11	16.5986	0.01
TGME49_258060	myosin heavy chain, putative	1212.74	2	1212.74	1212.73	0.0042	3.4716	8.3914	198	208	(R)RAVLLDLVEGK(-)		53.0249	75104	Missed Cleavage	20	b2b3b4b5b6b6°b7b7°b8b9b10y1y2y3y3°y4y5y6y7y11	18.6185	0.007
TGME49_258060	myosin heavy chain, putative	1056.63	2.74	1056.63	1056.63	-0.0024	-2.2554	7.5028	199	208	(R)AVLLDLVEGK(-)		57.9246	13921	Pass One Match	15	b2b6b7y2y3y3°y4y5y5°y6y6°y7y8y9y10	11.7978	0.0092
TGME49_258060	myosin heavy chain, putative	1056.63	2.67	1056.63	1056.63	-0.0011	-1.0082	8.4429	199	208	(R)AVLLDLVEGK(-)		57.788	21662	Pass One Match	14	b2b5b6°b8y2y3y3°y4y5y6y7y8y9y10	18.466	0.0086
TGME49_258060	myosin heavy chain, putative	1056.64	2.68	1056.63	1056.63	0.0025	2.4054	8.6916	199	208	(R)AVLLDLVEGK(-)		58.0494	21768	Pass One Match	13	b2b6b7y2y3y3°y4y5y6y7y8y9y10	7.2663	0.0095
TGME49_260180	hypothetical protein	1072.62	2.86	1072.62	1072.62	0.0001	0.0822	8.032	2	13	(M)AFAGAAAPLGVK(G)		38.7988	4760	Pass One Match	9	b2y1y3y4y5y7y9y10y12	15.3405	0.0145
TGME49_260180	hypothetical protein	1072.62	2.89	1072.62	1072.62	0.0008	0.7307	8.01	2	13	(M)AFAGAAAPLGVK(G)		38.9541	4429	Pass One Match	10	b3b4b5y3y4y5y6y8y9y10	19.1698	0.014
TGME49_260180	hypothetical protein	1653.76	2	1653.75	1653.74	0.0083	5.0046	7.0293	77	89	(K)LYPDYSQNYFDTK(W)		45.9283	10132	Pass One Match	12	b8*b9b9*b10b10°b11b11*y6y8y9y10*y11	26.4497	0.0267
TGME49_260180	hypothetical protein	1653.76	2	1653.75	1653.74	0.0049	2.9902	8.3113	77	89	(K)LYPDYSQNYFDTK(W)		45.9611	14323	Pass One Match	16	b4°b5b7*b9b9*b13y2y3y3°y4y4°y5y7*y8y9y11	30.7873	0.0192
TGME49_260180	hypothetical protein	1680.87	2.28	1680.86	1680.87	-0.01	-5.9764	7.9324	95	108	(R)KVYLDDETTVEQLK(A)		38.1425	14320	Missed Cleavage	16	b5b6b7b8b9y2y3y3*y4y6y6°y8*y12y13y13°y14	26.7534	0.0191
TGME49_260180	hypothetical protein	1680.87	2.26	1680.86	1680.87	-0.0097	-5.7994	8.1658	95	108	(R)KVYLDDETTVEQLK(A)		38.3065	12745	Missed Cleavage	21	b3b6b7b7°b8b10b11°b12y2y3y3*y4y6y6°y9y10y10°y11y12y13y14	22.267	0.0151
TGME49_260180	hypothetical protein	1552.79	2	1552.78	1552.77	0.003	1.9076	7.556	96	108	(K)VYLDDETTVEQLK(A)		42.6856	24580	Pass One Match	16	b2y3y3*y4y4°y5y6y7y7°y8y8°y9y10y11y11°y13	13.4092	0.0123
TGME49_260180	hypothetical protein	2270.17	2.88	2270.17	2270.16	0.0179	7.8813	7.1436	96	115	(K)VYLDDETTVEQLKAQIYGGK(A)		55.1258	38825	Missed Cleavage	20	b2b3b4b7b9°b10°b11°y1y3y4y6y6*y9y9*y10y17y17°y18y19*y20	29.2687	0.0174
TGME49_260180	hypothetical protein	1552.78	2.98	1552.77	1552.77	-0.0039	-2.533	8.4893	96	108	(K)VYLDDETTVEQLK(A)		42.7355	34289	Pass One Match	16	b2y2y3y3*y4y4°y5y6y6*y7y8y9y10y10°y11y13	10.5103	0.0137
TGME49_260180	hypothetical protein	2270.17	2.88	2270.16	2270.16	0.0038	1.6897	7.9179	96	115	(K)VYLDDETTVEQLKAQIYGGK(A)		54.9916	49092	Missed Cleavage	19	b2b5b15b18°y2y3y4y5y6*y9y11y11*y13y13*y13°y14y17y18y20	25.1988	0.0144
TGME49_260180	hypothetical protein	1552.79	2.98	1552.78	1552.77	0.0048	3.114	8.3161	96	108	(K)VYLDDETTVEQLK(A)		42.9124	35125	Pass One Match	17	b2b5y3*y4y4°y5y6y7y8y8°y9y9°y10y10°y11y11°y13	15.0585	0.0136
TGME49_260180	hypothetical protein	2270.17	2.87	2270.15	2270.16	-0.0017	-0.7661	7.7819	96	115	(K)VYLDDETTVEQLKAQIYGGK(A)		55.213	46397	Missed Cleavage	12	b8y3y4y6y10y11y11*y13y15°y18y18°y20	22.0479	0.0123
TGME49_260180	hypothetical protein	1649.82	2.09	1649.81	1649.81	0.0027	1.6293	7.8466	127	141	(R)GRVFEDADNVAMAVR(A)		41.3192	11410	Missed Cleavage	28	b2b3b4b5b6b7b8b9b9*b9°b10*b11*b13b14°y1y2y3y4y5y6y7y7*y9y9*y10y10*y13y15	22.3171	0.0135
TGME49_260180	hypothetical protein	1649.82	2.05	1649.81	1649.81	-0.0002	-0.1508	8.5854	127	141	(R)GRVFEDADNVAMAVR(A)		41.3846	21568	Missed Cleavage	21	b2b4b5b6b6°b7b8b8°b9b9°b11b14y3y4y5y6y7y10y10°y11*y15	17.4473	0.0128
TGME49_260180	hypothetical protein	1649.82	2.06	1649.81	1649.81	0.001	0.6254	8.5661	127	141	(R)GRVFEDADNVAMAVR(A)		41.5326	21987	Missed Cleavage	23	b2b4b5b6b7b8b8°b9b10b11b11*b12b14y3y4y5y6y7y8y10°y12°y13y15	16.4249	0.0176
TGME49_260180	hypothetical protein	1436.69	2	1436.68	1436.68	-0.0007	-0.4586	7.4135	129	141	(R)VFEDADNVAMAVR(A)		43.4514	18193	Pass One Match	16	b10b11°y1y2y3y4y5y6y7y8°y9y9°y10y10°y11y11*	23.6352	0.0119
TGME49_260180	hypothetical protein	1436.69	2.98	1436.68	1436.68	0.0012	0.8162	8.3212	129	141	(R)VFEDADNVAMAVR(A)		43.5233	27435	Pass One Match	16	b1b2b11°y2y3y4y5y6y7y8y9y10y10°y11y11*y13	22.0357	0.0102
TGME49_260180	hypothetical protein	1436.69	2.98	1436.69	1436.68	0.0018	1.2209	8.592	129	141	(R)VFEDADNVAMAVR(A)		43.6903	26370	Pass One Match	15	b2b5°y2y3y4y5y6y7y8y8*y9y10y10*y11y11°	7.7885	0.0128
TGME49_260180	hypothetical protein	975.561	2	975.554	975.551	0.0035	3.5518	7.9778	150	157	(R)LLLFQDNL(-)		69.1033	52653	Pass One Match	23	b2b3b4b5b5*b6b6°b7*b8b8*y3y4y4°y5y5*y5°y6y6*y7y7*y7°y8y8*	9.6831	0.0096
TGME49_260180	hypothetical protein	975.561	2	975.556	975.551	0.0049	4.9958	8.8753	150	157	(R)LLLFQDNL(-)		69.1106	79076	Pass One Match	27	b2b3b4b5b5*b6b6°b7b7*b7°b8b8*y2y2*y3y3*y4y4°y5y5*y5°y6y6°y7y7*y8y8*	10.8457	0.0079
TGME49_260180	hypothetical protein	975.559	2	975.555	975.551	0.004	4.0612	8.7992	150	157	(R)LLLFQDNL(-)		69.3097	73997	Pass One Match	29	b2b3b4b5b5*b6b6*b6°b7*b7°b8b8*y2y2*y3y3*y3°y4y4°y5y5*y5°y6y6*y7y7*y7°y8y8*	11.0095	0.0119
TGME49_261950	ATP synthase beta subunit ATP-B	1189.59	2.78	1189.58	1189.58	0.0025	2.1275	7.8082	2	11	(M)ASPALQTCWR(N)	Carbamidomethyl C (8)	44.6619	1767	Pass One Match	5	b2°b6°y5y7°y8	32.7298	0.0208
TGME49_261950	ATP synthase beta subunit ATP-B	1677.93	2.5	1677.92	1677.93	-0.0044	-2.6104	8.804	116	130	(R)LVLEVAQHLGENTVR(T)		46.8961	76118	Pass One Match	31	b2b3b4b5b8b11b14y1y2y3°y4y4*y4°y5y6y6*y6°y7y7*y8y9y9*y9°y10y11y12y13y13°y14y15y15*	13.1018	0.0149
TGME49_261950	ATP synthase beta subunit ATP-B	1677.94	2.49	1677.93	1677.93	0.0022	1.3073	9.5766	116	130	(R)LVLEVAQHLGENTVR(T)		46.8265	107268	Pass One Match	33	b2b3b4b5b5°b6b9b10°y1y2y3°y4y4*y5y5*y6y6*y6°y7y7°y8y8°y9y9*y9°y10y11y12y12*y13y13*y14y15	15.3426	0.0091
TGME49_261950	ATP synthase beta subunit ATP-B	1677.94	2.5	1677.93	1677.93	-0.0022	-1.3374	9.5715	116	130	(R)LVLEVAQHLGENTVR(T)		46.9579	102754	Pass One Match	31	b2b3b4b8b8*b11b14*y1y2y4y4*y5y6y6*y6°y7y7*y8y8*y9y9*y9°y10y11y11°y12y12°y13y14y15y15*	12.9648	0.0109
TGME49_261950	ATP synthase beta subunit ATP-B	1276.67	2.97	1276.66	1276.66	0.0051	3.9708	8.2085	131	142	(R)TIAMDATEGLVR(G)		44.236	56520	Pass One Match	16	b1°b2b3b3°b5°y2y3y4y5y6y7y7°y8y8°y9y10	18.3591	0.0142
TGME49_261950	ATP synthase beta subunit ATP-B	1276.67	2.96	1276.66	1276.66	0.0035	2.7261	9.37	131	142	(R)TIAMDATEGLVR(G)		44.1921	82858	Pass One Match	12	b3b3°b4°y1y2y4y5y6y7y8y9y10	9.2779	0.0121
TGME49_261950	ATP synthase beta subunit ATP-B	1276.67	2.96	1276.66	1276.66	0.0029	2.2595	9.3703	131	142	(R)TIAMDATEGLVR(G)		44.3883	85847	Pass One Match	15	b3b11y1y2y3y4y5y5°y6y7y8y8°y9y10y10°	19.68	0.0114
TGME49_261950	ATP synthase beta subunit ATP-B	2220.25	2.89	2220.25	2220.23	0.0195	8.7711	8.512	143	164	(R)GQKVVDTGAPIQVPVGVETLGR(I)		50.8066	45773	Missed Cleavage	32	b2b4b5b6b6°b7b7°b8b8*b9b9°b11b12b13b19y1y3y4y5y6y7y7°y8y9y10y11y11*y12y13y13*y16°y22	18.9713	0.0139
TGME49_261950	ATP synthase beta subunit ATP-B	2220.25	2.88	2220.24	2220.23	0.0045	2.0299	9.2125	143	164	(R)GQKVVDTGAPIQVPVGVETLGR(I)		50.6558	64441	Missed Cleavage	34	b2b4b4*b5b6b6°b7°b8b9b9°b10b11b11°b12b13b19*y3y4y4°y5y5°y6y7y8y9y9°y10y10°y11y11*y11°y13y16y22	17.1034	0.013
TGME49_261950	ATP synthase beta subunit ATP-B	2220.26	2.84	2220.24	2220.23	0.0084	3.765	9.1157	143	164	(R)GQKVVDTGAPIQVPVGVETLGR(I)		50.9297	69386	Missed Cleavage	31	b2b3*b4b4*b5b6b6°b7b7°b9b9°b11b13b15y4y4°y5y5°y6y7y8y9y9°y10y11y11*y12y13y15y16y22	11.5835	0.0106
TGME49_261950	ATP synthase beta subunit ATP-B	1907.08	2.02	1907.07	1907.06	0.0078	4.0893	9.1537	146	164	(K)VVDTGAPIQVPVGVETLGR(I)		55.1354	218815	Pass One Match	48	b2b3b4b4°b5b5°b6b6°b7b7°b8b8°b9b9°b10b10°b12b13*b14b14°b17b17°b18b19y2y3y4y4°y5y5°y6y7y8y9y9°y10y10°y11y11*y12y13y13*y13°y14y15y16y17y19	11.1824	0.0093
TGME49_261950	ATP synthase beta subunit ATP-B	1907.08	2.02	1907.07	1907.06	0.0055	2.8889	10.0151	146	164	(K)VVDTGAPIQVPVGVETLGR(I)		54.9985	300052	Pass One Match	46	b2b3b4b4°b5b5°b6b6°b7b7°b8b8°b9b9°b10b10°b12b14b15b17b17*b17°b18*b19y2y3y4y4°y5y5°y6y7y8y9y9°y10y11y12y13y13*y13°y14y15y16y17y19	12.5177	0.0096
TGME49_261950	ATP synthase beta subunit ATP-B	1907.08	2.02	1907.06	1907.06	0.0045	2.3368	10.0783	146	164	(K)VVDTGAPIQVPVGVETLGR(I)		55.2255	304120	Pass One Match	49	b2b3b4b5b5°b6b6°b7b7°b8b8°b9b9°b10b10°b12b14b14*b15b17b17*b18°b19y2y3y4y4°y5y5°y6y7y7°y8y9y9°y10y11y11*y12y13y13*y13°y14y14°y15y16y17y18*y19	12.226	0.0087
TGME49_261950	ATP synthase beta subunit ATP-B	2053.05	2.86	2053.05	2053.05	0.0042	2.0216	8.4102	165	183	(R)IMNVIGEPVDECGPVPAKK(T)	Carbamidomethyl C (12)	42.5196	29538	Pass One Match	24	b2b3b4*b7*b8*b9b9°b11b15°y1y2y3y4y6y7y9y10y12y12°y14y14°y15y17y19	21.8156	0.013
TGME49_261950	ATP synthase beta subunit ATP-B	2053.05	2.84	2053.04	2053.05	-0.002	-0.9663	9.2608	165	183	(R)IMNVIGEPVDECGPVPAKK(T)	Carbamidomethyl C (12)	42.472	66226	Pass One Match	23	b2b3b4b4*b7°b8°b12*b13°y3y4y5y6y7y8y9y10y12y13°y14y14°y15y15°y19	28.8257	0.013
TGME49_261950	ATP synthase beta subunit ATP-B	2053.06	2.83	2053.05	2053.05	0.0041	2.0006	9.5933	165	183	(R)IMNVIGEPVDECGPVPAKK(T)	Carbamidomethyl C (12)	42.643	69828	Pass One Match	23	b2b3b4b7*b8b9b12*b13y2y3y4y6y7y8y9y9°y10y12y13y14y15y17y19	19.2243	0.0126
TGME49_261950	ATP synthase beta subunit ATP-B	2057.1	2.04	2057.09	2057.09	0.0001	0.0585	9.3568	190	209	(R)AAPLFADQSTEPGLLQTGIK(V)		57.0869	186876	Pass One Match	52	b2b3b4b5b6b7b7°b8b8°b9°b10b10°b11b11°b12b12°b14b15b15°b16b16°b17b20y1y2y3y4y5y5*y5°y6y8y9y9°y10y10°y11y11°y12y12°y13y13*y13°y14y14°y15y15°y16y17y18y18°y20	10.1259	0.0105
TGME49_261950	ATP synthase beta subunit ATP-B	2057.1	2.04	2057.09	2057.09	-0.0015	-0.7232	9.9962	190	209	(R)AAPLFADQSTEPGLLQTGIK(V)		56.9355	254673	Pass One Match	56	b3b4b5b6b7b8b8°b9°b10b10°b11b11°b12*b13*b14b14°b15b16b16°b17b17*b19*b20y1y2y3y4y5y5*y5°y6y7y7*y7°y8y9y9°y10y10°y11y12y12°y13y13*y13°y14y14°y15y15°y16y16°y17y18y18°y19y20	14.1865	0.0105
TGME49_261950	ATP synthase beta subunit ATP-B	2057.11	2.04	2057.09	2057.09	0.0011	0.5355	10.1595	190	209	(R)AAPLFADQSTEPGLLQTGIK(V)		57.2041	261081	Pass One Match	65	b2b3b4b5b6b7b7°b8b8*b8°b9°b10b10°b11b11°b12b12*b13b13°b14b14°b15b15*b15°b16b16°b17b17*b18b18*b19*b20b20°y1y2y3y4y4°y5y5*y5°y6y7y8y9y9°y10y10°y11y11°y12y12*y12°y13y13*y13°y14y14°y15y16y17y17°y18y18°y20	12.4062	0.0127
TGME49_261950	ATP synthase beta subunit ATP-B	1088.64	2.8	1088.64	1088.63	0.0006	0.5624	8.4688	210	219	(K)VVDLLAPYAK(G)		50.6514	46075	Pass One Match	13	b2b3b3°y1y2y3y4y5y6y7y8y9y10	7.5679	0.0083
TGME49_261950	ATP synthase beta subunit ATP-B	1088.64	2.85	1088.64	1088.63	0.0009	0.8215	9.3964	210	219	(K)VVDLLAPYAK(G)		50.5822	75827	Pass One Match	13	b2b3b4b4°y1y2y3y4y5y6y7y8y10	21.4006	0.0116
TGME49_261950	ATP synthase beta subunit ATP-B	1088.64	2.83	1088.64	1088.63	0.0004	0.344	9.6091	210	219	(K)VVDLLAPYAK(G)		50.8324	83285	Pass One Match	14	b1b2b3b4b6°y1y3y4y5y6y7y8y9y10	14.4528	0.0125
TGME49_261950	ATP synthase beta subunit ATP-B	975.567	2.93	975.561	975.562	-0.0011	-1.1578	8.1945	223	233	(K)IGLFGGAGVGK(T)		45.8367	22652	Pass One Match	10	b4b9y1y2y3y4y7y8y10y11	19.0684	0.0167
TGME49_261950	ATP synthase beta subunit ATP-B	975.57	2.9	975.565	975.562	0.0032	3.2625	9.2334	223	233	(K)IGLFGGAGVGK(T)		45.9707	31665	Pass One Match	10	b4y2y3y4y6y7y8y9y10y11	12.2721	0.0115
TGME49_261950	ATP synthase beta subunit ATP-B	975.567	2.92	975.562	975.562	-0.0003	-0.3236	9.605	223	233	(K)IGLFGGAGVGK(T)		46.1242	30676	Pass One Match	12	b5b7y1y2y3y4y5y7y8y9y10y11	6.692	0.0111
TGME49_261950	ATP synthase beta subunit ATP-B	1571.89	2	1571.88	1571.88	-0.0063	-3.9804	7.3532	234	247	(K)TVLIMELINNVANK(H)		75.7113	1563	Pass One Match	6	b2b3°y3y6y9y10	15.3409	0.0169
TGME49_261950	ATP synthase beta subunit ATP-B	1571.9	2	1571.89	1571.88	0.0032	2.0526	7.9164	234	247	(K)TVLIMELINNVANK(H)		75.8399	1937	Pass One Match	7	b2b3°y3y6y7y9y10	26.3333	0.01
TGME49_261950	ATP synthase beta subunit ATP-B	1319.66	2	1319.65	1319.65	0.0023	1.7163	8.4783	248	260	(K)HGGFSVFAGVGER(T)		44.1772	9116	Pass One Match	10	b1b2b3b8°y3y5y6y7y12y13	27.088	0.0159
TGME49_261950	ATP synthase beta subunit ATP-B	1319.65	2	1319.64	1319.65	-0.0064	-4.831	8.5214	248	260	(K)HGGFSVFAGVGER(T)		44.3505	9270	Pass One Match	10	b2b4b5b11y6y7y8y12y12°y13	14.5737	0.015
TGME49_261950	ATP synthase beta subunit ATP-B	2095	3	2095	2094.99	0.0078	3.7031	7.2174	261	278	(R)TREGNDLYHEMMTTGVIK(R)		47.8228	3440	Pass One Match	8	b6b7b9b10y7y11°y17*y18*	15.662	0.0153
TGME49_261950	ATP synthase beta subunit ATP-B	2111	2.88	2110.99	2110.99	0.001	0.4657	7.9766	261	278	(R)TREGNDLYHEMMTTGVIK(R)	Oxidation M (11)	42.7474	15614	Variable Modification	7	b7b8b10b12y9y11°y12°	25.5478	0.0218
TGME49_261950	ATP synthase beta subunit ATP-B	1993.95	2.77	1993.95	1993.95	-0.0011	-0.5703	7.3292	263	279	(R)EGNDLYHEMMTTGVIKR(K)		47.0092	2270	Pass One Match	4	b4°y5y10°y16	32.5168	0.0164
TGME49_261950	ATP synthase beta subunit ATP-B	1853.86	2.67	1853.85	1853.84	0.0043	2.2983	7.5089	263	278	(R)EGNDLYHEMMTTGVIK(R)	Oxidation M (9)	47.1711	6579	Variable Modification	6	b3°b13°y4y5y7°y16	29.2705	0.0174
TGME49_261950	ATP synthase beta subunit ATP-B	2356.17	3	2356.16	2356.14	0.0166	7.0508	7.384	287	308	(K)FDFTGSKAALVYGQMNEPPGAR(A)		48.6358	2016	Missed Cleavage	8	b1b2b2°b4b14°y12y13°y17*	30.0252	0.0285
TGME49_261950	ATP synthase beta subunit ATP-B	1573.79	2.02	1573.78	1573.78	0.0007	0.4678	8.8667	294	308	(K)AALVYGQMNEPPGAR(A)		37.1092	54258	Pass One Match	24	b2b7*b8*b9b10*b10°b11b11*b12b12°y2y3y5y6°y7*y8y8*y9y9*y10y10*y12*y14y15	29.3538	0.0674
TGME49_261950	ATP synthase beta subunit ATP-B	1573.78	2	1573.77	1573.78	-0.0062	-3.9317	9.5275	294	308	(K)AALVYGQMNEPPGAR(A)		37.2037	55599	Pass One Match	24	b2b3b4b5b10b11*b12°b13y2y3y4y5y7y7*y8y8°y9y9°y10y10°y11y12y13°y15	26.7637	0.0516
TGME49_261950	ATP synthase beta subunit ATP-B	1439.79	2	1439.79	1439.79	-0.004	-2.7651	7.2888	311	323	(R)VALTALSVAEYFR(D)		67.3874	1919	Pass One Match	7	b9b10°y1y5y6y7y8	21.3178	0.0183
TGME49_261950	ATP synthase beta subunit ATP-B	1439.79	2	1439.78	1439.79	-0.0061	-4.2678	8.6061	311	323	(R)VALTALSVAEYFR(D)		67.3742	2418	Pass One Match	11	b5°b7°y1y3y4y5y7y8y8°y9y10	22.936	0.0167
TGME49_261950	ATP synthase beta subunit ATP-B	1439.81	2	1439.8	1439.79	0.0081	5.6036	8.666	311	323	(R)VALTALSVAEYFR(D)		67.5802	2411	Pass One Match	12	b4°b7b10°y3y5y6y7y8y9y9°y10y13	22.8076	0.0115
TGME49_261950	ATP synthase beta subunit ATP-B	1435.76	2.98	1435.76	1435.75	0.0014	1.0009	8.6955	340	353	(R)FTQAGSEVSALLGR(I)		51.4828	106462	Pass One Match	28	b2b2°b3b3°b4b4°b5b6b7b7°b8°y1y2y3y4y5y6y7y8y9y10y10°y11y11°y12y12*y12°y14	14.8022	0.0107
TGME49_261950	ATP synthase beta subunit ATP-B	1435.76	2.97	1435.76	1435.75	0.0018	1.2659	9.6546	340	353	(R)FTQAGSEVSALLGR(I)		51.3505	135014	Pass One Match	33	b2b2°b3°b4b4*b4°b5°b6b6°b8*b9b10°b11°b14°y1y2y3y4y5y6y7y8y8°y9y10y10°y11y11°y12y12*y13*y14y14*	15.6876	0.0113
TGME49_261950	ATP synthase beta subunit ATP-B	1435.77	2.98	1435.76	1435.75	0.0034	2.3443	9.8122	340	353	(R)FTQAGSEVSALLGR(I)		51.6064	144586	Pass One Match	29	b1b2b2°b3°b4b5b6b7°b11b11*b12°y1y2y3y4y5y6y6°y7y8y8°y9y10y10°y11y11°y12y12*y14	11.559	0.0112
TGME49_261950	ATP synthase beta subunit ATP-B	2257.2	2.35	2257.19	2257.18	0.0063	2.7895	8.9006	354	374	(R)IPSAVGYQPTLATDLGQLQER(I)		56.8772	116977	Pass One Match	42	b5b5°b6b6°b7b7°b8b8*b10b10°b11b12b13b13*b14b15*b17b21y1y2y3y3*y4y4°y5y5°y6y6*y7y8*y9y10°y11*y12y13y13°y14y15y16y16°y20y21	13.6334	0.0095
TGME49_261950	ATP synthase beta subunit ATP-B	2257.2	2.33	2257.19	2257.18	0.0032	1.4283	9.8917	354	374	(R)IPSAVGYQPTLATDLGQLQER(I)		56.7476	165141	Pass One Match	51	b1b3b4b5b6b6°b7b7°b8b8°b9°b10b10°b11b11°b12b13b14b14*b15b15°b17°b18y1y2y2°y3y3*y3°y4*y4°y5°y6y6*y6°y7y7*y8*y9y9*y10°y12y12°y13y13°y14y14*y15y16y17y21	14.9868	0.0129
TGME49_261950	ATP synthase beta subunit ATP-B	2257.21	2.32	2257.19	2257.18	0.0081	3.5872	9.8981	354	374	(R)IPSAVGYQPTLATDLGQLQER(I)		57.018	160148	Pass One Match	50	b3b3°b4b5b5°b6b7b7°b8b8°b9*b10b10°b11b11°b12b13b14b15b21y1y2y2°y3y3*y3°y5y5°y6y6*y7y7*y8*y9y10°y11*y12y13y13°y14y14*y14°y15y15°y16y16*y17y18y20y21	15.7837	0.0138
TGME49_261950	ATP synthase beta subunit ATP-B	2801.49	4.44	2801.49	2801.5	-0.0094	-3.3588	8.3795	354	379	(R)IPSAVGYQPTLATDLGQLQERITTTK(K)		55.2032	1546	Missed Cleavage	31	b1b3°b4b4°b6°b7b7°b8b8*b9b9°b11b11*b13*b13°b14b14°b15*b17*b18*b18°b19°y2y4y5y8y9y9*y11*y12°y17°	32.5193	0.0314
TGME49_261950	ATP synthase beta subunit ATP-B	3828.98	3.86	3828.98	3828.97	0.0131	3.4135	8.2266	380	416	(K)KGSITSVQAVYVPADDLTDPAPATTFAHLDATTVLSR(Q)		62.9221	15004	Missed Cleavage	22	b6b6°b7b8b9b10b11b11°b12y3y9y10y11y16y18y20y21y23y23°y25y27y37	22.2232	0.0093
TGME49_261950	ATP synthase beta subunit ATP-B	3828.97	3.86	3828.97	3828.97	0.0094	2.4493	8.933	380	416	(K)KGSITSVQAVYVPADDLTDPAPATTFAHLDATTVLSR(Q)		62.7674	15892	Missed Cleavage	25	b3°b4°b6b8b9b10b11b12b12*b15°b18y3y7y8y9y10y11y15y16y18y19y20y23y25y37	21.5542	0.0103
TGME49_261950	ATP synthase beta subunit ATP-B	3828.97	3.85	3828.97	3828.97	0.0028	0.7371	9.1796	380	416	(K)KGSITSVQAVYVPADDLTDPAPATTFAHLDATTVLSR(Q)		63.0061	10972	Missed Cleavage	23	b5b7b8b9b10b11b12b16y3y4°y7y7°y8y9°y10y14y18y19y20y21y23y25y37	16.8232	0.0131
TGME49_261950	ATP synthase beta subunit ATP-B	2045.07	2.02	2045.06	2045.06	0.0002	0.1187	9.0339	417	435	(R)QIAELGIYPAVDPLDSTSR(M)		60.9851	95899	Pass One Match	46	b1b2*b3b3*b4b4*b4°b5b5*b5°b6b6*b6°b7b7*b7°b8b8*b8°b9b11*b12b12°b19b19*y1y3y4y5y5°y6y6°y7y7°y8y9y10y11y12y12°y13y14y15y15°y16y19	12.914	0.0091
TGME49_261950	ATP synthase beta subunit ATP-B	2045.07	2.02	2045.05	2045.06	-0.0002	-0.0839	10.0954	417	435	(R)QIAELGIYPAVDPLDSTSR(M)		60.9057	129495	Pass One Match	54	b1b2b2*b3b3*b4b4*b4°b5b5*b5°b6b6*b6°b7b7*b7°b8b8°b10b11b11*b12b12°b19*y1y2y3y3°y4y4°y5y5°y6y6°y7y7°y8y9y9°y10y11y12y12°y13y13°y14y14°y15y15°y16y17y19y19*	14.8453	0.012
TGME49_261950	ATP synthase beta subunit ATP-B	2045.07	2.02	2045.06	2045.06	0.0015	0.7157	10.2924	417	435	(R)QIAELGIYPAVDPLDSTSR(M)		61.1403	125481	Pass One Match	55	b1b2b2*b3b3*b4b4*b4°b5b5*b5°b6b6*b6°b7b7*b7°b8b8*b8°b9b10b10*b11b11°b12b12°b13b15°b19y1y2y3y4y4°y5y5°y6y7y7°y8y9y10y11y11°y12y12°y13y14y14°y15y15°y16y17y19	11.5032	0.011
TGME49_261950	ATP synthase beta subunit ATP-B	1829.9	2.75	1829.89	1829.89	0.0041	2.263	9.5656	436	451	(R)MLAPEIVGQEHYDTAR(A)		40.539	77562	Pass One Match	28	b2b3b6°b9°b11b13b13°y1y2y3y4y5y6y6°y7y7°y8y8*y9y9°y10y11y11°y13y13*y14y15y16	17.2016	0.0132
TGME49_261950	ATP synthase beta subunit ATP-B	1829.9	2.72	1829.89	1829.89	0.0015	0.8389	9.5557	436	451	(R)MLAPEIVGQEHYDTAR(A)		40.7151	76919	Pass One Match	21	b2b3b5°y1y2y3y4y4°y5y6y7y8y8°y9y10y10°y11y12°y13y14y16	15.1868	0.0078
TGME49_261950	ATP synthase beta subunit ATP-B	1981.07	2.85	1981.07	1981.05	0.0116	5.8539	8.6357	492	509	(R)FLSQPFTVAEVFTGKPGR(F)		62.2668	143033	Pass One Match	38	b2b3b4b4*b4°b5b5*b5°b6*b6°b7b7°b10b11°b15b18y1y2y3y4y5y6y6°y7y7°y8y9y9°y10y10°y11y12y12°y13y14y15°y17y18	18.3502	0.009
TGME49_261950	ATP synthase beta subunit ATP-B	1981.07	2.87	1981.06	1981.05	0.0014	0.7226	9.6188	492	509	(R)FLSQPFTVAEVFTGKPGR(F)		62.1334	182121	Pass One Match	35	b2b3b4b4°b5b5°b6b6*b6°b7*b8b8*b9*b10b18y1y3y4y5y6y6°y7y7°y8y9y9°y10y10°y11y12y12°y13y14y14°y18	13.137	0.0103
TGME49_261950	ATP synthase beta subunit ATP-B	1981.07	2.84	1981.05	1981.05	-0.0001	-0.0257	9.7632	492	509	(R)FLSQPFTVAEVFTGKPGR(F)		62.3635	177146	Pass One Match	38	b2b3b4b4*b4°b5*b5°b6°b7b7°b8b8°b9*b10b13b15b18y1y2y3y4y5y6y6°y7y8y9y9°y10y10°y11y12y13y14y14°y15y15°y18	15.3056	0.0111
TGME49_261950	ATP synthase beta subunit ATP-B	1075.61	2.89	1075.61	1075.6	0.0033	3.0913	8.362	510	518	(R)FVELPETIK(S)		45.6206	102532	Pass One Match	16	b2b3b3°y1y2y3y3°y4y4°y5y5°y6y7y7°y8y9	7.0546	0.0146
TGME49_261950	ATP synthase beta subunit ATP-B	1075.61	2.87	1075.61	1075.6	0.004	3.7391	9.214	510	518	(R)FVELPETIK(S)		45.6524	145298	Pass One Match	18	b2b3b3°b7°y1y2y3y3°y4y4°y5y5°y6y6°y7y7°y8y9	13.1787	0.0162
TGME49_261950	ATP synthase beta subunit ATP-B	1075.61	2.88	1075.61	1075.6	0.0024	2.2111	9.1707	510	518	(R)FVELPETIK(S)		45.8071	146014	Pass One Match	16	b1b2y1y2y3y3°y4y4°y5y5°y6y6°y7y7°y8y9	15.4567	0.0172
TGME49_261950	ATP synthase beta subunit ATP-B	3263.47	3	3263.47	3263.45	0.0272	8.3476	7.6031	519	546	(K)SAQTILRGECDDLPEMAFYMCGGLEEVR(S)	Carbamidomethyl C (10), Oxidation M (20), Carbamidomethyl C (21)	59.5075	4590	Variable Modification	8	b3°b4b8*b9b9*b13y4y15	20.6982	0.0154
TGME49_261950	ATP synthase beta subunit ATP-B	3263.47	3	3263.45	3263.45	-0.0005	-0.1439	8.193	519	546	(K)SAQTILRGECDDLPEMAFYMCGGLEEVR(S)	Carbamidomethyl C (10), Oxidation M (16), Carbamidomethyl C (21)	59.3535	4966	Variable Modification	11	b12b13y1y4y5y7y8y10y10°y15y28	13.0858	0.0173
TGME49_261950	ATP synthase beta subunit ATP-B	3263.46	3	3263.43	3263.45	-0.0147	-4.5195	8.0511	519	546	(K)SAQTILRGECDDLPEMAFYMCGGLEEVR(S)	Carbamidomethyl C (10), Oxidation M (20), Carbamidomethyl C (21)	59.5718	3711	Variable Modification	10	b2°b9°b11°b13b13*y5y5°y7y15y28	32.49	0.0141
TGME49_261950	ATP synthase beta subunit ATP-B	2494.02	2	2494.01	2494	0.0043	1.7262	7.8847	526	546	(R)GECDDLPEMAFYMCGGLEEVR(S)	Carbamidomethyl C (3), Oxidation M (13), Carbamidomethyl C (14)	60.1273	2476	Variable Modification	16	b2b4b5b12y1y2y4y4°y5°y8y9y9°y11y13y15y21	29.0168	0.0176
TGME49_261950	ATP synthase beta subunit ATP-B	2494.02	2	2494	2494	-0.0019	-0.7803	8.4121	526	546	(R)GECDDLPEMAFYMCGGLEEVR(S)	Carbamidomethyl C (3), Oxidation M (13), Carbamidomethyl C (14)	60.3498	2103	Variable Modification	9	b12y1y3y4y5y8y10y15y21	17.5654	0.02
TGME49_263080	hypothetical protein	1210.69	2	1210.68	1210.68	-0.0001	-0.1112	7.1107	2	15	(M)PAPAASGAAAVLSK(D)		33.9566	1797	Pass One Match	5	b2b4b7°y3y10°	31.5287	0.0201
TGME49_263080	hypothetical protein	1565.78	2	1565.77	1565.77	-0.0072	-4.5958	7.4122	60	71	(R)YTNFSLQHIWEK(Y)		52.4227	1042	Pass One Match	8	b2°b6°b12y2°y5y6°y10°y11	29.0165	0.0181
TGME49_263080	hypothetical protein	1887.01	2	1887	1887	-0.005	-2.6457	7.9387	95	111	(R)LLDPEINAGLTPTVFMR(V)		65.7575	15351	Pass One Match	26	b3b5b5°b6b7b8b10b10*b11b12y2y3y4y5y5°y6y7y8y8°y9y10y11y11°y12y14y17	21.9622	0.0144
TGME49_263080	hypothetical protein	1887.02	2	1887.01	1887	0.0019	0.9869	9.1616	95	111	(R)LLDPEINAGLTPTVFMR(V)		65.6455	19864	Pass One Match	25	b3b4b5b6b6°b7b8b9*b10b11b14b17y2y3y5y6y7y8y9y10y11y12y14y15y17	19.3541	0.0135
TGME49_263080	hypothetical protein	3323.71	3	3323.69	3323.68	0.0074	2.2396	7.843	95	124	(R)LLDPEINAGLTPTVFMRVPPETQDPETQAK(A)	Oxidation M (16)	57.5857	10052	Variable Modification	13	b4°b6b7*b9*b12*b18°y4*y6y7*y12y12°y22y30	19.2577	0.0415
TGME49_263080	hypothetical protein	1887.02	2	1887.01	1887	0.0033	1.7726	9.0744	95	111	(R)LLDPEINAGLTPTVFMR(V)		65.8758	18793	Pass One Match	27	b3b5b7b7*b8b8*b9°b10b11b14y1y2y3y4y6y7y8y9y10y11y11°y12y13y14y14°y15y17	22.4672	0.0171
TGME49_263080	hypothetical protein	1439.71	2	1439.7	1439.7	0.0003	0.1767	7.6589	112	124	(R)VPPETQDPETQAK(A)		20.5281	2368	Pass One Match	5	y3*y5°y6y9y11	37.8756	0.0275
TGME49_263300	eukaryotic porin protein	2277.16	2.9	2277.14	2277.14	0.0074	3.2705	7.3652	33	55	(K)SKNPEIVNTASVSPAGAFDASSK(L)		41.1065	32537	Missed Cleavage	30	b2b3b3*b3°b5b5*b6b7b7*b8*b9b11b11°b12°b13y1y2y3y4y5y6°y7y8y8°y9y10y11y14y16y23	27.433	0.0205
TGME49_263300	eukaryotic porin protein	965.53	2.59	965.525	965.53	-0.0052	-5.3798	7.2357	172	180	(K)AGEFTLSLK(T)		46.8573	7204	Pass One Match	10	y1y2y3y4y5y6y6°y7y8y9	24.639	0.017
TGME49_263990	hypothetical protein	1674.88	2.24	1674.87	1674.88	-0.0081	-4.8562	7.0091	85	99	(R)RVSVAEVLESDPAFR(Q)		52.4642	3198	Missed Cleavage	7	b6b6°b7b11y4y5°y15	21.8898	0.0173
TGME49_263990	hypothetical protein	1674.89	2	1674.88	1674.88	-0.0014	-0.8127	7.1961	85	99	(R)RVSVAEVLESDPAFR(Q)		52.7006	2567	Missed Cleavage	10	b4b5b6b11b11°b12y2y4y8y15	30.1544	0.0209
TGME49_263990	hypothetical protein	1518.79	2	1518.78	1518.78	-0.0013	-0.884	7.2469	86	99	(R)VSVAEVLESDPAFR(Q)		61.0101	10450	Pass One Match	16	b2°b3°b5°b6b6°b7°b10b13y3y4y5y6y7y8y9y11	18.4786	0.0139
TGME49_263990	hypothetical protein	1518.79	2	1518.78	1518.78	-0.0013	-0.8756	7.8978	86	99	(R)VSVAEVLESDPAFR(Q)		60.921	15385	Pass One Match	21	b2b2°b3°b4b5°b6°b7°b10b12b13b13°y3y4y5y5°y6y7y7°y8y11y11°	14.3232	0.0152
TGME49_263990	hypothetical protein	1518.79	2.98	1518.78	1518.78	-0.0033	-2.1429	7.7593	86	99	(R)VSVAEVLESDPAFR(Q)		61.1554	15261	Pass One Match	23	b2°b3°b4b5b5°b6°b7°b9b9°b11°b13b13°y4y5y6y7y7°y8y9y10°y11y11°y14	23.4768	0.0154
TGME49_268830	hypothetical protein	2120.01	2.03	2119.99	2120	-0.0094	-4.4538	8.0813	19	37	(R)DSWMSLAPFVAPNNAAAWR(K)	Oxidation M (4)	66.4472	10735	Variable Modification	19	b4°b6b6°b7b7°b10b11y2y4y8y9y10y10*y11y12y12*y13y13*y19	20.1185	0.0177
TGME49_268830	hypothetical protein	2120.01	2.03	2120	2120	-0.0019	-0.8866	7.946	19	37	(R)DSWMSLAPFVAPNNAAAWR(K)	Oxidation M (4)	66.6714	10666	Variable Modification	13	b3b3°b4b5°b7b10y5y8y9y10y12y13y19	25.2149	0.0194
TGME49_268830	hypothetical protein	1613.86	2.35	1613.85	1613.86	-0.0112	-6.9107	8.4418	39	52	(K)LRDGAQEVQTVIER(Q)		35.3614	4075	Pass One Match	19	b2b4b5b6b7b7*b9b9*y1y2y3y4y5y6y6*y6°y7*y8y14	24.6247	0.0116
TGME49_268830	hypothetical protein	1613.86	2.4	1613.85	1613.86	-0.0121	-7.5165	8.4292	39	52	(K)LRDGAQEVQTVIER(Q)		35.5731	3990	Pass One Match	16	b4b5b6b7b8b9y1y2y3y3°y4y5y6y6*y6°y8	15.5036	0.0131
TGME49_268830	hypothetical protein	1344.68	2.99	1344.68	1344.68	0.0018	1.3497	8.5538	41	52	(R)DGAQEVQTVIER(Q)		37.3246	48139	Pass One Match	20	b1°b2b3b3°b4b5b5°b6°y2y3y4y5y6y6*y6°y7y7*y8y8°y9*	22.1734	0.0316
TGME49_268830	hypothetical protein	1344.69	2.98	1344.68	1344.68	0.0043	3.2286	8.2978	41	52	(R)DGAQEVQTVIER(Q)		37.5131	45508	Pass One Match	23	b1°b2b3b4*b5b5°b6b7°b9°b10°b11*y1y2y3y4°y5y6y6*y6°y7y8y8°y9*	22.6428	0.0211
TGME49_268830	hypothetical protein	1854.96	3	1854.95	1854.95	-0.0011	-0.5881	7.212	67	81	(K)WESQIAHKDILNCLK(T)	Carbamidomethyl C (13)	42.8675	8965	Pass One Match	7	b9b12y2y3y4y5y6*	30.8063	0.0205
TGME49_268830	hypothetical protein	875.465	2.36	875.461	875.466	-0.0043	-4.8707	7.0151	75	81	(K)DILNCLK(T)	Carbamidomethyl C (5)	42.5513	2129	Pass One Match	8	b1°b2°b6y2y4*y5*y7y7*	17.5166	0.015
TGME49_268830	hypothetical protein	1497.78	2.99	1497.77	1497.77	0.0016	1.0728	8.0333	82	93	(K)TFYTNQVQILDR(A)		47.6925	50765	Pass One Match	23	b1b2b3b3°b4b6*b7°b9b11y1y2y3y4y5y5*y5°y6y7y8y8*y9y10y12	13.018	0.0132
TGME49_268830	hypothetical protein	1497.78	2.98	1497.77	1497.77	0.0019	1.2889	9.0108	82	93	(K)TFYTNQVQILDR(A)		47.6898	71742	Pass One Match	27	b2b3b3°b4b4°b6b7°b12y1y2y2°y3y4y4°y5y5*y5°y6y7y7*y8y8*y9y9°y10y10°y12	18.6154	0.0107
TGME49_268830	hypothetical protein	1497.78	2.98	1497.77	1497.77	0.0024	1.5821	8.815	82	93	(K)TFYTNQVQILDR(A)		47.8714	70686	Pass One Match	27	b1°b2b2°b3b4b5°b6°b8*b10*y1y2y3y4y4°y5y5*y5°y6y7y7*y8y8*y9y9°y10y10°y12	20.4782	0.012
TGME49_268830	hypothetical protein	2521.19	2.94	2521.18	2521.18	-0.0045	-1.7994	8.062	103	126	(K)TPAPCEGAEKGWALFDAALSACAK(S)	Carbamidomethyl C (5), Carbamidomethyl C (22)	64.0577	8374	Missed Cleavage	25	b2°b3°b5°b7b7°b10b18b20°y1y2y4y5y5°y6y6°y7y7°y8y8°y9y9°y10y11y11°y24	21.7836	0.0133
TGME49_268830	hypothetical protein	2521.2	2.93	2521.18	2521.18	-0.0028	-1.1207	7.6051	103	126	(K)TPAPCEGAEKGWALFDAALSACAK(S)	Carbamidomethyl C (5), Carbamidomethyl C (22)	64.2538	6864	Missed Cleavage	18	b2°b3b4°b5°b10°b11°y2y3y4y5y5°y6y7y8°y9y9°y12°y24	31.0978	0.0214
TGME49_268830	hypothetical protein	1480.74	2	1480.73	1480.73	0.0025	1.6723	7.1705	113	126	(K)GWALFDAALSACAK(S)	Carbamidomethyl C (12)	65.4251	2508	Pass One Match	14	b2b3b4b6°b7°b10°y4y6y7y8y9y9°y10y14	28.8049	0.0149
TGME49_268830	hypothetical protein	1480.73	2	1480.72	1480.73	-0.001	-0.6685	8.2829	113	126	(K)GWALFDAALSACAK(S)	Carbamidomethyl C (12)	65.5264	1960	Pass One Match	13	b2b3b5b11y1y3y5°y6y7y8y9y9°y11	31.7502	0.0171
TGME49_268830	hypothetical protein	1543.79	2	1543.78	1543.77	0.0065	4.2061	7.5972	141	153	(R)ALWVSCSNPPVWK(V)	Carbamidomethyl C (6)	53.5914	26183	Pass One Match	22	b2b3b4b5b6°b8b9°b11°b12°y2y4y5y6*y7y7°y8y9y9°y10y11y11*y13	20.1193	0.0167
TGME49_268830	hypothetical protein	1543.79	2.99	1543.78	1543.77	0.0078	5.0294	8.7366	141	153	(R)ALWVSCSNPPVWK(V)	Carbamidomethyl C (6)	53.4585	37484	Pass One Match	21	b2b3b4b5b5°b6b7b7°b10*b11y3y5y6y6*y7y8y9y9°y10y10°y11	19.7594	0.0191
TGME49_268830	hypothetical protein	1543.79	2.99	1543.78	1543.77	0.0116	7.5445	7.8675	141	153	(R)ALWVSCSNPPVWK(V)	Carbamidomethyl C (6)	53.6838	36546	Pass One Match	12	b3b4b5b5°y4y5y6y7y8y9y9*y10	13.4385	0.0142
TGME49_268830	hypothetical protein	2802.33	3.24	2802.32	2802.32	-0.0007	-0.2623	7.9735	173	196	(K)HHFYSQYQPGVVDPEAPQEVEAFK(Q)		45.3733	10781	Pass One Match	15	b1b2b5°b6b8b11*b12°b13y4y7y7*y8y11y12y24	22.1454	0.0204
TGME49_268830	hypothetical protein	2802.33	3.23	2802.32	2802.32	-0.0003	-0.1051	8.329	173	196	(K)HHFYSQYQPGVVDPEAPQEVEAFK(Q)		45.4984	10551	Pass One Match	19	b2b6b8b12b13b13*b16y2y4y5°y7*y7°y8y11y13y14y16y17°y24	25.0875	0.0177
TGME49_268830	hypothetical protein	1613.82	2.25	1613.81	1613.81	-0.0033	-2.0193	7.0987	233	245	(R)SAFLEHMTYFLVR(T)		65.2644	2924	Pass One Match	9	b8y2y3y5y6y6°y7y8y11	11.2903	0.0151
TGME49_268830	hypothetical protein	1613.82	2.25	1613.81	1613.81	-0.0063	-3.9286	8.5367	233	245	(R)SAFLEHMTYFLVR(T)		65.1046	4229	Pass One Match	15	b3b5b6b7b8°y1y2y4y5y6y7y8y9°y10°y13	24.3819	0.0166
TGME49_268830	hypothetical protein	1613.83	2.28	1613.82	1613.81	0.001	0.6105	7.764	233	245	(R)SAFLEHMTYFLVR(T)		65.3066	3658	Pass One Match	11	b2b3°b9°y1y2y4y5y6y7y8y13	26.6248	0.0136
TGME49_268830	hypothetical protein	1148.68	2	1148.68	1148.68	-0.0006	-0.4951	7.1597	270	279	(R)FKLLSVAQSR(R)		40.0793	4318	Missed Cleavage	4	y3°y4y8y10	28.7195	0.0123
TGME49_268830	hypothetical protein	1171.65	2.95	1171.65	1171.64	0.0029	2.4529	8.0801	281	290	(R)SQLQLANLER(E)		40.7865	37304	Pass One Match	11	b2b2*b3°b7b8y4y5y6y7y7°y10	17.6803	0.0131
TGME49_268830	hypothetical protein	1171.65	2.94	1171.64	1171.64	-0.0012	-0.9974	8.1166	281	290	(R)SQLQLANLER(E)		40.9551	37939	Pass One Match	15	b1°b2b2°b3b6b6*y4y4*y5y5*y5°y6y7y7°y10	22.0101	0.0154
TGME49_268830	hypothetical protein	2227.08	3.22	2227.08	2227.07	0.0126	5.6667	7.5542	293	311	(R)ALDFLPVDVEHHGEEYTQK(F)		49.7751	53940	Pass One Match	26	b2b3b3°b4b5°b12°y1y3y4y4°y5y7y7°y8y8°y9y9°y10y10*y12y14y14°y15y17y17*y19	22.3626	0.0112
TGME49_268830	hypothetical protein	2227.08	3.2	2227.07	2227.07	-0.0001	-0.0231	8.7992	293	311	(R)ALDFLPVDVEHHGEEYTQK(F)		49.6419	71632	Pass One Match	29	b2b3b4b5b8b12°b14y2*y3y4y4°y5y5*y6y7y7°y8y8°y9y12y13y14y14°y15y16y16°y17y17*y19	20.333	0.0133
TGME49_268830	hypothetical protein	2227.08	3.08	2227.07	2227.07	0.0033	1.4944	8.5555	293	311	(R)ALDFLPVDVEHHGEEYTQK(F)		49.9055	73449	Pass One Match	30	b2b3b4b4°b5b5°b12°b17°y3y3°y4y4*y4°y5y7y7°y8y8°y9y9°y10y11y12y12°y13y13*y14y14°y15y19	18.4519	0.0122
TGME49_268830	hypothetical protein	1846.9	2.99	1846.88	1846.88	0.0056	3.0511	7.9956	312	326	(K)FLQYETELFQACAAR(L)	Carbamidomethyl C (12)	56.9848	38626	Pass One Match	24	b2b3b3*b4b5b6*b7b7°b8b9b12b15y2y4y5y6y7y9y10y11y12y12°y13°y15	13.6754	0.0101
TGME49_268830	hypothetical protein	1846.89	2.99	1846.88	1846.88	0.0022	1.2155	8.9045	312	326	(K)FLQYETELFQACAAR(L)	Carbamidomethyl C (12)	56.8462	48019	Pass One Match	30	b2b3b4b5b5*b5°b6b6°b7b8b9b10°b11b11°b14b15y4y5y6y7y8y9y10y10*y11y11°y12y13y13°y15	13.352	0.012
TGME49_268830	hypothetical protein	1846.9	2.99	1846.89	1846.88	0.0117	6.3113	8.4964	312	326	(K)FLQYETELFQACAAR(L)	Carbamidomethyl C (12)	57.1094	44336	Pass One Match	21	b2b3b5b6b6°b7b7*b8b9y2y4y5y6y7y8y9y10y11y12y13y15	18.0306	0.008
TGME49_268830	hypothetical protein	2381.24	2.93	2381.22	2381.22	-0.0024	-0.9936	8.256	360	379	(K)LFSLGDDVNALFYLPEQQRR(D)		71.8137	7159	Pass One Match	16	b3°b10b18*y4y4*y6*y7y8°y9y9*y12y13y14y16y18y20	28.2855	0.0162
TGME49_268830	hypothetical protein	2381.23	2.89	2381.22	2381.22	-0.0077	-3.2303	7.6864	360	379	(K)LFSLGDDVNALFYLPEQQRR(D)		71.9971	5257	Pass One Match	9	b3y3*y6y6*y13y14y16y18y20	31.1501	0.0138
TGME49_268830	hypothetical protein	2057.99	2.72	2057.98	2057.99	-0.0023	-1.1326	7.7538	421	438	(R)GEHWLTAPGECVSQAFLR(R)	Carbamidomethyl C (11)	55.8248	7051	Pass One Match	8	b3b4b5b7°y5y6y8y11	17.8361	0.0189
TGME49_268830	hypothetical protein	2058	2.74	2057.98	2057.99	-0.0013	-0.6336	7.9554	421	438	(R)GEHWLTAPGECVSQAFLR(R)	Carbamidomethyl C (11)	56.027	6521	Pass One Match	15	b3b4b5b5°b6b6°b7°y2y4y6y7y8y10y11°y12°	24.8144	0.0136
TGME49_268830	hypothetical protein	2026.95	2.43	2026.94	2026.92	0.0156	7.7139	7.5233	440	455	(R)LRTDDPAYEVYCSYFK(E)	Carbamidomethyl C (12)	55.2703	4925	Missed Cleavage	15	b2b4°b5b5°b6°b8b9b10°b11°b12b13b13°y11y12y16	27.0164	0.0332
TGME49_268830	hypothetical protein	2104.14	2.79	2104.14	2104.13	0.0151	7.1884	7.7006	476	495	(R)LATIEKNAQEEAAAYGLALK(T)		51.4724	47438	Missed Cleavage	28	b1b2b3b3°b7°b8*b9b10*b11b11°b13*b14y2y3y4y5y6y7y8y9y10y12*y13y14y17y18y19y20	17.9847	0.0132
TGME49_268830	hypothetical protein	2104.14	2.76	2104.13	2104.13	0.0026	1.2199	8.311	476	495	(R)LATIEKNAQEEAAAYGLALK(T)		51.3226	64534	Missed Cleavage	26	b2b3b3°b4°b7*b8b10°b13b17y1y2y3y4y5y6y7y8y9y10y11y13y14y14*y16y16*y20	25.1871	0.0129
TGME49_268830	hypothetical protein	2104.14	2.78	2104.13	2104.13	0.0006	0.3007	8.5852	476	495	(R)LATIEKNAQEEAAAYGLALK(T)		51.5654	64239	Missed Cleavage	27	b2b3b3°b4°b7b8b9b13b14b18y1y2y3y4y5y6y7y8y9y10y11y13y13°y16y16*y18y20	14.5239	0.0125
TGME49_268830	hypothetical protein	1448.75	2.98	1448.74	1448.74	0.0064	4.4131	7.8758	482	495	(K)NAQEEAAAYGLALK(T)		44.5158	51904	Pass One Match	28	b1b1*b2b2*b3b4b4*b5b5*b5°b7*b8*b10°b11*b13*y1y2y3y4y5y6y7y8y9y10y11y12y14	22.1599	0.0142
TGME49_268830	hypothetical protein	1448.75	2.98	1448.74	1448.74	0.0041	2.8135	8.6176	482	495	(K)NAQEEAAAYGLALK(T)		44.4958	69256	Pass One Match	25	b1*b2b2*b3b3*b4*b5°b7*b8*b10°b12°y1y2y3y5y6y7y8y9y10y11y11°y12y12*y14	17.7212	0.0132
TGME49_268830	hypothetical protein	1448.75	2.98	1448.74	1448.74	0.0004	0.2895	8.7479	482	495	(K)NAQEEAAAYGLALK(T)		44.6598	71653	Pass One Match	24	b1*b2b2*b3b3*b4b4*b6*b6°b8b12y2y3y5y6y7y8y9y10y11y12*y12°y13*y14	19.8397	0.013
TGME49_270360	hypothetical protein	1771.99	2.48	1771.98	1771.97	0.0024	1.3435	7.0901	189	204	(K)LLKEEAVAAIACLSQR(E)	Carbamidomethyl C (12)	53.7626	13387	Pass One Match	16	b2b4b6b6°b9b15°y3*y4y5y6y7y8y9y10y13°y16	24.4928	0.0149
TGME49_270360	hypothetical protein	1771.99	2.49	1771.98	1771.97	0.0022	1.2428	7.4394	189	204	(K)LLKEEAVAAIACLSQR(E)	Carbamidomethyl C (12)	53.9541	12534	Pass One Match	18	b4°b5b6b9b10y3°y4y4*y5y5*y5°y6y7y8y9y11y14y16	15.0405	0.0161
TGME49_282180	hypothetical protein	1717.99	2.52	1717.98	1717.97	0.005	2.9302	7.625	96	111	(K)NAAVAVYRPVNAFVVK(H)		46.3129	18145	Pass One Match	20	b2b2*b3b3*b4b7*b9b10b13b14b15*y1y2y3y6*y10y12y12*y13*y16	23.7734	0.0164
TGME49_282180	hypothetical protein	1717.98	2.53	1717.97	1717.97	-0.0032	-1.8807	7.6747	96	111	(K)NAAVAVYRPVNAFVVK(H)		46.4476	18739	Pass One Match	20	b1*b2b2*b3b3*b6*b10b13b14b14*y1y2y3y6*y8y11y12y12*y14y16	22.421	0.0122
TGME49_282180	hypothetical protein	1499.74	2.22	1499.73	1499.73	-0.0002	-0.1481	7.8927	254	265	(K)TFPIPDHEQPYR(A)		37.1963	21283	Pass One Match	24	b1b4b7°b10*b12*y1y2y3y4y4*y5y5°y6y6*y6°y7y7°y8y8*y8°y9y10y10*y12*	18.313	0.0357
TGME49_282180	hypothetical protein	1499.74	2.22	1499.73	1499.73	-0.0002	-0.1204	8.032	254	265	(K)TFPIPDHEQPYR(A)		37.3571	20492	Pass One Match	20	b1b1°b2°b5b6b8b9*y3y4*y5y6y7y8y8*y8°y9y10y10°y11°y12	24.3403	0.0356
TGME49_282180	hypothetical protein	1430.7	2	1430.7	1430.71	-0.008	-5.5595	7.2097	299	310	(R)MMFTDVFIPTTK(-)		64.0294	8367	Pass One Match	12	b2b3b5b7b7°y2y2°y3°y4y4°y5y12	16.1897	0.0155
TGME49_282180	hypothetical protein	1430.71	2.97	1430.71	1430.71	-0.0004	-0.298	7.3549	299	310	(R)MMFTDVFIPTTK(-)		64.2435	8786	Pass One Match	14	b2b3b4°b7°y2y2°y4y4°y5y6y7y8y8°y12	33.4287	0.0108
TGME49_284540	ATP synthase F1, delta subunit protein	1037.54	2	1037.53	1037.53	0.006	5.7962	7.1093	96	104	(K)VYGDLESVR(N)		32.5007	1634	Pass One Match	7	b8y5y6y6°y7y8y9	24.5888	0.0129
TGME49_284540	ATP synthase F1, delta subunit protein	1417.78	2	1417.77	1417.77	0.0005	0.3257	7.4541	115	127	(R)LFVDSPAVSVQQK(L)		41.6107	21950	Pass One Match	19	b2b5b6b8°b11*y1y2y3y4y5y6y7y8y8*y9y10y10°y11y11*	25.2863	0.0239
TGME49_284540	ATP synthase F1, delta subunit protein	1417.78	2.98	1417.77	1417.77	0.0005	0.3319	8.1118	115	127	(R)LFVDSPAVSVQQK(L)		41.7811	53890	Pass One Match	16	b1b2b6b13y3y3*y4y5y6y8y9y9°y10y11y12y13	19.5555	0.0131
TGME49_284540	ATP synthase F1, delta subunit protein	1417.78	2.98	1417.77	1417.77	0.0035	2.4499	7.5673	115	127	(R)LFVDSPAVSVQQK(L)		41.9572	55696	Pass One Match	14	b2b5°y3*y4y5y5*y6y8y8*y9y10y11y12y13	20.3243	0.0176
TGME49_284540	ATP synthase F1, delta subunit protein	2066.13	2.78	2066.12	2066.12	0.001	0.4611	7.6922	138	155	(R)YKFDPLTGNLLTTLVENK(R)		69.1108	17736	Missed Cleavage	28	b2b3b4b4°b5b5°b6b8b8°b9b9°b10b13*y1y2y3°y5y5*y6y6*y6°y7y8y9°y11y12y14y18	28.3332	0.0151
TGME49_284540	ATP synthase F1, delta subunit protein	2066.13	2.78	2066.12	2066.12	0.0001	0.0375	7.5412	138	155	(R)YKFDPLTGNLLTTLVENK(R)		69.2733	15345	Missed Cleavage	28	b2b3b4b4°b5b6b6°b7b8b8°b9b9*b9°b10b10°b11y1y3*y3°y5y5*y6y6*y7y8y14y18y18*	21.7233	0.0162
TGME49_284540	ATP synthase F1, delta subunit protein	1434.77	2	1434.76	1434.76	0.0033	2.2838	7.3259	228	240	(R)LGEQVLDFSVATR(L)		54.0207	15466	Pass One Match	21	b2b3b4b4*b5b7b7°b8*b10°y2y3y4y5y6y6°y7y8y10°y11°y12y13	27.8578	0.0163
TGME49_284540	ATP synthase F1, delta subunit protein	1434.77	2	1434.76	1434.76	0.0001	0.0766	7.6292	228	240	(R)LGEQVLDFSVATR(L)		53.9108	20756	Pass One Match	14	b2b3b5°b10°b12*y3y4y5y6y7y8y10y10*y11	26.0295	0.0086
TGME49_284540	ATP synthase F1, delta subunit protein	1434.77	2.99	1434.76	1434.76	0.0004	0.2478	7.5612	228	240	(R)LGEQVLDFSVATR(L)		54.1287	18280	Pass One Match	16	b2b3b4b4°b7b11°y3y4y5y6y6°y7y8y11*y12y13	28.5986	0.0164
TGME49_285510	hypothetical protein	2335.02	2	2335	2335.01	-0.0031	-1.3194	7.2058	45	64	(R)ACENMLGTSYCIDEGINLMK(C)	Carbamidomethyl C (2), Carbamidomethyl C (11), Oxidation M (19)	53.9268	3239	Variable Modification	7	b9b12b12°y3y4y4*y7*	26.9696	0.0156
TGME49_285510	hypothetical protein	3297.65	4.89	3297.65	3297.64	0.0113	3.4366	8.0465	83	111	(R)ECNRPQGPHLVLSSSPSSPPHYELRPEVK(H)	Carbamidomethyl C (2)	39.2195	52846	Pass One Match	25	b2°b4b4°b6°b7b7°b8b8°b9b9°b10b10°b11b11°b12b15°y4y6y7y8y10y11y14y18y29	18.5018	0.0143
TGME49_285510	hypothetical protein	1913.98	2.32	1913.97	1913.97	-0.0064	-3.3593	7.933	112	129	(K)HLYNVDSTDLGSAVAPVR(S)		43.2279	21066	Pass One Match	35	b2b3b4b5b6b6°b7b7°b8b8°b9b9°b11b12b12°b13b13*b14b15b18°y2y3y4y5y6y7y8y8°y9y10y12y13y15y16y18	16.8461	0.0114
TGME49_285510	hypothetical protein	1913.98	2.24	1913.97	1913.97	-0.0001	-0.0699	9.2415	112	129	(K)HLYNVDSTDLGSAVAPVR(S)		43.1413	33383	Pass One Match	32	b2b3b4b4*b5b6b6°b8°b9b9*b10b12b13°b14b18y1y2y3y4y5y6y7y8y9y10y10°y12y13y14y15y16y18	17.1514	0.0121
TGME49_285510	hypothetical protein	1913.99	2.28	1913.97	1913.97	0.0024	1.2341	9.2696	112	129	(K)HLYNVDSTDLGSAVAPVR(S)		43.3108	36970	Pass One Match	32	b2b3b4b5b6b7°b8b8°b9b9*b9°b10b10*b12°b14b15b18y2y3y4y5y6y7y8y8°y9y10y12y13y15y16y18	15.3948	0.0098
TGME49_285510	hypothetical protein	2665.34	3.38	2665.34	2665.35	-0.0087	-3.2491	7.4981	143	166	(K)ADLNLPGYGHIPYKWESLRPNPGA(-)		54.9117	10481	Missed Cleavage	10	b2°b4°b5b6*b7b13*y3y8*y10y13	24.8554	0.0226
TGME49_288650	dense granule protein GRA12	1502.77	2	1502.76	1502.76	0.0031	2.0782	7.2354	44	57	(R)HVGGFSGPFPMTLR(S)		52.4284	4540	Pass One Match	9	b2b3b4b6°b7b9y5y6°y12	19.4323	0.021
TGME49_288650	dense granule protein GRA12	1502.76	2.07	1502.75	1502.76	-0.0036	-2.3876	7.8243	44	57	(R)HVGGFSGPFPMTLR(S)		52.3191	9077	Pass One Match	10	b4b6b8°b9y5y6y9y12y13y14	20.0189	0.0257
TGME49_288650	dense granule protein GRA12	1022.6	2.69	1022.6	1022.6	0.0005	0.4792	7.4682	75	83	(K)NLVVDPLPR(V)		45.6317	18220	Pass One Match	7	b2*b6°y2y3y6y7y9	9.1237	0.0234
TGME49_288650	dense granule protein GRA12	1075.57	2	1075.57	1075.57	0.0016	1.5087	7.3308	130	137	(R)TSWLNLWR(R)		48.5379	1884	Pass One Match	3	b4b7y4	13.4343	0.0053
TGME49_288650	dense granule protein GRA12	1983.05	2.98	1983.04	1983.04	-0.0005	-0.2423	8.3328	233	251	(R)AATVAAGNELFKEALGHQR(V)		45.4562	14556	Pass One Match	31	b2b3b5b6b6°b7°b8°b9b9°b10*b11*b14°b17*b18y3y4y4*y5y6y7y7*y7°y8°y9y10y10*y11y12y13y14°y15	21.0091	0.0218
TGME49_288650	dense granule protein GRA12	1191.65	2.92	1191.64	1191.64	0.0035	2.9011	8.0977	233	244	(R)AATVAAGNELFK(E)		39.3475	19727	Pass One Match	18	b1b2b3°b4b4°b10b10°b11°y1y2y3y4°y5°y6y6°y7y8y9	13.6308	0.0148
TGME49_288650	dense granule protein GRA12	1191.64	2.92	1191.64	1191.64	0.0012	0.9981	7.7013	233	244	(R)AATVAAGNELFK(E)		39.5086	19937	Pass One Match	12	b2b4°b5°b10y1y2y3y6y8y8*y9y12	12.4511	0.0148
TGME49_288650	dense granule protein GRA12	1983.04	2.99	1983.03	1983.04	-0.0073	-3.6755	7.551	233	251	(R)AATVAAGNELFKEALGHQR(V)		45.5892	15061	Pass One Match	13	b2b6b9*y1y5y6y7y7°y9y11y12*y13y15	13.6987	0.0135
TGME49_288650	dense granule protein GRA12	1574.79	2	1574.78	1574.79	-0.0043	-2.7617	7.2905	252	265	(R)VDEVLSMVPADPFR(L)		63.5736	2899	Pass One Match	15	b2b3b4°b5b7b9b11b11°y2y3y6y6°y7y8y12°	24.8045	0.0231
TGME49_288650	dense granule protein GRA12	1574.8	2	1574.79	1574.79	0.0008	0.5184	7.6523	252	265	(R)VDEVLSMVPADPFR(L)		63.4886	4288	Pass One Match	6	b2y3y6y7°y8y9	17.7747	0.0094
TGME49_288650	dense granule protein GRA12	1574.8	2	1574.79	1574.79	-0.0005	-0.3227	7.2585	252	265	(R)VDEVLSMVPADPFR(L)		63.6916	4009	Pass One Match	7	b2b4b12y3y4°y6y6°	27.6612	0.0238
TGME49_288650	dense granule protein GRA12	922.447	2.72	922.441	922.442	-0.0011	-1.2204	7.3177	279	285	(K)IGDFWER(G)		44.1586	7835	Pass One Match	7	b2y3y4y4°y5y6y7	10.7083	0.0169
TGME49_288650	dense granule protein GRA12	922.446	2.66	922.443	922.442	0.0008	0.8987	8.5465	279	285	(K)IGDFWER(G)		44.3378	11267	Pass One Match	8	b3°b4y2y3y4y5y6y7	8.0332	0.0119
TGME49_288650	dense granule protein GRA12	922.443	2.65	922.438	922.442	-0.0034	-3.6581	7.3964	279	285	(K)IGDFWER(G)		44.5063	12462	Pass One Match	6	b3°y4y5y6y6°y7	9.8321	0.0141
TGME49_288650	dense granule protein GRA12	1703.88	2.52	1703.87	1703.86	0.008	4.6783	7.199	295	308	(R)LNLRWDQVGTSVCR(Y)	Carbamidomethyl C (13)	45.985	6488	Missed Cleavage	19	b2*b6b6*b7b8b8°b12°b13y3y4y5y6y6°y7y8y9y11*y12y14	31.5957	0.0173
TGME49_288650	dense granule protein GRA12	1703.87	2.5	1703.86	1703.86	-0.005	-2.9266	7.4181	295	308	(R)LNLRWDQVGTSVCR(Y)	Carbamidomethyl C (13)	46.1022	9371	Missed Cleavage	15	b2*b6b6*b7°b8*b9b9*y1y3y4y6y7y8y13°y14	23.5975	0.0132
TGME49_288650	dense granule protein GRA12	1908.98	2.02	1908.97	1908.97	0.0034	1.7871	8.1346	314	332	(K)ASETGSGLAASFLNTVEVR(V)		62.9856	33255	Pass One Match	43	b2b2°b3°b4°b5b5°b6b8b8°b9b9°b10b10°b11°b12°b13°b14b15°b16b16°b18y1y2y3y4y5y6y6*y6°y7y7*y8y9y10y10*y10°y11y11°y12y13y14y15y19	14.1156	0.013
TGME49_288650	dense granule protein GRA12	1908.98	2.02	1908.97	1908.97	0.0028	1.4894	9.1441	314	332	(K)ASETGSGLAASFLNTVEVR(V)		62.8604	40525	Pass One Match	50	b2°b3°b5b5°b6b7b7°b8b8°b9b9°b10b10°b11b11°b12b12°b13b13°b14b15*b16b16°b17b18b18°b19y1y2y3y3°y4y5y6y6*y7y8y9y9°y10y10°y11y11*y12y12°y13y14y15y16y19	14.5003	0.0145
TGME49_288650	dense granule protein GRA12	1908.97	2.02	1908.96	1908.97	-0.0037	-1.9503	8.6453	314	332	(K)ASETGSGLAASFLNTVEVR(V)		63.0899	34653	Pass One Match	43	b2°b3°b4b6b6°b7b7°b8b8°b9b9°b10b10°b11b11°b12b12°b13b13°b15*b16°b17b17°y1y2y3y4y5y6y6*y7y8y9y9*y10y10°y11y11*y12y13y14y15y19	17.0875	0.0095
TGME49_288650	dense granule protein GRA12	1680.82	2.59	1680.82	1680.82	-0.0041	-2.4635	7.2066	333	347	(R)VTGMDFFNHAAPVFK(T)		57.1815	5267	Pass One Match	8	b4b4°y1y2y4y13*y14y15	26.6012	0.0192
TGME49_288650	dense granule protein GRA12	1150.64	2.93	1150.64	1150.64	0.0001	0.1082	7.9909	348	357	(K)TEFIEGIITK(R)		50.504	9943	Pass One Match	6	b7b9°y2y3y8y10	20.0131	0.0144
TGME49_288650	dense granule protein GRA12	1306.75	2.23	1306.74	1306.74	0.003	2.2857	7.4788	348	358	(K)TEFIEGIITKR(A)		45.8297	9192	Pass One Match	6	b3b6°b7y3y6y7	33.6531	0.0194
TGME49_288650	dense granule protein GRA12	2857.41	3.47	2857.41	2857.41	0.006	2.1037	7.6625	358	382	(K)RATYIPVSMYLSTDPTLTHEYEAAK(T)		54.5388	4967	Missed Cleavage	8	b5b10b14°y1y6y7y11y25	18.7415	0.0129
TGME49_288650	dense granule protein GRA12	2857.42	3.44	2857.4	2857.41	-0.0115	-4.0406	7.2431	358	382	(K)RATYIPVSMYLSTDPTLTHEYEAAK(T)		54.7498	5116	Missed Cleavage	11	b4b5b7b8°y5y6y6°y8y8°y13y25	30.9252	0.0146
TGME49_288650	dense granule protein GRA12	2701.33	2.94	2701.33	2701.31	0.0236	8.7475	7.036	359	382	(R)ATYIPVSMYLSTDPTLTHEYEAAK(T)		59.4111	12406	Pass One Match	23	b2°b3b3°b4b5b5°b7°b12°b13°y3y4y5°y6y7y8y11y11°y12y13y13°y14y20y24	18.4782	0.0149
TGME49_288650	dense granule protein GRA12	2701.32	2.92	2701.3	2701.31	-0.0049	-1.8187	8.1126	359	382	(R)ATYIPVSMYLSTDPTLTHEYEAAK(T)		59.2444	17329	Pass One Match	14	b2°b3b3°b6°b7y4y4°y5y9°y11y14y15°y20y24	18.0395	0.0099
TGME49_288650	dense granule protein GRA12	2701.32	2.92	2701.31	2701.31	-0.0007	-0.2433	8.0558	359	382	(R)ATYIPVSMYLSTDPTLTHEYEAAK(T)		59.4775	15507	Pass One Match	17	b3b3°b4b15°y4y6°y11y12y12°y13y13°y14y14°y15y18y20y24	28.6989	0.0154
TGME49_295110	rhoptry protein ROP7	1983.18	2.84	1983.17	1983.17	0.0009	0.4594	7.6624	326	343	(R)FLAPFDLVTIPGKPLVQK(A)		68.6083	3931.11	Pass One Match	14	b2b3b6°b7°b9°y3y5y5*y8y9y10y15y16y18	22.9072	0.0139
TGME49_295110	rhoptry protein ROP7	1983.18	2.85	1983.17	1983.17	0.0002	0.0875	7.7205	326	343	(R)FLAPFDLVTIPGKPLVQK(A)		68.7835	4387.83	Pass One Match	17	b2b3b4b5b6°b9°b13°y2*y3y5y8y9y10y11y15y16y18	31.7479	0.0155
TGME49_295125	rhoptry protein ROP4	1983.18	2.84	1983.17	1983.17	0.0009	0.4594	7.6624	133	150	(R)FLAPFDLVTIPGKPLVQK(A)		68.6083	9861.88	Pass One Match	14	b2b3b6°b7°b9°y3y5y5*y8y9y10y15y16y18	22.9072	0.0139
TGME49_295125	rhoptry protein ROP4	1983.18	2.85	1983.17	1983.17	0.0002	0.0875	7.7205	133	150	(R)FLAPFDLVTIPGKPLVQK(A)		68.7835	9326.17	Pass One Match	17	b2b3b4b5b6°b9°b13°y2*y3y5y8y9y10y11y15y16y18	31.7479	0.0155
TGME49_295125	rhoptry protein ROP4	1820.88	2	1820.87	1820.87	-0.0007	-0.3981	7.061	248	263	(K)VVVPAEYDEYTPPEGR(A)		42.1736	19721	Pass One Match	19	b8b11b12y1y3y5y5°y6y6°y7y8°y9y9°y10y11y12y13y13°y14	18.2004	0.0151
TGME49_295125	rhoptry protein ROP4	1820.88	2.02	1820.87	1820.87	-0.0014	-0.7678	8.1703	248	263	(K)VVVPAEYDEYTPPEGR(A)		42.1932	27965	Pass One Match	15	b8°b11b14y2y5y6y9y9°y10y11y12y13y13°y14y16	18.7279	0.0153
TGME49_295125	rhoptry protein ROP4	1820.89	2.02	1820.88	1820.87	0.008	4.3947	7.6727	248	263	(K)VVVPAEYDEYTPPEGR(A)		42.3637	29266	Pass One Match	11	y2y5y6y6°y7y8°y9y10y13y14y16	16.0156	0.0155
TGME49_295125	rhoptry protein ROP4	1516.84	2	1516.84	1516.84	-0.001	-0.6389	7.4109	339	351	(R)LLALQAIETPEYR(E)		55.8552	7351	Pass One Match	9	b2y2y3°y4y5y6y8y9y9*	13.1471	0.0158
TGME49_295125	rhoptry protein ROP4	2748.41	3	2748.4	2748.39	0.0097	3.5358	7.349	339	362	(R)LLALQAIETPEYREMEEQLSAASR(L)		65.2223	2841	Pass One Match	13	b8b13y4y5y5°y6°y8°y12°y17y19y20y21y24	24.6983	0.0184
TGME49_295125	rhoptry protein ROP4	1516.84	2	1516.84	1516.84	-0.0018	-1.1781	7.5298	339	351	(R)LLALQAIETPEYR(E)		56.0626	7175	Pass One Match	14	b2b3b6*b9b12y2y4y5y6y7y8y9*y11y11*	28.6503	0.0198
TGME49_300100	rhoptry neck protein RON2	1860.96	2	1860.95	1860.95	-0.0025	-1.3353	7.1848	539	555	(R)GLSPVCDYEATILAPVR(A)	Carbamidomethyl C (6)	60.1307	9791	Pass One Match	19	b5b5°b7b9b12°b13°b14°b16°y3y4y5y6y7y10y12y14y15y16y17	33.783	0.0122
TGME49_300100	rhoptry neck protein RON2	1860.96	2	1860.95	1860.95	-0.0027	-1.4483	7.6748	539	555	(R)GLSPVCDYEATILAPVR(A)	Carbamidomethyl C (6)	60.348	10037	Pass One Match	17	b4b5b5°b6°b12b14b14°y3y4y5y7y10y12y13y14y15y17	21.5664	0.012
TGME49_300100	rhoptry neck protein RON2	1566.79	2	1566.78	1566.78	-0.0013	-0.8112	7.6372	605	618	(K)VVADPTAYGEIFER(T)		52.8609	11477	Pass One Match	16	b6b8b12b12°y1y3y4y5°y6y7y8y10y12y12°y13°y14	22.7316	0.0157
TGME49_308090	rhoptry protein ROP5	1610.82	2	1610.81	1610.8	0.0052	3.2142	7.733	80	95	(R)VPASSTTTSASEGIFR(R)		37.3628	43027	Pass One Match	24	b2b7°b10b10°b12b16°y2y4y5°y6y6°y7y8y8°y9y10y11y12y13y13°y14y14°y15y16	16.5603	0.0275
TGME49_308090	rhoptry protein ROP5	1610.82	2	1610.81	1610.8	0.0033	2.0533	7.0812	80	95	(R)VPASSTTTSASEGIFR(R)		37.5308	45818	Pass One Match	23	b4°b9°b11b13b14°b15°b16°y2y4y6y7y8y9y10y10°y11y12y12°y13y13°y14y15y16	23.083	0.0211
TGME49_308090	rhoptry protein ROP5	819.517	2	819.512	819.509	0.0036	4.3838	7.1535	246	252	(R)SVVFLVR(D)		45.9609	4119	Pass One Match	7	b1°b2°b3y2y3y4y6	24.8822	0.0134
TGME49_308090	rhoptry protein ROP5	1334.7	2.02	1334.69	1334.7	-0.0027	-2.0226	7.3043	253	263	(R)DVERLEDFALK(V)		47.298	16074	Missed Cleavage	14	b1°b2b3b3°b4b5b6b7b8b9b9°b10y3y7°	19.4427	0.0181
TGME49_308090	rhoptry protein ROP5	1334.7	2.03	1334.69	1334.7	-0.001	-0.7716	7.134	253	263	(R)DVERLEDFALK(V)		47.4508	16387	Missed Cleavage	16	b2b3b3°b4b5b6b6°b7b8b9b10y3y4y5y6°y11	22.3592	0.0176
TGME49_308090	rhoptry protein ROP5	1301.69	2	1301.68	1301.68	-0.0025	-1.9029	7.1109	418	430	(R)GPASSVPVTYAPR(E)		33.1356	1936	Pass One Match	6	b2b3y6°y7y9y10	35.869	0.016
TGME49_313080	hypothetical protein	1151.71	2.97	1151.7	1151.7	-0.0033	-2.8915	7.055	296	306	(K)LLAPVAPTLEK(A)		44.6481	9759	Pass One Match	7	y1y4y5y6y8y9y11	11.1217	0.0166
TGME49_313080	hypothetical protein	1737.95	2	1737.94	1737.94	-0.0015	-0.8688	7.2483	309	325	(K)LFLETTVYPVAASAAGK(G)		56.408	12744	Pass One Match	14	b4b6b7°y5y7y9y10y11y12y13y14y14°y15y17	16.523	0.0112
TGME49_313080	hypothetical protein	1737.95	2	1737.94	1737.94	-0.0019	-1.1145	7.7868	309	325	(K)LFLETTVYPVAASAAGK(G)		56.6441	12300	Pass One Match	16	b2b3b4b5b10y2y3y4y5y7y8y9y10y12y14y17	21.9152	0.0119
TGME49_202680	peptidase M16, alpha subunit, putative	951.504	2.79	951.501	951.508	-0.0073	-7.6847	7.114	1	8	(-)MNASILFR(R)		62.5101	5545	Pass One Match	4	b4b5°b7°y3	33.7854	0.0356
TGME49_202680	peptidase M16, alpha subunit, putative	1107.55	2.83	1107.54	1107.54	0.0049	4.4021	8.5527	84	92	(K)VMEEVPEFK(Y)		41.5958	120381	Pass One Match	14	b1b2b3b4b6b8°y2y3°y4y4°y5°y7y8y9	20.1019	0.0163
TGME49_202680	peptidase M16, alpha subunit, putative	1107.54	2.9	1107.54	1107.54	0.0038	3.4731	8.6049	84	92	(K)VMEEVPEFK(Y)		41.7409	85483	Pass One Match	12	b1b4y1y2y3y4y4°y5y7y7°y8y9	11.4098	0.0236
TGME49_202680	peptidase M16, alpha subunit, putative	1880.92	2	1880.91	1880.91	-0.001	-0.5343	7.7072	84	98	(K)VMEEVPEFKYYYVGK(E)		53.8896	9272	Missed Cleavage	6	b7°y4y9y9°y10y12°	32.9495	0.0343
TGME49_202680	peptidase M16, alpha subunit, putative	1107.54	2.89	1107.54	1107.54	0.0058	5.2056	8.3422	84	92	(K)VMEEVPEFK(Y)		41.7946	90258	Pass One Match	11	b1b2b3b4y2y4y4°y7y7°y8y9	15.1181	0.0174
TGME49_202680	peptidase M16, alpha subunit, putative	1264.62	2.29	1264.62	1264.62	-0.0017	-1.3285	8.2883	93	102	(K)YYYVGKENTK(G)		24.8073	3190	Pass One Match	9	y3y3*y4y6y7y7°y8y9y10	18.4958	0.0183
TGME49_202680	peptidase M16, alpha subunit, putative	2671.36	2.92	2671.35	2671.36	-0.0107	-4.0018	7.3183	99	122	(K)ENTKGNVYEGIPLDQSILEPADLR(D)		60.042	11571	Missed Cleavage	4	b14*y2y5y13	30.2551	0.0192
TGME49_202680	peptidase M16, alpha subunit, putative	2671.35	2.92	2671.34	2671.36	-0.0177	-6.6261	7.5628	99	122	(K)ENTKGNVYEGIPLDQSILEPADLR(D)		60.0327	17121	Missed Cleavage	12	b3*b7°b8b8°b14°b20*y2y5y6y13y21*y24	20.7767	0.0136
TGME49_202680	peptidase M16, alpha subunit, putative	2199.12	2.04	2199.12	2199.13	-0.0127	-5.7633	8.5866	103	122	(K)GNVYEGIPLDQSILEPADLR(D)		64.6363	153381	Pass One Match	19	b2b5b5*b7b7*b12b13b14b15b15°y2y5y6y7y10y13y15y16y20	19.7124	0.0251
TGME49_202680	peptidase M16, alpha subunit, putative	2199.15	2.04	2199.14	2199.13	0.011	5.0238	9.0776	103	122	(K)GNVYEGIPLDQSILEPADLR(D)		64.8547	136170	Pass One Match	43	b2b2*b3b4b4*b5b5*b5°b6b6*b7b7*b7°b8b9b11b11°b13b13*b14b15b15°b16*b17y2y3y4y5y5°y6y6°y7y8y9y10y11y13y13°y14y15y17y17*y20	21.6739	0.0119
TGME49_202680	peptidase M16, alpha subunit, putative	2199.14	2.04	2199.13	2199.13	-0.0023	-1.0429	7.5629	103	122	(K)GNVYEGIPLDQSILEPADLR(D)		64.8181	89560	Pass One Match	7	b2y2y5y6y6°y13y14	31.8025	0.0219
TGME49_202680	peptidase M16, alpha subunit, putative	3727.86	3.72	3727.86	3727.86	-0.0038	-1.0149	7.7112	103	135	(K)GNVYEGIPLDQSILEPADLRDYVPPHSNIQYSK(L)		62.3397	36266	Pass One Match	26	b3b3*b5b5*b7*b12°b13°b14*b15°b16°b21°b22°y1y3°y4°y5*y7°y8*y9*y11y11*y12*y13y24*y26y33	33.3832	0.0438
TGME49_202680	peptidase M16, alpha subunit, putative	3727.84	3.76	3727.83	3727.86	-0.0312	-8.3707	7.1165	103	135	(K)GNVYEGIPLDQSILEPADLRDYVPPHSNIQYSK(L)		63.1962	5734	Pass One Match	12	b2b3*b10b12*b22°b25b25°y12y12°y18°y23y33	39.1932	0.0234
TGME49_202680	peptidase M16, alpha subunit, putative	1547.75	2.23	1547.75	1547.75	0.0018	1.1317	7.9226	123	135	(R)DYVPPHSNIQYSK(L)		31.1323	1986	Pass One Match	10	b4b4°b6°b10y3°y5y5*y8y9y10	37.481	0.0338
TGME49_202680	peptidase M16, alpha subunit, putative	2230.2	2.72	2230.19	2230.18	0.0174	7.8221	7.4792	142	163	(R)IASMDRGGLTASLGLFVHAGTR(F)		60.7132	8403	Missed Cleavage	7	b3°b8°b16°b19y2°y3y5	30.6257	0.0278
TGME49_202680	peptidase M16, alpha subunit, putative	1515.8	2.98	1515.8	1515.79	0.0037	2.4412	8.9557	195	209	(K)TIEVLGANAGCVVGR(E)	Carbamidomethyl C (11)	46.295	190750	Pass One Match	21	b1b2b3b3°b4b4°b5b9b13y2y3y4y5y7y8y9y10y11y12y13y15	14.4811	0.0134
TGME49_202680	peptidase M16, alpha subunit, putative	1515.79	2.99	1515.79	1515.79	-0.0027	-1.7707	9.1171	195	209	(K)TIEVLGANAGCVVGR(E)	Carbamidomethyl C (11)	46.4717	142009	Pass One Match	25	b1b1°b2b3b3°b4b4°b5b5°b8b9b11b11*b13y2y3y4y5y8y8*y9y10y11y13y15	11.7746	0.0205
TGME49_202680	peptidase M16, alpha subunit, putative	1515.79	2.98	1515.79	1515.79	-0.0088	-5.782	8.4937	195	209	(K)TIEVLGANAGCVVGR(E)	Carbamidomethyl C (11)	46.5124	141716	Pass One Match	23	b1b1°b2b3b3°b4b4°b5b6b9b11°y2y3y4y8y8*y9y10y11y12y13y13*y15	16.7969	0.0124
TGME49_202680	peptidase M16, alpha subunit, putative	1376.67	2	1376.66	1376.66	0.0024	1.7277	9.1325	210	220	(R)EHLVYSAECLR(S)	Carbamidomethyl C (9)	35.3857	46578	Pass One Match	21	b2b2°b3b3°b4b4°b5b6b6°y1y2y3y4y4°y5y6y6°y7y8y10y11	10.4783	0.0117
TGME49_202680	peptidase M16, alpha subunit, putative	1376.66	2	1376.66	1376.66	-0.0025	-1.8364	7.6163	210	220	(R)EHLVYSAECLR(S)	Carbamidomethyl C (9)	35.8393	1656	Pass One Match	7	b2b4°b6y3y5y7°y11	23.4628	0.0143
TGME49_202680	peptidase M16, alpha subunit, putative	1376.65	2	1376.65	1376.66	-0.0107	-7.7414	7.1961	210	220	(R)EHLVYSAECLR(S)	Carbamidomethyl C (9)	36.1646	3561	Pass One Match	5	b3°b4b4°b7y2	32.5139	0.0213
TGME49_202680	peptidase M16, alpha subunit, putative	932.523	2.45	932.524	932.524	0.0003	0.2978	8.2315	239	245	(R)FLPWELK(A)		57.7313	20022	Pass One Match	11	b1b6°y1y2y3y3°y4y4°y5°y6y7	10.6298	0.0244
TGME49_202680	peptidase M16, alpha subunit, putative	3195.56	3.72	3195.55	3195.56	-0.0079	-2.4853	7.2738	257	283	(K)RLEHMPDQMVSELLHTTAWHNNTLGHK(L)		42.1996	2215	Missed Cleavage	4	b12y12y21*y27	29.7515	0.0107
TGME49_202680	peptidase M16, alpha subunit, putative	1477.79	2.22	1477.78	1477.78	0.0041	2.7903	8.5875	331	343	(R)AFVDYNAIPPSKR(T)		37.0373	178425	Pass One Match	14	b1b4b8°b11b11*y1y4y5y8y10*y10°y11y12y13	21.4923	0.0634
TGME49_202680	peptidase M16, alpha subunit, putative	1321.69	2.98	1321.69	1321.68	0.0075	5.6836	7.7805	331	342	(R)AFVDYNAIPPSK(R)		41.7386	13752	Pass One Match	7	b2b8b9b10*y1y4y8	17.1653	0.0203
TGME49_202680	peptidase M16, alpha subunit, putative	1321.68	2	1321.68	1321.67	0.0028	2.1109	8.6492	344	356	(R)TVASPVYTGGDVR(L)		33.4457	36388	Pass One Match	14	b1°b2b3°b4b5°b7y2y5y6y7y9y10y11y13	13.9496	0.0109
TGME49_202680	peptidase M16, alpha subunit, putative	1321.67	2	1321.67	1321.67	-0.0043	-3.2632	8.6072	344	356	(R)TVASPVYTGGDVR(L)		33.0205	9508	Pass One Match	16	b1b1°b2b2°b3°b4b10y1y2y5y6y7y8°y9y11y13	18.8277	0.0137
TGME49_202680	peptidase M16, alpha subunit, putative	1321.67	2	1321.67	1321.67	-0.0016	-1.1942	8.2665	344	356	(R)TVASPVYTGGDVR(L)		33.6821	7245	Pass One Match	20	b2b2°b3b3°b4°b6°b7b7°b9°y2y4y4°y6y6°y7y8y9y11y11°y13	34.6528	0.0235
TGME49_202680	peptidase M16, alpha subunit, putative	1698.82	2	1698.82	1698.83	-0.0103	-6.0843	7.1461	475	488	(K)NSLKSSIFMNLECR(G)	Carbamidomethyl C (13)	53.7081	1499	Missed Cleavage	3	b6*b12y3	17.3125	0.0175
TGME49_202680	peptidase M16, alpha subunit, putative	1272.58	2.96	1272.57	1272.57	0.0004	0.3285	7.3336	479	488	(K)SSIFMNLECR(G)	Oxidation M (5), Carbamidomethyl C (9)	47.5281	178488	Variable Modification	8	b8*y2y3y5y5*y7y8y10	16.4453	0.0327
TGME49_202680	peptidase M16, alpha subunit, putative	1256.58	2.95	1256.58	1256.58	0.0057	4.5681	7.974	479	488	(K)SSIFMNLECR(G)	Carbamidomethyl C (9)	51.5398	57627	Pass One Match	10	b2°b3°b4b8*y2y4y5y6y7y8	17.9473	0.0191
TGME49_202680	peptidase M16, alpha subunit, putative	1256.58	2.96	1256.58	1256.58	0.0048	3.781	8.2308	479	488	(K)SSIFMNLECR(G)	Carbamidomethyl C (9)	51.5648	62122	Pass One Match	12	b1b2°b7°y2y3y4y5y6y7y8°y9y10	14.7492	0.0142
TGME49_202680	peptidase M16, alpha subunit, putative	975.493	2.55	975.49	975.493	-0.0033	-3.3558	8.0409	489	497	(R)GIVMEDVGR(Q)		35.6658	12745	Pass One Match	6	b5°y3y4y4°y6y7	19.3908	0.0169
TGME49_202680	peptidase M16, alpha subunit, putative	2363.2	2.95	2363.19	2363.19	0.0021	0.8993	8.9503	505	525	(R)VISPQEFCTAIDAVTEADIKR(V)	Carbamidomethyl C (8)	65.2604	43183	Pass One Match	37	b2b3b3°b4b5°b6b6*b6°b7b7°b9*b10°b11*b11°b12b13°b17°y1y2y3y5y6y7y9y10y11y11°y12y13y14y14°y15y17*y18y19y19*y21	25.7074	0.0092
TGME49_202680	peptidase M16, alpha subunit, putative	2207.09	2.47	2207.09	2207.09	-0.0023	-1.0348	8.0827	505	524	(R)VISPQEFCTAIDAVTEADIK(R)	Carbamidomethyl C (8)	69.805	18159	Pass One Match	21	b1b2b3b5b5*b6b6*b6°b14b16b17°y1y2y4y6°y9y10y11y13y17y20	40.3946	0.0385
TGME49_202680	peptidase M16, alpha subunit, putative	2363.2	2.95	2363.19	2363.19	-0.0042	-1.7806	8.8261	505	525	(R)VISPQEFCTAIDAVTEADIKR(V)	Carbamidomethyl C (8)	65.6373	104146	Pass One Match	21	b2b3b3°b4°b5b6b13b21y3y4y5y7y8y10y13y15y16y17*y18y19y21	17.3859	0.0166
TGME49_202680	peptidase M16, alpha subunit, putative	2363.19	2.95	2363.18	2363.19	-0.0069	-2.9328	8.0095	505	525	(R)VISPQEFCTAIDAVTEADIKR(V)	Carbamidomethyl C (8)	65.6791	81921	Pass One Match	22	b1b2b3b3°b4°b6°b7b10°b11y1y2y3y4y8y12y13y14y16°y18y19y19°y21	28.4874	0.0252
TGME49_202680	peptidase M16, alpha subunit, putative	3149.62	4.22	3149.62	3149.6	0.0212	6.7335	8.276	526	553	(R)VVDAMYKKPPTVVAYGDVSTVPHYEEVR(A)		45.2731	61899	Pass One Match	12	b3b4b17b24y1y4y4°y5y6y7y10y13°	25.9375	0.0189
TGME49_202680	peptidase M16, alpha subunit, putative	3149.61	4.28	3149.6	3149.6	0.0051	1.6049	8.4019	526	553	(R)VVDAMYKKPPTVVAYGDVSTVPHYEEVR(A)		45.4069	48905	Pass One Match	13	b4°b17y2y3y3°y5y5°y7y9y10y10°y13°y15	12.9126	0.0193
TGME49_202680	peptidase M16, alpha subunit, putative	3149.6	4.32	3149.6	3149.6	0.0071	2.2414	7.927	526	553	(R)VVDAMYKKPPTVVAYGDVSTVPHYEEVR(A)		45.4987	50120	Pass One Match	15	b3b4b4°b14b17b20°y4y5y6y7y8y9y10y13°y22°	21.5814	0.017
TGME49_202680	peptidase M16, alpha subunit, putative	2343.21	3.02	2343.21	2343.2	0.009	3.8349	9.0728	533	553	(K)KPPTVVAYGDVSTVPHYEEVR(A)		41.6464	719204	Pass One Match	34	b1b2b3b4b5b5°b6b7b7°b8b10b13°b14b14°b16°b19y2y3y4y5y6y7y8°y9y10y10°y11y12y13y14y15y16y20y21	15.9898	0.0105
TGME49_202680	peptidase M16, alpha subunit, putative	2343.21	3.07	2343.2	2343.2	-0.0028	-1.197	9.3614	533	553	(K)KPPTVVAYGDVSTVPHYEEVR(A)		42.0244	556943	Pass One Match	42	b1b2b3b4b4°b5b5°b6b7b7°b10b11b11°b12b13°b14b14°b19y1y3y3°y4y4°y5y6y6°y7y8°y9y10y10°y11y12y13y13°y14y15y15°y16y19y20y21	11.4018	0.0119
TGME49_202680	peptidase M16, alpha subunit, putative	2343.2	3.07	2343.19	2343.2	-0.004	-1.697	9.0247	533	553	(K)KPPTVVAYGDVSTVPHYEEVR(A)		41.9076	529446	Pass One Match	37	b2b3b4°b5b5°b6b6°b7b10b11b12°b14b14°b18b19b21°y1y2y3y4y4°y5y6y7y9y9°y10y11y12y13y14y14°y15y15°y16y20y21	13.9183	0.0114
TGME49_203310	dense granule protein GRA7	2806.4	3.52	2806.39	2806.38	0.0171	6.0852	7.156	38	63	(R)IRNSDFFDGQAPVDSLRPTNAGVDSK(G)		47.3633	84825	Missed Cleavage	21	b1b4b5b6b8b10°b11b14b20*b24b25*y1y2y2°y3y5y10y15*y16y17y26	19.4751	0.0231
TGME49_203310	dense granule protein GRA7	2806.39	3.56	2806.39	2806.38	0.0134	4.7747	7.9936	38	63	(R)IRNSDFFDGQAPVDSLRPTNAGVDSK(G)		47.4076	66807	Missed Cleavage	25	b5b5*b6b7b8b10°b11b11°b12°b13b13*b24y2y2°y3y4y5°y8°y9y12°y13°y15y16y22y26	25.6296	0.0205
TGME49_203310	dense granule protein GRA7	2537.21	2.82	2537.2	2537.19	0.0078	3.0921	8.5082	40	63	(R)NSDFFDGQAPVDSLRPTNAGVDSK(G)		49.301	115266	Pass One Match	16	b1b2b2*b2°b3b3°b18°y2y3y15°y16y18y19y20y21y24	9.9035	0.0112
TGME49_203310	dense granule protein GRA7	2537.21	2.87	2537.19	2537.19	0.0017	0.6795	7.7189	40	63	(R)NSDFFDGQAPVDSLRPTNAGVDSK(G)		49.4788	79356	Pass One Match	14	b1b1*b2*b3b3*y2y5y12*y13°y15y16y18y20y24	20.1509	0.0159
TGME49_203310	dense granule protein GRA7	2537.21	2.87	2537.19	2537.19	0.0037	1.4514	8.1851	40	63	(R)NSDFFDGQAPVDSLRPTNAGVDSK(G)		49.6474	79106	Pass One Match	13	b2b2*b3b3°y2y3y14°y15y15*y16y18y19y24	14.8046	0.016
TGME49_203310	dense granule protein GRA7	2288.08	3.23	2288.07	2288.08	-0.0078	-3.4077	7.1969	64	84	(K)GTDDHLTTSMDKASVESQLPR(R)		38.9925	37763	Missed Cleavage	8	b2b3b6b15b16b18°y5y21	44.1941	0.0279
TGME49_203310	dense granule protein GRA7	2140	2.95	2140	2139.99	0.0059	2.7347	9.1254	85	101	(R)REPLETEPDEQEEVHFR(K)		36.0126	275405	Pass One Match	32	b1b2b3b4b5b6b6°b7b9b10b11b14b16y1y2y3y4y5y6y7y7°y8y8°y9y10y10*y11°y12y12*y13°y14y17	10.4259	0.0156
TGME49_203310	dense granule protein GRA7	2140	2.96	2139.99	2139.99	-0.0064	-2.9964	7.268	85	101	(R)REPLETEPDEQEEVHFR(K)		36.5754	16104	Pass One Match	13	b4b5b7b7°b10°b11°y2y3y7°y8°y10y15*y17	29.0649	0.0265
TGME49_203310	dense granule protein GRA7	2139.99	2.97	2139.99	2139.99	-0.0085	-3.9935	8.1656	85	101	(R)REPLETEPDEQEEVHFR(K)		36.5306	25142	Pass One Match	22	b2b2°b3b4b5b7°b9b11b11°b14b16*y1y2y3y4y5y8y8*y8°y10y12y17	21.4804	0.0146
TGME49_203310	dense granule protein GRA7	2008.84	2.82	2008.84	2008.84	0.0036	1.8162	7.4451	107	123	(R)SDAEVTDDNIYEEHTDR(K)		32.3909	7920	Pass One Match	8	b4b4°b5°b10y4°y9y11y17*	31.9141	0.0216
TGME49_203310	dense granule protein GRA7	2136.93	3	2136.93	2136.93	-0.0009	-0.4054	7.4262	107	124	(R)SDAEVTDDNIYEEHTDRK(V)		29.4549	2471	Pass One Match	7	b2y2y5y10°y12y13y14	28.1089	0.0104
TGME49_203310	dense granule protein GRA7	1709.87	2	1709.86	1709.87	-0.0037	-2.1615	8.4737	143	159	(K)LALPAVGMGASYFAADR(I)		62.1026	31268	Pass One Match	21	b6b8b9b13°y1y4y5y6y6°y7y7°y8°y10y10°y11y11°y12°y13y14y15y17	32.0305	0.0245
TGME49_203310	dense granule protein GRA7	1709.87	2	1709.87	1709.87	-0.0024	-1.3764	7.6226	143	159	(K)LALPAVGMGASYFAADR(I)		62.3466	8867	Pass One Match	8	b5b13°y8°y11y11°y12y14y17	22.3437	0.0161
TGME49_204400	ATPase synthase subunit alpha, putative	1305.79	2.99	1305.78	1305.79	-0.0059	-4.5018	8.4998	145	157	(R)IVDVPIGPGLLGR(V)		59.006	185735	Pass One Match	17	b1b2b3b3°b4b6y1y2y3y5y6y7y8y9y10y11y13	14.0071	0.0091
TGME49_204400	ATPase synthase subunit alpha, putative	1305.79	2.99	1305.79	1305.79	-0.0036	-2.7708	8.3345	145	157	(R)IVDVPIGPGLLGR(V)		59.1981	92200	Pass One Match	15	b2b3b4b6y1y2y3y5y6y7y8y9y10y11y13	18.9817	0.0104
TGME49_204400	ATPase synthase subunit alpha, putative	1305.79	2.99	1305.79	1305.79	-0.0014	-1.1072	8.5436	145	157	(R)IVDVPIGPGLLGR(V)		59.2124	105903	Pass One Match	18	b2b3b4b5b6b8b13y2y3y4y5y6y7y8y9y10y11y13	12.3843	0.0183
TGME49_204400	ATPase synthase subunit alpha, putative	1760.99	2.7	1760.99	1760.99	0.0015	0.8623	7.5425	158	175	(R)VVDALGNPIDGKGPIPAK(E)		42.7405	95716	Missed Cleavage	14	b3°b4°b7b10b10°b12°y1y2y3y11y13°y15y16y18	23.6246	0.0199
TGME49_204400	ATPase synthase subunit alpha, putative	1197.64	2	1197.64	1197.65	-0.0031	-2.6248	7.1479	158	169	(R)VVDALGNPIDGK(G)		38.9928	21065	Pass One Match	8	b1b3b3°b4y2y5y6*y10	16.6767	0.0197
TGME49_204400	ATPase synthase subunit alpha, putative	1760.99	2.72	1760.98	1760.99	-0.0114	-6.4718	7.0295	158	175	(R)VVDALGNPIDGKGPIPAK(E)		42.9021	60537	Missed Cleavage	9	b10*b14y2y3y6y11y13y16y18	30.8599	0.0154
TGME49_204400	ATPase synthase subunit alpha, putative	1760.99	2.77	1760.99	1760.99	-0.0054	-3.0948	7.0212	158	175	(R)VVDALGNPIDGKGPIPAK(E)		43.069	63574	Missed Cleavage	15	b1b4b5b5°b10*b11b12°y1y2y3y9y11y14°y16y18	31.9899	0.0205
TGME49_204400	ATPase synthase subunit alpha, putative	1085.58	2	1085.57	1085.58	-0.0042	-3.8239	7.1237	203	212	(K)CVDALVPVGR(G)	Carbamidomethyl C (1)	40.6362	24599	Pass One Match	7	b1b2b3b4b4°b8y4	21.0826	0.0407
TGME49_204400	ATPase synthase subunit alpha, putative	1242.71	2.96	1242.71	1242.71	0.0005	0.4154	7.0686	227	238	(K)TAVAVDAIINQK(E)		43.2449	26343	Pass One Match	5	b2y3y4y9y12	26.4724	0.019
TGME49_204400	ATPase synthase subunit alpha, putative	1242.7	2.97	1242.7	1242.71	-0.0067	-5.4243	7.0537	227	238	(K)TAVAVDAIINQK(E)		43.5357	28895	Pass One Match	5	y2y3y3*y4y7	20.8879	0.0224
TGME49_204400	ATPase synthase subunit alpha, putative	1362.68	2	1362.67	1362.67	0.0002	0.147	7.5903	315	325	(R)HCVIIYDDLSK(Q)	Carbamidomethyl C (2)	39.4886	44433	Pass One Match	10	b4b5b9y3y5y5°y6°y7y8y11	26.3188	0.029
TGME49_204400	ATPase synthase subunit alpha, putative	1553.74	2.07	1553.74	1553.74	0.0017	1.1001	8.1779	344	356	(R)EAYPGDVFYLHSR(L)		46.8054	101216	Pass One Match	13	b3b4°b9b10y2y3y3°y4y5y9y10y11y12	22.2013	0.041
TGME49_204400	ATPase synthase subunit alpha, putative	1553.75	2	1553.74	1553.74	0.0064	4.0936	7.7231	344	356	(R)EAYPGDVFYLHSR(L)		47.191	55002	Pass One Match	9	b3y3y4y8y9y10y11y12°y13	21.5528	0.0233
TGME49_204400	ATPase synthase subunit alpha, putative	1553.74	2.06	1553.74	1553.74	0.0045	2.8922	7.6734	344	356	(R)EAYPGDVFYLHSR(L)		47.2124	53094	Pass One Match	11	b1b3b11°b13y3y4y5y5°y8y9y10	25.9372	0.0303
TGME49_204400	ATPase synthase subunit alpha, putative	1784.86	2	1784.86	1784.85	0.0148	8.3115	7.4656	451	467	(R)EVAAFAQFGSDLDASTR(Q)		56.8821	21682	Pass One Match	20	b5°b6°b9b9*b10b10*b12°b13b14b14°y1y3°y4y4°y6y7y10y13y13*y14	18.4333	0.0234
TGME49_209260	cytochrome c oxidase subunit, putative	1737.78	2	1737.78	1737.77	0.009	5.1962	7.7312	86	100	(R)TMPEDFELPSDTMPK(N)		53.8081	95275	Pass One Match	14	b1b2°b10°y1y2y5°y6y7y8y9°y10y12°y13y15	16.8626	0.0363
TGME49_209260	cytochrome c oxidase subunit, putative	1720.99	2.29	1720.99	1721	-0.0101	-5.8487	8.4447	124	139	(K)LRGEAVILDPATLPQK(S)		45.9219	225994	Missed Cleavage	21	b2b4b4°b5b6b7b8b9b13y1y3y3*y4y4*y5y5*y6*y7y8y9y16	14.1253	0.0099
TGME49_209260	cytochrome c oxidase subunit, putative	1720.99	2.22	1720.99	1721	-0.0055	-3.1856	8.4354	124	139	(K)LRGEAVILDPATLPQK(S)		46.1157	143668	Missed Cleavage	18	b4b5b6b7b8b9b12b13y2y3y3*y4y5y7y8y9y15°y16	17.0674	0.0107
TGME49_209260	cytochrome c oxidase subunit, putative	1720.99	2.23	1720.99	1721	-0.0097	-5.6522	8.207	124	139	(K)LRGEAVILDPATLPQK(S)		46.2052	148629	Missed Cleavage	19	b2b4b4°b5b6b7b8b9b13y2y2*y3y3*y4y5y7y8y9y16	10.9016	0.012
TGME49_209260	cytochrome c oxidase subunit, putative	1451.81	2.99	1451.81	1451.81	-0.002	-1.3594	8.3507	126	139	(R)GEAVILDPATLPQK(S)		47.6252	70405	Pass One Match	15	b2b3b4b5°b7b14*y2y3y4y7y8y9y10y13°y14	27.944	0.0228
TGME49_209260	cytochrome c oxidase subunit, putative	1451.81	2.99	1451.81	1451.81	-0.0004	-0.257	8.2076	126	139	(R)GEAVILDPATLPQK(S)		47.6936	49781	Pass One Match	14	b2b2°b3b3°b4b5b5°y1y3y4y7y8y9y14	20.4888	0.0222
TGME49_209260	cytochrome c oxidase subunit, putative	1451.81	2.99	1451.81	1451.81	-0.0011	-0.7513	7.7796	126	139	(R)GEAVILDPATLPQK(S)		47.8951	40481	Pass One Match	17	b2b2°b3b3°b4b4°b5b5°b12°y2y3y3*y4*y5*y7y11y14	25.2795	0.0173
TGME49_209260	cytochrome c oxidase subunit, putative	2519.3	2.89	2519.29	2519.3	-0.0037	-1.4599	8.4778	172	195	(R)AAAFVGPFGTVEKPVLCPSVTTDR(I)	Carbamidomethyl C (17)	57.3712	365436	Pass One Match	23	b2b3b4b5b6b18°y1y2y5y6y7y7°y8y9y10y11y13y15y19y20y21y22y24	11.3325	0.0234
TGME49_209260	cytochrome c oxidase subunit, putative	2519.3	2.93	2519.29	2519.3	-0.0102	-4.0292	8.2961	172	195	(R)AAAFVGPFGTVEKPVLCPSVTTDR(I)	Carbamidomethyl C (17)	57.4546	308768	Pass One Match	25	b2b3b4b5b6b7b8b12°b15b16b20°y1y3y7y7°y8y9y11y12y16y17°y19y20y22y24	17.9127	0.0208
TGME49_209260	cytochrome c oxidase subunit, putative	2519.31	2.92	2519.3	2519.3	-0.0014	-0.5596	7.6177	172	195	(R)AAAFVGPFGTVEKPVLCPSVTTDR(I)	Carbamidomethyl C (17)	57.6109	257015	Pass One Match	6	b3b17y11y18y19y24	14.0389	0.023
TGME49_209260	cytochrome c oxidase subunit, putative	2143.08	3.22	2143.08	2143.08	0.0004	0.1673	7.9573	196	214	(R)IVGCTGGTGEKEHVPLWFR(C)	Carbamidomethyl C (4)	46.8946	86139	Pass One Match	14	b1b7b13b14y2y3y5y8y11°y13°y14y17y17°y19	24.0415	0.0267
TGME49_209260	cytochrome c oxidase subunit, putative	2143.08	3.22	2143.06	2143.08	-0.0106	-4.94	7.8338	196	214	(R)IVGCTGGTGEKEHVPLWFR(C)	Carbamidomethyl C (4)	47.4263	61610	Pass One Match	17	b2b3b5b5°b7b7°b14b15°y5y9°y11y13y13°y15y17y18y19	15.6096	0.0215
TGME49_209260	cytochrome c oxidase subunit, putative	2143.07	3.33	2143.07	2143.08	-0.0095	-4.4276	7.9023	196	214	(R)IVGCTGGTGEKEHVPLWFR(C)	Carbamidomethyl C (4)	47.4888	51768	Pass One Match	12	b5b15°b16y2y3y5y7y11y14y15°y17y19	20.2288	0.0183
TGME49_209260	cytochrome c oxidase subunit, putative	1527.68	2	1527.68	1527.68	0.0018	1.1825	7.487	223	234	(R)CGECDQIFMLVR(V)	Carbamidomethyl C (1), Carbamidomethyl C (4)	59.778	21793	Pass One Match	14	b2b3b3°b9b10*b11b11*y1y4y6y8*y8°y11y12	37.4696	0.0119
TGME49_209260	cytochrome c oxidase subunit, putative	1864.85	2	1864.84	1864.83	0.0136	7.298	7.1168	244	259	(K)DPFPVDPDVEDVFDMK(L)		69.9421	3602	Pass One Match	11	b2b2°b3b6b8b8°y4y11°y13y13°y16	27.8493	0.0217
TGME49_209260	cytochrome c oxidase subunit, putative	1271.54	2.99	1271.54	1271.53	0.0069	5.3983	7.1363	267	275	(K)MWNCNEYVR(W)	Carbamidomethyl C (4)	37.4869	37491	Pass One Match	5	y2y3y4y6y9	15.6774	0.0164
TGME49_209260	cytochrome c oxidase subunit, putative	1214.67	2.93	1214.67	1214.66	0.0031	2.5133	8.5069	300	310	(R)LAQELKEIEAA(-)		43.0372	213115	Pass One Match	17	b2b3b4b4*b4°b5b5°b7b7°b8b10y1y2y6y9y9°y11	15.109	0.0134
TGME49_209260	cytochrome c oxidase subunit, putative	1214.66	2.94	1214.66	1214.66	0.0008	0.6893	8.582	300	310	(R)LAQELKEIEAA(-)		43.0725	142872	Pass One Match	18	b3b3*b4b4°b5b5*b8b9b10y1y2y3y3°y4y5°y6y10*y11	17.4206	0.0141
TGME49_209260	cytochrome c oxidase subunit, putative	1214.66	2.95	1214.66	1214.66	0.0012	1.0125	8.3384	300	310	(R)LAQELKEIEAA(-)		43.3269	163421	Pass One Match	20	b2b3b3*b4b4°b5b7°b8b9b10y1y2y3y3°y5°y6y8y8°y9°y11	25.0295	0.0201
TGME49_209800	formate/nitrite transporter protein	1991.06	2.53	1991.06	1991.05	0.0068	3.414	7.4268	2	19	(M)VVTASPDTYLHVIDYGLK(K)		58.9566	27541	Pass One Match	18	b4°b5b6b8°b10b15b17°y1y2y4y5y6y9y11°y13y13°y15°y18	30.6126	0.0273
TGME49_209800	formate/nitrite transporter protein	1930.04	2.06	1930.04	1930.04	-0.0032	-1.6624	8.9104	294	313	(R)GASVNSLAVSAIPSVFSAPR(G)		63.2698	105252	Pass One Match	42	b2b3b3°b4b4°b5b5*b5°b6b6*b6°b7b7°b8b8°b9b9°b10*b11b11*b11°b12b12°b14*b18y1y2y3y5y6°y7y8y9y10y11y12y13y15y16y16*y19y20	22.7378	0.0194
TGME49_209800	formate/nitrite transporter protein	1930.04	2.07	1930.04	1930.04	-0.0019	-0.975	8.6225	294	313	(R)GASVNSLAVSAIPSVFSAPR(G)		63.4948	78998	Pass One Match	22	b5b8°b9b9°b10b11°b12b15y2y3y4y5y7y8y8°y9y10y11y12y13y15y20	12.7743	0.0163
TGME49_209800	formate/nitrite transporter protein	1930.04	2.04	1930.03	1930.04	-0.0048	-2.483	8.1626	294	313	(R)GASVNSLAVSAIPSVFSAPR(G)		63.516	25871	Pass One Match	27	b3°b5°b6°b7°b8°b9b9°b11b11°b12b12°b13b14°b15y2y5y7y8y8°y9y11y12y13y14y15y16y20	27.4959	0.0221
TGME49_209800	formate/nitrite transporter protein	2011.98	2	2011.97	2011.98	-0.0019	-0.9558	7.3466	314	332	(R)GQRESFAGESSTLVMGDIK(R)		50.5357	6624	Pass One Match	6	b4b7°b9*b15*y9y12	33.569	0.0184
TGME49_209800	formate/nitrite transporter protein	1826.9	2.52	1826.89	1826.9	-0.0013	-0.7195	7.8476	317	333	(R)ESFAGESSTLVMGDIKR(Q)		46.5354	38578	Pass One Match	9	b2b3°b4b11b15y3y13y14y17	19.1786	0.026
TGME49_209800	formate/nitrite transporter protein	1826.9	2.55	1826.89	1826.9	-0.0032	-1.753	7.4796	317	333	(R)ESFAGESSTLVMGDIKR(Q)		46.8761	28641	Pass One Match	16	b1b2b2°b3°b4°b11b12b14y3y4°y10y10°y13y14y15y17	21.5541	0.0224
TGME49_209800	formate/nitrite transporter protein	2657.23	2.76	2657.22	2657.23	-0.0091	-3.4228	7.17	383	412	(K)GNPGTNPPSKSPESSATGGTGAAASPTATS(-)		25.931	4893	Missed Cleavage	22	b3*b5*b6*b7b8b8°b9b9°b10*b12b15°b17°b22b24y1°y2y2°y4°y6°y10°y23°y30	32.3375	0.0309
TGME49_214250	hypothetical protein	1324.67	2.97	1324.67	1324.66	0.0014	1.0206	8.4286	9	19	(K)LWASTAQYTQR(R)		37.0582	162278	Pass One Match	14	b2b3b5b7*y3y5y5*y5°y6y7y8y9y9°y10	17.0051	0.0223
TGME49_214250	hypothetical protein	1324.67	2.98	1324.67	1324.66	0.0069	5.2027	8.3041	9	19	(K)LWASTAQYTQR(R)		37.3449	35445	Pass One Match	12	b1b3b5°b6y3y4y6y7y8y9y10y11	13.0615	0.019
TGME49_214250	hypothetical protein	1324.67	2.99	1324.67	1324.66	0.0021	1.5921	8.2697	9	19	(K)LWASTAQYTQR(R)		37.2481	67799	Pass One Match	10	b1b4°y2*y3y4y6y7y8y9y10	10.7408	0.0162
TGME49_214250	hypothetical protein	2690.41	3.76	2690.41	2690.4	0.0074	2.738	7.5125	56	80	(R)QALTFGIWQKPNIGTHGPDPADAKK(-)		48.434	170391	Pass One Match	11	b4*b7°y2y3y6y8y17y19y19*y20y25	18.2362	0.0136
TGME49_214250	hypothetical protein	2562.32	3.59	2562.32	2562.31	0.0086	3.3459	7.3983	56	79	(R)QALTFGIWQKPNIGTHGPDPADAK(K)		51.6111	45686	Pass One Match	10	b1b7°b9*b10*b22*y5y5°y17*y24y24*	13.1487	0.0268
TGME49_214250	hypothetical protein	2690.41	3.85	2690.41	2690.4	0.0039	1.442	7.3331	56	80	(R)QALTFGIWQKPNIGTHGPDPADAKK(-)		48.675	119613	Pass One Match	16	b3b3*b4*b6°b8°b17*b19°y2y3y4y6y15y15*y18y18*y25	24.0921	0.0153
TGME49_214250	hypothetical protein	2562.33	3.56	2562.33	2562.31	0.0223	8.7053	7.3103	56	79	(R)QALTFGIWQKPNIGTHGPDPADAK(K)		51.9945	57245	Pass One Match	24	b1*b3*b4°b5°b6°b7b8b9°b10b11°b13*b17b19*y1y2y3y3°y6y7°y8y13*y15°y22*y24	28.1959	0.0224
TGME49_215775	rhoptry protein ROP8	1660.82	2	1660.81	1660.82	-0.0042	-2.5071	7.7586	207	221	(R)GTDPGDVVIEELFNR(I)		71.2372	13633	Pass One Match	23	b2b2°b3b4b4°b6°b7b8b8°b9b15°y2y3y4y5y6y7y7°y8y8°y9y12y15	26.7514	0.0269
TGME49_215775	rhoptry protein ROP8	1660.82	2	1660.82	1660.82	-0.0006	-0.3466	7.1211	207	221	(R)GTDPGDVVIEELFNR(I)		71.2702	9251	Pass One Match	21	b2°b4b5b5°b6b6°b7b11°y1y3y4y5y6y6°y7y7*y7°y8y10°y12y15	20.4918	0.0279
TGME49_215775	rhoptry protein ROP8	918.542	2.53	918.544	918.541	0.003	3.2899	7.4437	529	536	(R)ALLEGFLR(Y)		57.4902	19667	Pass One Match	7	y3y4y5y5°y6y7y8	11.6208	0.0152
TGME49_215775	rhoptry protein ROP8	1803.9	2.98	1803.9	1803.9	-0.0039	-2.1769	7.552	559	575	(R)TELSAVLPLYQTDGEPA(-)		64.5944	28864	Pass One Match	25	b2b2°b3b4°b5°b6b6°b7b7°b10b15y2y3y4°y6y7y8y9*y9°y10y11y11°y12y13*y14*	25.2477	0.0192
TGME49_219320	acid phosphatase GAP60	1969.99	2	1969.98	1969.99	-0.0032	-1.6296	7.0157	1	22	(-)MAGAPVAAAPAASSRVAGDSGR(S)		48.4993	2208	Missed Cleavage	5	b1b3b16°y10°y15	38.2434	0.0207
TGME49_219320	acid phosphatase GAP61	1556.77	2.98	1556.76	1556.75	0.0133	8.5389	9.3527	54	68	(K)FVGLGNWGSGSYGQK(T)		52.1488	267868	Pass One Match	31	b1b2b3b4b5b6*b7b8b9°b10b10°y1y3y4y5y6y6°y7y8y9y9°y10y11y11°y12y12*y13y13°y14y15y15*	9.793	0.0348
TGME49_219320	acid phosphatase GAP62	1957.9	2.23	1957.9	1957.89	0.0043	2.212	7.6333	105	121	(R)WQSEFENVYSDANGALK(M)		54.9589	30217	Pass One Match	10	b1b2*y1y2y4y6y9y12*y15y17	23.5319	0.0137
TGME49_219320	acid phosphatase GAP63	1669.82	2	1669.81	1669.8	0.0079	4.7601	7.7824	122	135	(K)MPFFTVLGVDDWSR(N)		75.2481	2872	Pass One Match	7	y1y4°y7y8y9y11y14	36.9108	0.0148
TGME49_219320	acid phosphatase GAP64	1669.81	2	1669.8	1669.8	-0.0017	-0.9976	7.5466	122	135	(K)MPFFTVLGVDDWSR(N)		75.4143	1523	Pass Two Match	7	b2b5°b8°b10°y3°y5°y7°	41.7087	0.0247
TGME49_219320	acid phosphatase GAP65	1669.8	2	1669.8	1669.8	-0.0083	-4.9919	7.0618	122	135	(K)MPFFTVLGVDDWSR(N)		75.514	1246	Pass One Match	5	b1b5b6y8y14	17.1334	0.0266
TGME49_219320	acid phosphatase GAP66	1782.93	2.64	1782.93	1782.91	0.014	7.841	8.8828	144	159	(R)TELTYAVTSEQIKDGK(L)		37.3388	258122	Pass One Match	27	b1b1°b2b2°b4°b6°b7b7°b8°b13°b14y1y2y3y4y4°y7y9y9°y10y11y12y12*y13y13*y14y15	18.0091	0.0149
TGME49_219320	acid phosphatase GAP67	1782.92	2.7	1782.91	1782.91	0.0013	0.7115	8.505	144	159	(R)TELTYAVTSEQIKDGK(L)		37.9106	143179	Pass One Match	22	b1b1°b2b3b3°b4b4°b5b6°y3y3°y4y4°y8y9y10y11y11°y12y13y14y16	11.916	0.0106
TGME49_219320	acid phosphatase GAP68	1482.77	2.99	1482.77	1482.77	0.0035	2.3346	7.7475	144	156	(R)TELTYAVTSEQIK(D)		42.2736	72446	Pass One Match	16	b1°b2b3°b5°b6b6°b10b10°b11*b12y1y4°y8y11y11*y12°	23.8552	0.0211
TGME49_219320	acid phosphatase GAP69	1782.91	2.72	1782.91	1782.91	-0.0063	-3.5452	9.0111	144	159	(R)TELTYAVTSEQIKDGK(L)		37.756	204077	Pass One Match	29	b1b2b3b3°b4b4°b6°b8y1y2y3y4y4°y5y6y8y9y10y10°y11y11*y11°y12y13y13°y14y14°y15y16	15.4402	0.0198
TGME49_219320	acid phosphatase GAP70	1482.78	2.99	1482.77	1482.77	0.0062	4.1806	8.1825	144	156	(R)TELTYAVTSEQIK(D)		42.2604	74493	Pass One Match	11	b1b2b4b4°b11°b12y5y7y8y11y11°	17.748	0.0217
TGME49_219320	acid phosphatase GAP71	1896.91	2.73	1896.91	1896.91	0.002	1.0708	9.2837	160	178	(K)LAPADATEAAAAENHGYPK(W)		34.0047	404389	Pass One Match	43	b1b2b3b5°b6b7b8b8°b11b14b15b16b17b19y1y2y3y4y5y6y6*y7y7°y8y8°y9y9°y10y10*y11y12y12°y13y13°y14y14*y15y15°y16y17y17*y18y19	21.7967	0.0147
TGME49_219320	acid phosphatase GAP72	1896.93	2.83	1896.92	1896.91	0.0094	4.978	7.7108	160	178	(K)LAPADATEAAAAENHGYPK(W)		34.2417	4774	Pass One Match	17	b3b5b6b8b8°b10°b14°b19°y2y6*y7°y8y9°y11y14*y16y17	37.8961	0.0213
TGME49_219320	acid phosphatase GAP73	1896.9	2.85	1896.9	1896.91	-0.0121	-6.3918	7.9222	160	178	(K)LAPADATEAAAAENHGYPK(W)		34.2449	6821	Pass One Match	8	b3b6b8b9b16°y2y3y17	27.834	0.019
TGME49_219320	acid phosphatase GAP74	832.414	2.2	832.417	832.42	-0.0034	-4.086	8.7813	233	239	(R)AWADLEK(T)		35.6702	29196	Pass One Match	11	b5b7y1y2y2°y3y4y5y6y6°y7	17.6079	0.0313
TGME49_219320	acid phosphatase GAP75	1584.86	2.43	1584.86	1584.86	-0.0034	-2.1699	7.7983	233	246	(R)AWADLEKTLELAPK(I)		59.7891	83457	Missed Cleavage	5	y2y7y11y12y14	7.0564	0.0117
TGME49_219320	acid phosphatase GAP76	1584.87	2.48	1584.86	1584.86	0.0014	0.8582	7.7759	233	246	(R)AWADLEKTLELAPK(I)		60.0365	37936	Missed Cleavage	7	b12y2y7y10°y11y12y14	30.6143	0.0155
TGME49_219320	acid phosphatase GAP77	1584.87	2.42	1584.87	1584.86	0.0021	1.3429	7.7703	233	246	(R)AWADLEKTLELAPK(I)		60.0404	57768	Missed Cleavage	10	b5b6°b10b12y2y3y5°y6y12y14	21.4561	0.0137
TGME49_219320	acid phosphatase GAP78	1289.74	2.94	1289.74	1289.75	-0.0091	-7.0682	8.0982	247	257	(K)ILDYIIVVADR(A)		61.091	25915	Pass One Match	9	b1b2y1y4y5y6y7y9y11	16.9397	0.0284
TGME49_219320	acid phosphatase GAP79	1289.74	2	1289.74	1289.75	-0.0033	-2.5518	7.8648	247	257	(K)ILDYIIVVADR(A)		61.2506	13564	Pass One Match	7	b1b2b4y5y6y7y8	12.5583	0.0124
TGME49_219320	acid phosphatase GAP80	1289.75	2.94	1289.75	1289.75	0.0034	2.6727	8.1304	247	257	(K)ILDYIIVVADR(A)		61.3183	13932	Pass One Match	11	b1b2y2y3y3°y4y5y6y7y9y11	29.4039	0.0142
TGME49_219320	acid phosphatase GAP81	2519.29	2.82	2519.29	2519.28	0.0019	0.749	7.4677	258	280	(R)AVYSSGASKGDSMLQYYLQPLLK(K)		68.1783	4457	Missed Cleavage	9	b2b13b15*b16°b18y1y2y8y9	32.5562	0.0343
TGME49_219320	acid phosphatase GAP82	2519.31	2.9	2519.29	2519.28	0.0089	3.523	7.1926	258	280	(R)AVYSSGASKGDSMLQYYLQPLLK(K)		68.3469	2805	Missed Cleavage	4	b6b7°y1y4	34.0322	0.0226
TGME49_219320	acid phosphatase GAP83	1812.96	2.49	1812.96	1812.96	0.0007	0.3726	7.4774	267	281	(K)GDSMLQYYLQPLLKK(A)	Oxidation M (4)	58.2237	37184	Variable Modification	6	b3y2y3y5y6*y11	29.165	0.0178
TGME49_219320	acid phosphatase GAP84	1506.78	2.32	1506.78	1506.78	-0.001	-0.6825	8.1263	348	361	(R)LVSGTTGETLYTHK(Q)		31.3382	2999	Pass One Match	11	b5°b9°y3y4°y5y6y8y12y12°y13y14	22.1297	0.0132
TGME49_219320	acid phosphatase GAP85	1973.07	3.08	1973.06	1973.07	-0.0067	-3.3748	7.8141	348	365	(R)LVSGTTGETLYTHKQPLK(N)		32.4417	11956	Missed Cleavage	13	b1b4°b7b10°b12y1y2y3y9*y12y13y16y18*	27.5086	0.013
TGME49_219320	acid phosphatase GAP86	1973.07	3	1973.06	1973.07	-0.0087	-4.4225	7.1451	348	365	(R)LVSGTTGETLYTHKQPLK(N)		32.6586	3148	Missed Cleavage	5	b9y3y12y13y16	17.9129	0.0209
TGME49_219320	acid phosphatase GAP87	1973.07	3.22	1973.06	1973.07	-0.0101	-5.1416	7.4982	348	365	(R)LVSGTTGETLYTHKQPLK(N)		32.5386	2725	Missed Cleavage	9	b4°b7°y1y3y12y12*y13*y16y18	24.5825	0.0154
TGME49_219320	acid phosphatase GAP88	1849.98	2.38	1849.98	1849.98	-0.0022	-1.1962	7.961	371	386	(R)KSIDAFNFVSQLPEVR(Y)		61.5281	107132	Missed Cleavage	4	b8y4y7y16	7.9734	0.0245
TGME49_219320	acid phosphatase GAP89	1849.99	2.45	1849.98	1849.98	0.0005	0.2828	8.5553	371	386	(R)KSIDAFNFVSQLPEVR(Y)		61.6787	68254	Missed Cleavage	22	b3°b5b7b8b8°b11b11°y2y3°y4y5y6y7y7*y7°y8y9y11y11*y12y13y16	24.2962	0.0132
TGME49_219320	acid phosphatase GAP90	1849.98	2.38	1849.98	1849.98	-0.0025	-1.3378	8.8966	371	386	(R)KSIDAFNFVSQLPEVR(Y)		61.8119	75973	Missed Cleavage	29	b1b2°b5b6b7b8b8*b8°b9°b11b11°b12b12*y1y2y3y4y4°y5y6y6*y6°y7y7*y7°y10y11y13y16	15.1636	0.0137
TGME49_219320	acid phosphatase GAP91	1721.89	2.02	1721.88	1721.89	-0.005	-2.9211	9.5561	372	386	(K)SIDAFNFVSQLPEVR(Y)		68.314	415819	Pass One Match	46	b1b1°b2b3b3°b4b4°b5b5°b6b6*b6°b7b7°b8b8°b9b10b10°b11b11°b13b14°y1y2y3y4y4°y5y6y6*y7y7*y7°y8y8°y9y10y10°y11y11*y12°y13y13°y15y15*	13.2346	0.0098
TGME49_219320	acid phosphatase GAP92	1721.89	2.02	1721.89	1721.89	0.0015	0.8614	9.2724	372	386	(K)SIDAFNFVSQLPEVR(Y)		68.4793	307198	Pass One Match	51	b1°b2b2°b3b3°b4b4°b5b5°b6b6*b6°b7b7°b8b8°b9b10b10°b11b11°b13b14°y1y2y3y3°y4y4°y5y6y6*y6°y7y7*y7°y8y8°y9y9*y10y10*y10°y11y11*y12y13y13*y13°y15y15*	19.3323	0.0098
TGME49_219320	acid phosphatase GAP93	1721.89	2.02	1721.88	1721.89	-0.0014	-0.7863	9.3922	372	386	(K)SIDAFNFVSQLPEVR(Y)		68.5179	237106	Pass One Match	45	b1b2b2°b3b3°b4b4°b5b5°b6b6*b6°b7b7°b8b8°b10b10°b11b11°b12*b14*y1y2y3y3°y4y5y6y6*y6°y7y7*y7°y8y8°y9y10y10*y10°y11y12y13y13*y15	17.8476	0.0105
TGME49_219320	acid phosphatase GAP94	1083.52	2.72	1083.52	1083.52	-0.0004	-0.3572	8.6325	387	395	(R)YYPVPEMGK(M)		39.5346	58827	Pass One Match	13	b1b3b5b8°y2y3y4y4°y5y6°y7y8y9	19.7066	0.035
TGME49_219320	acid phosphatase GAP95	1083.52	2.84	1083.52	1083.52	0.0053	4.9211	8.4611	387	395	(R)YYPVPEMGK(M)		39.3928	33301	Pass One Match	17	b1b2b6b6°b8°y1y2y3y4y5y5°y6y6°y7y7°y8°y9	22.528	0.0261
TGME49_219320	acid phosphatase GAP96	1083.52	2.82	1083.53	1083.52	0.0071	6.56	8.3035	387	395	(R)YYPVPEMGK(M)		39.5462	37988	Pass One Match	9	b4y1y2y3y4y5y7y8y9	14.7686	0.0352
TGME49_223940	GAP45	2398.1	2.92	2398.09	2398.11	-0.0188	-7.8259	7.5732	158	179	(K)YDKLASPEDSASETTMATQPQK(V)		33.1428	13398	Missed Cleavage	20	b1b2°b3°b4°b6b12°b14°y1y2y2*y3y4y5y6*y7y7*y8y11°y13y22	34.1947	0.0283
TGME49_223940	GAP45	1991.92	2	1991.92	1991.92	-0.0034	-1.695	7.3385	161	179	(K)LASPEDSASETTMATQPQK(V)		32.3938	4004	Pass One Match	4	y3*y8y12y14	40.6295	0.0121
TGME49_223940	GAP45	3215.53	3.74	3215.52	3215.51	0.0056	1.7514	7.2672	161	191	(K)LASPEDSASETTMATQPQKVAEHSSAAVTDR(S)		37.8294	14223	Missed Cleavage	17	b2b3b4b6b13°b16*b19b24*y6y9y10y11y12y15*y15°y17*y20	26.162	0.0205
TGME49_223940	GAP45	1242.6	2	1242.6	1242.61	-0.0069	-5.5575	8.6367	180	191	(K)VAEHSSAAVTDR(S)		19.3297	2756	Pass One Match	18	b5b6b6°b7b7°b8b8°y1y2y3y4y4°y5y6y7y8y11y12	15.9214	0.0081
TGME49_223940	GAP45	1242.61	2	1242.61	1242.61	0.0044	3.5684	7.6924	180	191	(K)VAEHSSAAVTDR(S)		19.4008	1124	Pass One Match	11	b7b8b8°y1y3y4°y5y7y8y11y12	16.6404	0.0127
TGME49_223940	GAP45	2144	2.06	2143.99	2143.99	0.0058	2.7175	8.2724	192	211	(R)SVVGYTVTPCDMASIDETAK(Y)	Carbamidomethyl C (10)	43.6262	278830	Pass One Match	19	b4°b5b6b6°b8b15°b16b17b19y3y5y12y12°y13y14y15y16y17y20	24.413	0.0166
TGME49_223940	GAP45	2635.3	2.93	2635.29	2635.26	0.0242	9.173	7.8004	192	215	(R)SVVGYTVTPCDMASIDETAKYLSK(R)	Carbamidomethyl C (10)	55.9927	34332	Missed Cleavage	23	b1°b2b3°b4°b6b6°b8b8°b11y1y2°y4y4°y9°y11°y12y12°y14°y15°y16y16°y17y24	27.0673	0.0356
TGME49_223940	GAP45	2144	2.07	2143.99	2143.99	0.0034	1.5857	8.2654	192	211	(R)SVVGYTVTPCDMASIDETAK(Y)	Carbamidomethyl C (10)	43.5418	212486	Pass One Match	23	b1b1°b3°b5b5°b6°b8b16°b19°y2y3y5y5°y6y10y11y12y12°y14y15y16y16°y17	21.9386	0.0243
TGME49_223940	GAP45	2143.99	2.07	2143.98	2143.99	-0.0054	-2.532	8.0106	192	211	(R)SVVGYTVTPCDMASIDETAK(Y)	Carbamidomethyl C (10)	43.9285	198111	Pass One Match	22	b1°b3°b5°b6b6°b7b7°b14°b15°b17y2y5y11y11°y12y12°y13y14y14°y15y17y20	17.5024	0.0171
TGME49_223940	GAP45	2234.84	3	2234.83	2234.83	0.0027	1.2102	7.2039	217	234	(R)CGCDLGDQHDENECPICR(H)	Carbamidomethyl C (1), Carbamidomethyl C (3), Carbamidomethyl C (14), Carbamidomethyl C (17)	30.1183	3384	Pass One Match	6	b3y4y5y9y10°y18	29.6047	0.0176
TGME49_223940	GAP45	1207.63	2.55	1207.63	1207.63	-0.0015	-1.223	8.8162	235	245	(R)HIDLSDAPLLN(-)		51.8927	81198	Pass One Match	28	b1b2b3b3°b4b4°b5b5°b6b6°b7b7°b8b9b9°b10b10°y1y2y2*y4y4*y5y5*y6y7y8°y11	23.7444	0.0119
TGME49_223940	GAP45	1207.64	2.69	1207.64	1207.63	0.0057	4.7414	8.4497	235	245	(R)HIDLSDAPLLN(-)		52.0639	88809	Pass One Match	22	b2b3b3°b4b5°b6b7b7°b8b9b9°b10b10°y1y2y2*y4y4*y5y6*y8y11	18.2834	0.021
TGME49_223940	GAP45	1207.64	2.72	1207.64	1207.63	0.0103	8.5091	8.149	235	245	(R)HIDLSDAPLLN(-)		52.1597	79887	Pass One Match	18	b2b3b3°b4b5°b6b6°b7b7°b8b9b9°b10b10°y1y2*y4y11	14.5783	0.0154
TGME49_226570	hypothetical protein	4360.07	3.8	4360.07	4360.06	0.0084	1.9278	7.6469	35	75	(R)VYTDNEIHSDGGHSVECPPPGSPIPQTTTFTSQAAPALQPR(M)	Carbamidomethyl C (17)	48.2773	29212	Pass One Match	11	b1b2b14b25°b29°b30*b35y1y3y6y41	23.6225	0.02
TGME49_226570	hypothetical protein	4360.08	3.9	4360.06	4360.06	0.0016	0.3598	7.6574	35	75	(R)VYTDNEIHSDGGHSVECPPPGSPIPQTTTFTSQAAPALQPR(M)	Carbamidomethyl C (17)	48.2676	24311	Pass One Match	11	b14°b24*b35b38b39y1y3y3*y6y14*y17°	30.0978	0.0298
TGME49_226570	hypothetical protein	2196.13	2.06	2196.13	2196.13	-0.0002	-0.0796	7.3797	114	132	(R)EGYPVVYPYVPMTLPIETK(K)		69.4379	6243	Pass One Match	16	b3b4b4°b5b5°b6°b10°b11b11°y3°y4y4°y5y12y16y19	40.8571	0.0193
TGME49_226570	hypothetical protein	2196.13	2.06	2196.12	2196.13	-0.0073	-3.3076	7.119	114	132	(R)EGYPVVYPYVPMTLPIETK(K)		69.6135	3823	Pass One Match	9	b2b5°b18y3y5y5°y9°y12y19	31.5002	0.0161
TGME49_227910	hypothetical protein	2289.2	2.85	2289.19	2289.2	-0.0064	-2.8081	7.0859	51	70	(R)DRLTAHGGYIQQTISPYQLK(F)		45.1357	22705	Missed Cleavage	11	b5b11*b12b17y2y3y3*y5y6y7y20	20.6579	0.0136
TGME49_227910	hypothetical protein	2018.08	2.66	2018.07	2018.07	0.0019	0.9419	7.4104	53	70	(R)LTAHGGYIQQTISPYQLK(F)		45.2062	190930	Pass One Match	23	b1b4°b5°b7b7°b8b11*b11°b12°b13°b16°b17b18y3y5y5*y6y6*y7y9°y10°y13y18	21.921	0.0166
TGME49_227910	hypothetical protein	2018.08	2.73	2018.07	2018.07	-0.004	-1.9922	7.6997	53	70	(R)LTAHGGYIQQTISPYQLK(F)		45.3812	133084	Pass One Match	21	b4b5°b7b7°b8b9b10b12°b13*b13°b18y3y4y5y6y6*y7y9y10°y14y18	16.8458	0.0149
TGME49_227910	hypothetical protein	2018.08	2.72	2018.07	2018.07	-0.0032	-1.5713	8.0911	53	70	(R)LTAHGGYIQQTISPYQLK(F)		45.4959	131744	Pass One Match	17	b4b7b7°b8b9b10b11*b11°b16b18y5y6y7y8y8*y9y18	17.3702	0.0086
TGME49_229920	hypothetical protein	1830.98	2.42	1830.97	1830.97	0.001	0.5652	9.5664	93	110	(R)GAKDTLNIPVGGEGLYAR(G)		46.6189	578727	Pass One Match	27	b2b3b4b4°b5b6b6°b7b7*b8b8*b8°b16°y1y2y3y4y5y6y6°y7y8y10y12°y14y15y18	12.0697	0.011
TGME49_229920	hypothetical protein	1830.98	2.52	1830.97	1830.97	-0.0005	-0.2571	9.5037	93	110	(R)GAKDTLNIPVGGEGLYAR(G)		46.9721	423779	Pass One Match	28	b2b4b4°b5b6b6°b7b7*b8b8*b8°b13b16y1y2y3y4y5y6y6°y7y7°y8y10y11y14y15y18	14.3983	0.0228
TGME49_229920	hypothetical protein	1830.98	2.52	1830.98	1830.97	0.0075	4.1092	9.3283	93	110	(R)GAKDTLNIPVGGEGLYAR(G)		46.9394	412786	Pass One Match	22	b4b4°b5b6b6°b7b7*b8b8*b8°b14y1y2y4y5y6y7y8y10y11y15y18	12.2829	0.0146
TGME49_229920	hypothetical protein	1574.82	2	1574.82	1574.82	0.0006	0.3652	9.2792	96	110	(K)DTLNIPVGGEGLYAR(G)		52.3034	268916	Pass One Match	19	b2b2°b3°b4b4*b4°b5b5*b5°b6b8y1y2y3y5y8y10y11y15	13.9972	0.0145
TGME49_229920	hypothetical protein	1574.82	2	1574.82	1574.82	-0.0024	-1.4952	8.9298	96	110	(K)DTLNIPVGGEGLYAR(G)		52.3705	178414	Pass One Match	17	b2b2°b3°b4b4*b4°b5b5*b5°y5y8y9y10y10°y11y11°y15	15.3655	0.0136
TGME49_229920	hypothetical protein	1574.82	2.99	1574.82	1574.82	0.0044	2.7744	9.1497	96	110	(K)DTLNIPVGGEGLYAR(G)		52.5432	192273	Pass One Match	21	b1°b2b2°b3b3°b4b4*b4°b5b5*b5°b10*y2y3y5y8y10y11y12y13y15	11.9201	0.0106
TGME49_229920	hypothetical protein	1919	2.48	1919	1919	-0.0061	-3.1755	8.0529	143	160	(R)DGFGVPAQIPPEVSQHIK(H)		51.8965	32615	Pass One Match	20	b1b1°b3b3°b4b6°b9°b10b11°b12°b13°b16°y1y3y7y9y10°y11°y13y18	25.6641	0.0145
TGME49_229920	hypothetical protein	1919.01	2.52	1919	1919	0.0009	0.4853	9.0892	143	160	(R)DGFGVPAQIPPEVSQHIK(H)		51.6234	410256	Pass One Match	31	b1b2b3b3°b4b4°b5b5°b8*b9b9°b10*b10°b11b11*b12°b15b15°y1y2y3y5y6y8y9y9°y10y13y15y16y18	22.7869	0.0251
TGME49_229920	hypothetical protein	1919.01	2.55	1919.01	1919	0.0038	2.0059	9.3244	143	160	(R)DGFGVPAQIPPEVSQHIK(H)		51.529	347727	Pass One Match	39	b1°b2b2°b3b3°b4b4°b5b5°b6b6°b7b7°b8°b9b9°b10b12b12°b13b16°y1y2y3y5y5°y7y8y9y9°y10y12y13y13°y14y14*y15y16y18	19.7179	0.0156
TGME49_229920	hypothetical protein	1781.93	2	1781.93	1781.94	-0.0107	-5.9841	7.534	161	174	(K)HVYYVPPQFFPFLK(K)		69.3689	1116	Pass One Match	4	b4b5b9y2	32.3006	0.0195
TGME49_229920	hypothetical protein	1753.89	2	1753.88	1753.88	0.0005	0.2958	8.7129	175	189	(K)KLADDTPSLQPFMYK(L)		50.385	28014	Missed Cleavage	23	b1b4b5b6b6°b8b10b12b14y1y3y5y6y6*y7*y9y9*y11*y12°y13y13°y14*y15	25.0075	0.0124
TGME49_229920	hypothetical protein	1753.89	2	1753.88	1753.88	-0.0016	-0.9248	8.6222	175	189	(K)KLADDTPSLQPFMYK(L)		50.4983	28871	Missed Cleavage	16	b4b5°b6b6°b9b10b10*y3y4y5y9y10y10°y11*y14y15	24.4371	0.0161
TGME49_229920	hypothetical protein	1625.79	2.99	1625.79	1625.79	-0.001	-0.6316	9.21	176	189	(K)LADDTPSLQPFMYK(L)		54.2916	188442	Pass One Match	21	b2b3b3°b4b5b5°b6b8°b11b12b13b14y1y3y4y5y7y9y12y13°y14	15.1154	0.0189
TGME49_229920	hypothetical protein	1625.79	2	1625.79	1625.79	-0.0026	-1.6169	8.4995	176	189	(K)LADDTPSLQPFMYK(L)		54.503	33378	Pass One Match	11	b5b5°y2y3y5y6*y9y9°y10y12y14	25.9991	0.0173
TGME49_229920	hypothetical protein	1625.79	2	1625.79	1625.79	0.0032	1.9493	8.8647	176	189	(K)LADDTPSLQPFMYK(L)		54.5773	114104	Pass One Match	22	b2b3b3°b4b4°b5b5°b6b8°b9°b13°b14b14*y1y2y4y5y9y10y12y13y14	19.6573	0.012
TGME49_229920	hypothetical protein	1822.72	2.99	1822.72	1822.72	0.0041	2.225	7.4994	193	206	(K)GDFTYDDYEEMFYK(F)		59.8051	52705	Pass One Match	4	b4y9y11y14	12.165	0.0155
TGME49_229920	hypothetical protein	1832.88	2.58	1832.87	1832.88	-0.0057	-3.121	7.805	216	230	(R)NQIPMPYRTPEEMAR(E)		41.7848	29352	Missed Cleavage	6	b3*b12b14y6y14*y15	23.3979	0.0393
TGME49_229920	hypothetical protein	1666.79	2	1666.79	1666.79	0.0018	1.0878	7.948	231	244	(R)EAEVAWEGAWLSYR(Q)		62.9071	13798	Pass One Match	10	b11°y2y3°y4y4°y5°y6y7y10y14	29.0259	0.0187
TGME49_229920	hypothetical protein	1666.79	2	1666.78	1666.79	-0.0025	-1.5277	8.639	231	244	(R)EAEVAWEGAWLSYR(Q)		63.1541	8750	Pass One Match	26	b1b1°b2°b3b3°b4°b5b5°b6b7b10°b12°b13°y1y3y3°y4y4°y5°y6°y7y8y9y10y11y13	31.3912	0.017
TGME49_229920	hypothetical protein	1246.65	2	1246.65	1246.65	0.0041	3.2613	8.437	287	296	(K)LFYLEAPEHK(I)		43.4714	80735	Pass One Match	9	b3y3°y4y4°y5y6°y8y9y10	18.3529	0.0191
TGME49_229920	hypothetical protein	1246.65	2	1246.65	1246.65	0.0021	1.6718	8.6536	287	296	(K)LFYLEAPEHK(I)		43.5245	50799	Pass One Match	10	b2b8y2y3y4y4°y5y6°y8y10	14.2875	0.0278
TGME49_229920	hypothetical protein	1246.65	2	1246.65	1246.65	0.0025	1.9803	8.6629	287	296	(K)LFYLEAPEHK(I)		43.795	50313	Pass One Match	10	y2y3y3°y4y5y6°y7y8y9y9°	16.3968	0.0121
TGME49_229920	hypothetical protein	883.511	2.59	883.511	883.515	-0.0037	-4.2061	8.3586	297	303	(K)INWVVPR(G)		46.0347	18192	Pass One Match	9	b1b4*b5y1y2y3y4y6y7	19.5631	0.0068
TGME49_229920	hypothetical protein	883.51	2.59	883.513	883.515	-0.0015	-1.6956	7.812	297	303	(K)INWVVPR(G)		46.1576	18531	Pass One Match	6	b4b5*y3y4y6y7	21.9866	0.0076
TGME49_230510	hypothetical protein	1826.95	2.05	1826.94	1826.94	0.0011	0.6266	7.0786	244	260	(R)IVLTCPEVTPTAAGQNR(E)	Carbamidomethyl C (5)	41.7304	30624	Pass One Match	17	b1b2b5b13b16*y1y3*y6y7y8°y9y9°y12y12°y15y15*y17	19.3053	0.0164
TGME49_230510	hypothetical protein	1841.96	2.4	1841.95	1841.95	-0.0032	-1.754	7.0308	282	297	(K)EALIVPVYFPGESQHR(A)		57.4769	21210	Pass One Match	6	b4y6y7y11y12y16	15.9268	0.0208
TGME49_231630	alveolin domain containing intermediate filament IMC4	1286.71	2	1286.7	1286.71	-0.0037	-2.8508	8.1977	30	42	(R)LVSGVVATQGEAR(I)		30.9268	19883	Pass One Match	18	b3b4b5b6b7b8b13y2y4y5y5*y6y7y8y9y10y11y13	21.0745	0.0144
TGME49_231630	alveolin domain containing intermediate filament IMC4	1286.7	2	1286.7	1286.71	-0.0025	-1.9765	7.0287	30	42	(R)LVSGVVATQGEAR(I)		30.5154	6339	Pass One Match	11	b4b5b5°b10y2y4y5y6y8y11y13	26.0296	0.0144
TGME49_231630	alveolin domain containing intermediate filament IMC4	1286.71	2	1286.71	1286.71	0.0004	0.2929	7.7593	30	42	(R)LVSGVVATQGEAR(I)		30.9462	6729	Pass One Match	16	b2b5b5°b6b13°y1y4y5y5*y6y6°y7y8y10y11y13	25.6094	0.0174
TGME49_231630	alveolin domain containing intermediate filament IMC4	1096.64	2	1096.63	1096.64	-0.0022	-1.9786	7.9684	43	51	(R)ILEPLVQER(V)		41.726	60600	Pass One Match	7	b2b3y3y4y6y7y9	10.1424	0.018
TGME49_231630	alveolin domain containing intermediate filament IMC4	1096.63	2	1096.63	1096.64	-0.0042	-3.8063	7.0222	43	51	(R)ILEPLVQER(V)		41.8499	50940	Pass One Match	7	b1b2y2y3y3*y4y7	24.1298	0.0271
TGME49_231630	alveolin domain containing intermediate filament IMC4	1470.82	2.24	1470.82	1470.82	0.0023	1.5581	7.3505	52	63	(R)VVEVLKEEIQER(V)		38.4282	86828	Pass One Match	9	b4y3*y4y6y7y9y10y11*y12	17.2479	0.0258
TGME49_231630	alveolin domain containing intermediate filament IMC4	1470.81	2.25	1470.81	1470.82	-0.0035	-2.3556	7.116	52	63	(R)VVEVLKEEIQER(V)		38.6248	54368	Pass One Match	16	b3b4b9y3y3*y3°y4y5y5°y6y7y8y9y10y11*y12	22.4175	0.0123
TGME49_231630	alveolin domain containing intermediate filament IMC4	1470.82	2.26	1470.82	1470.82	0.0048	3.2742	7.3441	52	63	(R)VVEVLKEEIQER(V)		38.8448	58158	Pass One Match	11	b3b4y4y5y6y7y7*y9y10y11y12	10.8168	0.0148
TGME49_231630	alveolin domain containing intermediate filament IMC4	1444.78	2.99	1444.77	1444.78	-0.0075	-5.1602	7.5989	64	75	(R)VIEVPQVQYVDR(I)		47.2851	48154	Pass One Match	9	b1b2b3b4y3°y4y8y8*y11*	20.6042	0.0267
TGME49_231630	alveolin domain containing intermediate filament IMC4	1444.78	2	1444.78	1444.78	-0.0015	-1.0683	7.4461	64	75	(R)VIEVPQVQYVDR(I)		47.5703	35944	Pass One Match	12	b1b3b12y1y3y3°y5*y6°y7°y8y9y11	31.3889	0.0261
TGME49_232830	vacuolar proton translocating ATPase subunit A, putative	2145.18	2.87	2145.17	2145.18	-0.0116	-5.4014	7.2395	12	32	(R)GTLVLPSALPLAHGCLEALGR(Q)	Carbamidomethyl C (15)	64.471	4990	Pass One Match	10	b2°b3°b4b7°y2y8y12y16y17y21	35.9037	0.0186
TGME49_232830	vacuolar proton translocating ATPase subunit A, putative	2480.08	2.52	2480.08	2480.08	-0.0024	-0.9561	7.4531	152	177	(K)DGFSAGAQNSPADGTAAGNSEEEVAK(A)		34.0771	126622	Pass One Match	25	b1°b3b7b11°b12*b17°b26b26*y2y4y6°y9y10y10*y11y11*y12y13°y14y16y16*y17y18y19°y26	20.912	0.0458
TGME49_232830	vacuolar proton translocating ATPase subunit A, putative	2480.08	2.64	2480.07	2480.08	-0.0083	-3.3527	7.5322	152	177	(K)DGFSAGAQNSPADGTAAGNSEEEVAK(A)		33.9098	42565	Pass One Match	24	b5b6b9°b10°b14°b17b24b26y1y3y4°y5°y6y9*y9°y10y11*y14y16y17y21*y22°y23°y26	28.6161	0.0346
TGME49_232830	vacuolar proton translocating ATPase subunit A, putative	1506.68	2	1506.67	1506.67	0.0065	4.3239	7.1167	236	248	(R)GNAFCFFQSTAEK(L)	Carbamidomethyl C (5)	54.5719	19917	Pass One Match	11	b2b3*b4b11°y5y6°y7y8y9y9°y13*	31.0053	0.0137
TGME49_232830	vacuolar proton translocating ATPase subunit A, putative	2506.15	3.6	2506.15	2506.15	0.0073	2.9245	7.1283	282	303	(K)VCAAFDAKPYEWPHSAEEAATR(L)	Carbamidomethyl C (2)	45.6374	57701	Pass One Match	11	b5b10b13y2y3y4y6y12y12°y14y22	21.6709	0.0232
TGME49_232830	vacuolar proton translocating ATPase subunit A, putative	1457.79	2.38	1457.79	1457.8	-0.0067	-4.5716	7.1263	304	316	(R)LAGLQSLLDDKER(A)		49.8811	44146	Pass One Match	9	y3y4y6y7y8y10*y11y12y13	12.9324	0.0103
TGME49_232830	vacuolar proton translocating ATPase subunit A, putative	1457.8	2.42	1457.8	1457.8	0.0019	1.3061	7.5565	304	316	(R)LAGLQSLLDDKER(A)		50.256	29681	Pass One Match	7	b2y3y4y5y6y11y12	8.9567	0.0052
TGME49_232830	vacuolar proton translocating ATPase subunit A, putative	1339.71	2.97	1339.7	1339.7	0.0018	1.3156	7.2279	356	367	(K)AVYATLNQFQGK(D)		41.9764	57571	Pass One Match	10	b1b4b7*y2y3*y4y6y10y10°y11°	20.2721	0.0241
TGME49_232830	vacuolar proton translocating ATPase subunit A, putative	1339.7	2.98	1339.7	1339.7	0.0031	2.278	7.8937	356	367	(K)AVYATLNQFQGK(D)		42.2223	43437	Pass One Match	18	b1b2b3b4b5°b6b9b9*y2y3y4y5*y6y6*y8y9y10°y12	28.2612	0.0309
TGME49_232830	vacuolar proton translocating ATPase subunit A, putative	2157.03	2.22	2157.02	2157.02	0.0037	1.7029	7.4856	423	441	(K)TTEFTEPSQVMVDTYGVPR(Y)		53.6431	77539	Pass One Match	13	b6°b17b18°y2y4y6y9y10y13y13°y15y16*y19	14.7511	0.0226
TGME49_232830	vacuolar proton translocating ATPase subunit A, putative	2157.03	2.25	2157.02	2157.02	0.0056	2.5989	7.6701	423	441	(K)TTEFTEPSQVMVDTYGVPR(Y)		53.8297	53971	Pass One Match	26	b1b1°b2b3°b4b5°b6b6°b11b15°b17y1y2y3y4y5y6y7y8y8°y9y10y13y13*y15y19	22.1923	0.018
TGME49_232830	vacuolar proton translocating ATPase subunit A, putative	2157.03	2.25	2157.02	2157.02	0.0026	1.2249	7.6242	423	441	(K)TTEFTEPSQVMVDTYGVPR(Y)		53.9283	44531	Pass One Match	24	b1°b2b2°b3b4°b6°b10*b14°b17b17°y1y2y4y5y8y9y10y11y11*y12°y13y15y15°y19	24.3392	0.0231
TGME49_233460	SAG-related sequence SRS29B	2230.03	2.23	2230.03	2230.03	0	-0.0153	7.9749	43	63	(R)CGAMASDPPLVANQVVTCPDK(K)	Carbamidomethyl C (1), Carbamidomethyl C (18)	47.6979	33280	Pass One Match	11	b1b10b15*b16b19*y1y3°y4y6y14°y19	32.2661	0.0276
TGME49_233460	SAG-related sequence SRS29B	1843	2.45	1843	1843	0.0032	1.7337	9.7156	65	81	(K)STAAVILTPTENHFTLK(C)		49.4367	768378	Pass One Match	38	b2b2°b3b3°b4b4°b5b5°b6b6°b7b17y1y2y3y4y4°y5y6y7*y8y8*y8°y9y9*y9°y10y10°y11y11°y12y12°y13y14y15y15°y16y17	12.79	0.0126
TGME49_233460	SAG-related sequence SRS29B	2228.18	3.04	2228.18	2228.17	0.0024	1.0668	8.7825	65	84	(K)STAAVILTPTENHFTLKCPK(T)	Carbamidomethyl C (18)	45.4257	134227	Missed Cleavage	19	b2b2°b3b3°b4b4°b5b5°b6°b10b15y2y3y12y13y14y15°y16y20	16.841	0.0151
TGME49_233460	SAG-related sequence SRS29B	1843	2.5	1842.99	1843	-0.0028	-1.5384	9.5835	65	81	(K)STAAVILTPTENHFTLK(C)		49.7037	554204	Pass One Match	33	b2b2°b3b3°b4b4°b5b5°b6b6°b7b8°b17y1y2y3y4y4°y5y8y9y9°y10y10°y11y11°y12y12°y13y14y15y15°y17	8.529	0.0113
TGME49_233460	SAG-related sequence SRS29B	2228.19	3.04	2228.17	2228.17	-0.001	-0.4469	8.866	65	84	(K)STAAVILTPTENHFTLKCPK(T)	Carbamidomethyl C (18)	45.6068	93447	Missed Cleavage	27	b1°b2°b3b3°b4b4°b5b5°b6°b13°y2y3y6y8°y9y10*y12y12°y13y14y14°y15y17y18y18°y19*y20	18.7208	0.0152
TGME49_233460	SAG-related sequence SRS29B	1843	2.5	1843	1843	0.0007	0.3652	9.6317	65	81	(K)STAAVILTPTENHFTLK(C)		49.8288	522193	Pass One Match	35	b2b2°b3b3°b4b4°b5b5°b6b6°b7b8°b15°b17y1y2y3y4y4°y5y6y8y9y9*y9°y10y10°y11y11°y12y12°y13y14y15y17	7.8329	0.0103
TGME49_233460	SAG-related sequence SRS29B	2228.18	3.05	2228.17	2228.17	-0.0076	-3.392	8.8908	65	84	(K)STAAVILTPTENHFTLKCPK(T)	Carbamidomethyl C (18)	45.6977	94453	Missed Cleavage	28	b1°b2°b3b3°b4b4°b5b5°b6°b13°b16y2y3y6y9*y10y11y12y12*y13y14y14°y15y15°y17y17*y18y20	22.6548	0.0142
TGME49_233460	SAG-related sequence SRS29B	2016.02	3	2016.02	2016.02	-0.0051	-2.5308	7.0882	82	99	(K)CPKTALTEPPTLAYSPNR(Q)	Carbamidomethyl C (1)	49.6138	2524	Missed Cleavage	5	b1b4°b6°b16y15	34.9634	0.0199
TGME49_233460	SAG-related sequence SRS29B	1630.85	2.99	1630.84	1630.84	0.0009	0.573	9.9725	85	99	(K)TALTEPPTLAYSPNR(Q)		44.1625	1527894	Pass One Match	40	b1b2b2°b3b3°b4b4°b5b5°b6°b7b8b9b9°b10b11b11°b14*y1y3y4y4*y4°y5y5*y6y7y8y9y10y10*y10°y11y11°y12y12*y12°y13y13*y15	14.1964	0.0147
TGME49_233460	SAG-related sequence SRS29B	3109.5	2.93	3109.49	3109.49	-0.0028	-0.8947	7.864	85	113	(K)TALTEPPTLAYSPNRQICPAGTTSSCTSK(A)	Carbamidomethyl C (18), Carbamidomethyl C (26)	44.3912	33824	Missed Cleavage	4	b17*y8y24*y29	28.8956	0.014
TGME49_233460	SAG-related sequence SRS29B	1630.85	2.99	1630.85	1630.84	0.0058	3.5699	9.7301	85	99	(K)TALTEPPTLAYSPNR(Q)		44.219	1205372	Pass One Match	37	b1b1°b2b3b3°b4b4°b5b5°b9b9°b10b11b15y2y3y4y4*y4°y5y5°y6y6°y7y8y9y9*y10y10*y10°y11y11°y12y12*y13y14y15	10.1355	0.0158
TGME49_233460	SAG-related sequence SRS29B	1630.85	2.99	1630.85	1630.84	0.0029	1.7854	9.7529	85	99	(K)TALTEPPTLAYSPNR(Q)		44.4155	1125147	Pass One Match	30	b2b3b3°b4b4°b5b5°b6°b8b9b10b10°b11b15y3y4y4*y5y6y7y8y9y9°y10y10°y11y11°y12y13y15	13.4807	0.0145
TGME49_233460	SAG-related sequence SRS29B	1497.67	2	1497.66	1497.67	-0.0042	-2.7802	8.9655	100	113	(R)QICPAGTTSSCTSK(A)	Carbamidomethyl C (3), Carbamidomethyl C (11)	22.2569	16132	Pass One Match	23	b1b1*b2*b3b3*b4*b5*b6b10b14y1y2y3y3°y5y6y7y9y9°y11y11°y12y14	22.2503	0.0162
TGME49_233460	SAG-related sequence SRS29B	1497.67	2	1497.67	1497.67	-0.0011	-0.7077	7.3928	100	113	(R)QICPAGTTSSCTSK(A)	Carbamidomethyl C (3), Carbamidomethyl C (11)	21.9992	3072	Pass Two Match	8	b1b3b3*b14y6y7y11y14	31.5056	0.0153
TGME49_233460	SAG-related sequence SRS29B	3020.48	2.72	3020.47	3020.47	-0.0041	-1.3422	7.5335	114	142	(K)AVTLSSLIPEAEDSWWTGDSASLDTAGIK(L)		76.4406	2873	Pass One Match	9	b2b5°b8y6y7y9°y10°y21y29	35.4468	0.0266
TGME49_233460	SAG-related sequence SRS29B	1564.78	2.98	1564.77	1564.77	0.0007	0.4751	9.6011	203	217	(K)LSAEGPTTMTLVCGK(D)	Carbamidomethyl C (13)	43.5323	388412	Pass One Match	20	b2b2°b3°b4°b5b5°b7b8°y2y3y4y5y6y7y8y10y11y12y13y15	6.7918	0.0104
TGME49_233460	SAG-related sequence SRS29B	1963.99	2.74	1963.99	1963.98	0.0031	1.5677	8.1147	203	221	(K)LSAEGPTTMTLVCGKDGVK(V)	Carbamidomethyl C (13)	41.2323	30812	Pass One Match	12	b2b2°b6b6°b7b12°b14°b16°y3y13°y14°y17	21.4343	0.0381
TGME49_233460	SAG-related sequence SRS29B	1564.77	2.99	1564.77	1564.77	-0.0015	-0.9303	9.1146	203	217	(K)LSAEGPTTMTLVCGK(D)	Carbamidomethyl C (13)	43.4993	290166	Pass One Match	22	b2°b3°b4b4°b5b7°b8b8°b12b12°b14y2y3y4y6y7y10y11y12y13y13°y15	18.8236	0.0166
TGME49_233460	SAG-related sequence SRS29B	1963.99	2.82	1963.98	1963.98	-0.0059	-3.0189	7.8023	203	221	(K)LSAEGPTTMTLVCGKDGVK(V)	Carbamidomethyl C (13)	41.4299	15907	Pass One Match	5	b8b15y15y18y19	16.3244	0.0186
TGME49_233460	SAG-related sequence SRS29B	1564.77	2.99	1564.77	1564.77	0.0003	0.1784	9.3047	203	217	(K)LSAEGPTTMTLVCGK(D)	Carbamidomethyl C (13)	43.7971	290170	Pass One Match	17	b2b2°b3°b4°b8°b9°y2y3y4y5y6y8y10y11y12y13y15	13.3175	0.0123
TGME49_233460	SAG-related sequence SRS29B	2685.2	2.86	2685.19	2685.19	0.0004	0.1418	9.884	218	241	(K)DGVKVPQDNNQYCSGTTLTGCNEK(S)	Carbamidomethyl C (13), Carbamidomethyl C (21)	34.8578	1143934	Missed Cleavage	68	b1°b2b2°b3b4b4°b5b5°b7b8b9*b10b10°b11b11°b12b12*b13b13*b14b15b15*b15°b16b16°b17b17*b17°b18b18°b19b20°b22b23b24°y1y2y2°y3y3*y4y4*y4°y5y5*y6y6*y6°y7y8y8°y9y10y10°y11°y12y12°y13y13°y14*y15*y16°y19y19°y20y20°y23y24	19.2209	0.0131
TGME49_233460	SAG-related sequence SRS29B	2685.2	2.97	2685.19	2685.19	-0.0016	-0.6047	9.1408	218	241	(K)DGVKVPQDNNQYCSGTTLTGCNEK(S)	Carbamidomethyl C (13), Carbamidomethyl C (21)	34.9663	201929	Missed Cleavage	59	b2°b3b3°b4b4°b5b5°b7b8b9b9*b10b11b11*b12b12°b13b14*b16b16°b18b18°b19b19°b20°b22b23°b24y1y2y2°y3y3*y3°y4y4*y5y5°y6y6*y7y7°y8y8*y9y9*y10y10°y11y11°y12y12°y13y13°y19y19°y20y21y24	23.5165	0.0122
TGME49_233460	SAG-related sequence SRS29B	2285.97	2.33	2285.97	2285.98	-0.006	-2.6229	7.5901	222	241	(K)VPQDNNQYCSGTTLTGCNEK(S)	Carbamidomethyl C (9), Carbamidomethyl C (17)	30.9179	2076	Pass One Match	13	b3b3*b4*b4°b14°y2°y5y5*y7y7*y10y10°y20	29.802	0.024
TGME49_233460	SAG-related sequence SRS29B	947.554	2.96	947.551	947.556	-0.0052	-5.485	8.6458	242	249	(K)SFKDILPK(L)		39.7668	512309	Pass One Match	15	b1b1°b2b3°b4b4°b5b5°b6y1y2y4y5y6y8	23.9678	0.0337
TGME49_233460	SAG-related sequence SRS29B	947.548	2.98	947.551	947.556	-0.0054	-5.7447	8.4697	242	249	(K)SFKDILPK(L)		40.269	174105	Pass One Match	9	b2b3b4b5b5°b6y5y6y8	13.3217	0.0349
TGME49_233460	SAG-related sequence SRS29B	2164.09	2.77	2164.08	2164.06	0.0215	9.9532	7.911	272	292	(K)EAFPAESKSVIIGCTGGSPEK(H)	Carbamidomethyl C (14)	40.5545	6101	Missed Cleavage	6	b1°b3b3°b18°y10°y18	21.7925	0.0202
TGME49_235470	myosin A	1392.76	2.37	1392.75	1392.76	-0.0059	-4.2522	8.2776	5	17	(K)TTSEELKTATALK(K)		31.8309	11444	Missed Cleavage	18	b2°b4b5°b6b7°b10b10°b11y1y2y5y6y7y9y10y11y12y13	26.4398	0.0251
TGME49_235470	myosin A	1392.75	2.39	1392.75	1392.76	-0.0061	-4.3739	7.3361	5	17	(K)TTSEELKTATALK(K)		31.1853	1783	Missed Cleavage	7	y1y2y5y6y7y12y13	20.1026	0.0088
TGME49_235470	myosin A	1392.75	2.49	1392.75	1392.76	-0.0051	-3.6486	7.492	5	17	(K)TTSEELKTATALK(K)		31.8811	2256	Missed Cleavage	7	b3°b6°y4y6y11y12y13	21.6261	0.0184
TGME49_235470	myosin A	1461.77	2.96	1461.77	1461.77	-0.0059	-4.0332	7.9672	35	47	(K)GFQIWTDLAPSVK(E)		63.6052	21100	Pass One Match	8	b3b7*b9°b13y1y4y9y13	22.1327	0.0171
TGME49_235470	myosin A	1461.77	2.98	1461.77	1461.77	-0.0054	-3.6653	8.2963	35	47	(K)GFQIWTDLAPSVK(E)		63.8091	15594	Pass One Match	13	b3b4b5*b6°b9b9°b12y1y2y4y5y12*y13	19.4887	0.0171
TGME49_235470	myosin A	1461.77	2	1461.76	1461.77	-0.009	-6.1766	7.4756	35	47	(K)GFQIWTDLAPSVK(E)		58.6936	1322	Pass One Match	5	b3*b6b10y1y4	21.1867	0.0196
TGME49_235470	myosin A	2051.99	3	2051.99	2051.98	0.0135	6.563	7.2757	48	65	(K)EEPDLMFAKCIVQAGTDK(G)	Carbamidomethyl C (10)	49.7852	3458	Missed Cleavage	5	b2b15y5°y13*y15°	19.4146	0.0269
TGME49_235470	myosin A	2032.09	2.22	2032.08	2032.09	-0.0059	-2.8858	9.3836	126	143	(K)NQIYTTADPLVVAINPFR(D)		70.3638	90621	Pass One Match	41	b1b1*b2b2*b3b3*b4b4*b5*b6°b7b7°b8b10b11b12b12*b14*b14°b15b15*b18b18*y1y3y4y4*y5y6y7y7*y8y10y11y12y13y14y14°y15y16y18	23.2167	0.0133
TGME49_235470	myosin A	2032.09	2.24	2032.09	2032.09	-0.0005	-0.2643	9.562	126	143	(K)NQIYTTADPLVVAINPFR(D)		70.4924	60319	Pass One Match	48	b1b1*b2b2*b3b3*b4b5b5*b5°b6b6°b7b7°b8b8°b10b10*b11b11°b12b12*b13b14b15b18b18°y1y2y3y4y4*y5y5*y6y6*y7y8y9y10y11y12y13y14y15y15°y16y18	18.7657	0.0125
TGME49_235470	myosin A	2032.09	2.23	2032.08	2032.09	-0.0044	-2.1441	9.2154	126	143	(K)NQIYTTADPLVVAINPFR(D)		70.5524	56463	Pass One Match	32	b1*b2b2*b3b5b5°b6°b7b8b8°b9*b10b11b11°b12b13b18y1y3y4y4*y5y6y6*y7y10y11y12y13y14y15y18	16.2522	0.0168
TGME49_235470	myosin A	1402.73	2.97	1402.73	1402.73	-0.0038	-2.7035	9.1909	144	155	(R)DLGNTTLDWIVR(Y)		64.4063	111805	Pass One Match	31	b1°b2b2°b3b3°b4b5b5*b5°b6b6°b7*b9b9*b11°b12b12°y1y2y3y4y5y6y8y8°y9y10y10*y10°y11*y12	20.4997	0.0125
TGME49_235470	myosin A	1402.73	2.98	1402.73	1402.73	0.0008	0.5438	9.1513	144	155	(R)DLGNTTLDWIVR(Y)		64.6155	98557	Pass One Match	25	b2b2°b3b5b6°b7*b9b11b11°b12y1y2y3y4y5y6y7y7°y8y8°y9y10y10*y10°y12	19.1551	0.013
TGME49_235470	myosin A	1402.73	2.97	1402.73	1402.73	-0.0009	-0.6454	9.0481	144	155	(R)DLGNTTLDWIVR(Y)		64.6566	66244	Pass One Match	21	b2b4b5b5°b6°b7*b10b11°b12y1y2y3y4y5y6y8y8°y9y10y10*y12	18.8778	0.0088
TGME49_235470	myosin A	1144.56	2	1144.57	1144.56	0.0018	1.5377	7.4374	156	164	(R)YRDTFDLSK(L)		33.9062	1198	Pass One Match	6	b6b7y2°y4y4°y9	25.7494	0.0222
TGME49_235470	myosin A	1174.63	2.92	1174.63	1174.64	-0.0083	-7.0503	7.6335	165	174	(K)LAPHVFYTAR(R)		46.3832	6010	Pass One Match	4	b3b5y3°y8	23.47	0.0308
TGME49_235470	myosin A	2409.28	3	2409.26	2409.27	-0.0083	-3.4554	7.806	176	199	(R)ALDNLHAVNKSQTIIVSGESGAGK(T)		37.9364	7474	Missed Cleavage	6	b10*y2y5y6°y7y8	20.9203	0.0232
TGME49_235470	myosin A	2409.25	3.32	2409.25	2409.27	-0.0216	-8.9622	7.3422	176	199	(R)ALDNLHAVNKSQTIIVSGESGAGK(T)		37.6919	13272	Missed Cleavage	9	b7*b9°b11*b13b15*y3y6°y8y20*	29.4434	0.0247
TGME49_235470	myosin A	1863.97	2.88	1863.97	1863.97	0.0008	0.4209	8.8295	186	204	(K)SQTIIVSGESGAGKTEATK(Q)		27.8008	24142	Missed Cleavage	25	b1°b2b2*b2°b3b3°b4b4°b13b19y2y3y5y7y9y10y12y13y14y15y16y17y17°y18*y19	17.2729	0.0129
TGME49_235470	myosin A	1333.69	2	1333.69	1333.7	-0.0049	-3.6963	7.8462	186	199	(K)SQTIIVSGESGAGK(T)		29.6055	4076	Pass One Match	11	b2b3b3°b4°y2y7y8°y9y10y12y14	28.2314	0.0126
TGME49_235470	myosin A	1863.96	2.92	1863.95	1863.97	-0.0119	-6.3726	7.7969	186	204	(K)SQTIIVSGESGAGKTEATK(Q)		27.9814	6498	Missed Cleavage	17	b2b2*b3b3°b4°b6°b19y1y3y5y8°y10y13y15y16y17y19	23.1451	0.0175
TGME49_235470	myosin A	1333.7	2	1333.7	1333.7	0.0067	5.0395	8.5887	186	199	(K)SQTIIVSGESGAGK(T)		29.9765	4162	Pass One Match	13	b2b3b3*b3°b14y2y5y7y8y9y10y11y14	25.2529	0.0161
TGME49_235470	myosin A	1863.97	2.94	1863.96	1863.97	-0.0073	-3.901	8.4812	186	204	(K)SQTIIVSGESGAGKTEATK(Q)		27.7732	6553	Missed Cleavage	18	b2b2*b3b3°b4b4°b5b19y1y5y7y12y13y14y15y16y17y19	25.5914	0.0143
TGME49_235470	myosin A	1430.7	2.03	1430.7	1430.71	-0.0103	-7.2029	7.4953	209	221	(R)YFAAAKTGSMDLR(I)		42.0275	40945	Missed Cleavage	9	b1b3b8°y2y4°y6y10y11°y12°	26.3517	0.0304
TGME49_235470	myosin A	1972.03	2.08	1972.03	1972.03	-0.003	-1.5301	9.7533	222	240	(R)IQNAIMAANPVLEAFGNAK(T)		67.2024	297034	Pass One Match	52	b1b2b2*b3b4b4*b5b5*b6b6*b7b7*b8b8*b9b9*b10*b11b13b14b14*b15b17b18y1y2y3y4y4*y5y6y6*y7y7*y7°y8y9y10y10°y11y11°y12y12*y13y14y14*y15y16y16°y17y18°y19	16.5206	0.0128
TGME49_235470	myosin A	1972.04	2.08	1972.04	1972.03	0.0055	2.805	9.587	222	240	(R)IQNAIMAANPVLEAFGNAK(T)		67.3726	252696	Pass One Match	49	b1b2b2*b3b3*b4b4*b5b5*b6b6*b7b7*b8b8*b9b11b12b13b13°b15b15*b17b18°b19y1y2y4y4*y5y5*y6y7y7°y8y9y9*y10y11y11*y12y12*y13y14y15y16y17y18y19	17.6384	0.0114
TGME49_235470	myosin A	1972.03	2.07	1972.03	1972.03	-0.0053	-2.6885	9.5453	222	240	(R)IQNAIMAANPVLEAFGNAK(T)		67.409	191528	Pass One Match	44	b2b2*b3b3*b4b4*b5b5*b6*b7b7*b8b8*b9b12*b13b14b15b17b19b19*y2y3y4y4*y5y5*y6y7y8y9y9°y10y11y11°y12y12*y13y14y14*y15y15*y16y19	15.297	0.0179
TGME49_235470	myosin A	965.488	2.74	965.485	965.487	-0.0028	-2.8855	7.8252	253	260	(R)FMQLDVGR(E)		43.3907	51983	Pass One Match	7	b2b6y2y3y6y6*y8	16.0187	0.0131
TGME49_235470	myosin A	965.486	2.79	965.486	965.487	-0.0016	-1.6296	7.7356	253	260	(R)FMQLDVGR(E)		43.3627	33740	Pass One Match	5	b2b4*y2y3y6	16.3128	0.0247
TGME49_235470	myosin A	965.486	2.82	965.488	965.487	0.0007	0.7272	8.873	253	260	(R)FMQLDVGR(E)		43.649	37195	Pass One Match	11	b1b3b4b5y2y3y4y5y6y6*y7	16.2921	0.0257
TGME49_235470	myosin A	1209.69	2.96	1209.68	1209.69	-0.0058	-4.7983	8.1838	266	276	(K)FGSVVAFLLEK(S)		69.7033	16610	Pass One Match	12	b2b3b3°b4°b5b6b10y2y4y6y7y11	21.5057	0.014
TGME49_235470	myosin A	1209.69	2	1209.69	1209.69	0.0027	2.2726	7.9008	266	276	(K)FGSVVAFLLEK(S)		69.9076	9298	Pass One Match	13	b2b3b3°b4b4°b5°b11y1y2°y6°y7y8y11	30.0033	0.0156
TGME49_235470	myosin A	1209.69	2	1209.69	1209.69	-0.0008	-0.6889	7.5863	266	276	(K)FGSVVAFLLEK(S)		69.9231	6380	Pass Two Match	9	b1b2b3b5b5°y2y6y7y11	45.4616	0.0222
TGME49_235470	myosin A	1117.55	2	1117.54	1117.55	-0.0054	-4.8724	7.8583	279	287	(R)VLTQDEQER(S)		21.1184	1512	Pass One Match	7	y2y2°y3y4y5y6°y7	25.2757	0.0116
TGME49_235470	myosin A	2475.15	3.2	2475.14	2475.14	-0.0012	-0.4689	7.3442	279	297	(R)VLTQDEQERSYHIFYQMCK(G)	Carbamidomethyl C (18)	45.3851	25102	Missed Cleavage	8	b1b13°y1y2y11y12°y14°y16°	27.0343	0.029
TGME49_235470	myosin A	1376.63	2	1376.62	1376.61	0.0095	6.8666	7.7305	288	297	(R)SYHIFYQMCK(G)	Carbamidomethyl C (9)	41.891	58023	Pass One Match	10	b3b3°b4b5b7*y1y2y4*y8y10	19.0906	0.0145
TGME49_235470	myosin A	1376.62	2.03	1376.62	1376.61	0.009	6.5096	8.5784	288	297	(R)SYHIFYQMCK(G)	Carbamidomethyl C (9)	42.2179	35328	Pass One Match	11	b2b3b3°b4b5b6y1y2y3y4y6	17.6599	0.0218
TGME49_235470	myosin A	1246.68	2.98	1246.68	1246.68	-0.0018	-1.4681	8.1834	307	316	(R)FHILPLSEYK(Y)		50.515	172161	Pass One Match	9	b1b2b3b4y1y2y4y5°y10	12.1155	0.0181
TGME49_235470	myosin A	1246.69	2.99	1246.69	1246.68	0.0061	4.8891	8.1508	307	316	(R)FHILPLSEYK(Y)		50.9215	54511	Pass One Match	9	b1b2b3y1y3y3°y4°y5y6	16.2561	0.027
TGME49_235470	myosin A	1246.68	2.98	1246.68	1246.68	-0.0015	-1.2383	8.3499	307	316	(R)FHILPLSEYK(Y)		50.827	91416	Pass One Match	14	b1b2b3y1y2y3y3°y4y4°y5°y6y6°y9y10	22.2539	0.0337
TGME49_235470	myosin A	3066.38	3	3066.37	3066.4	-0.0287	-9.3588	7.4546	317	342	(K)YINPLCLDAPGIDDVAEFHEVCESFR(S)	Carbamidomethyl C (6), Carbamidomethyl C (22)	69.5297	6603	Pass One Match	10	b4*b8°b11°b13*y3y13y15°y17y19y26	38.6702	0.0169
TGME49_235470	myosin A	3066.41	3	3066.39	3066.4	-0.0024	-0.7771	7.2635	317	342	(K)YINPLCLDAPGIDDVAEFHEVCESFR(S)	Carbamidomethyl C (6), Carbamidomethyl C (22)	69.7069	2155	Pass One Match	6	b3*b4*b8y3y6°y26	32.8706	0.0185
TGME49_235470	myosin A	1231.58	2.93	1231.58	1231.58	-0.001	-0.8327	9.1577	374	386	(K)DGGIDDAAAIEGK(N)		34.8606	262675	Pass One Match	22	b3b3°b4b4°b5b6b8b8°b9b10°b11y3y3°y4y5y6y7y8y9y9°y10y13	16.373	0.025
TGME49_235470	myosin A	1231.58	2	1231.58	1231.58	-0.0002	-0.1324	8.8163	374	386	(K)DGGIDDAAAIEGK(N)		34.5503	8024	Pass One Match	17	b2b3b3°b5b6°b7°b8°b9b11y1y2y3y3°y4y8y9y10	23.4795	0.0322
TGME49_235470	myosin A	1231.58	2.98	1231.58	1231.58	-0.0007	-0.5439	9.1211	374	386	(K)DGGIDDAAAIEGK(N)		34.719	18144	Pass One Match	23	b1°b2b2°b3b3°b5b7°b9b10b10°b12°y1y2y3y3°y4y6y7y8y9y10y11y13	28.5409	0.0299
TGME49_235470	myosin A	1392.73	2	1392.72	1392.73	-0.0059	-4.2139	7.3549	393	404	(K)KACGLLFLDAER(I)	Carbamidomethyl C (3)	49.8594	10084	Missed Cleavage	7	b4b6b10°b11°y1y2y10°	33.6992	0.0313
TGME49_235470	myosin A	1264.64	2.96	1264.63	1264.64	-0.0012	-0.9807	9.1664	394	404	(K)ACGLLFLDAER(I)	Carbamidomethyl C (2)	57.7407	178304	Pass One Match	14	b1b2b3b4b5b7y3y4y5y6y7y9y10°y11	18.8157	0.0161
TGME49_235470	myosin A	1264.64	2.97	1264.64	1264.64	0.0044	3.4503	9.1664	394	404	(K)ACGLLFLDAER(I)	Carbamidomethyl C (2)	57.9182	135873	Pass One Match	14	b2b3b4b5b7y2y2°y3y4y5y6y7y9y10°	11.1177	0.0172
TGME49_235470	myosin A	1264.64	2.97	1264.64	1264.64	0.0025	1.9408	8.8927	394	404	(K)ACGLLFLDAER(I)	Carbamidomethyl C (2)	58.0035	101148	Pass One Match	15	b2b3b4b5b7b9°y2°y3y3°y4y5y6y7y9y11	14.5989	0.014
TGME49_235470	myosin A	1136.57	2	1136.56	1136.57	-0.0054	-4.7492	8.2443	413	422	(K)VSYAGNQEIR(G)		26.9242	9235	Pass One Match	18	b2°b3°b7°b8°y1y2y3y3°y4*y5°y6y6*y6°y7y7*y8y9y10	26.6024	0.0162
TGME49_235470	myosin A	1136.57	2	1136.57	1136.57	0.0018	1.5883	7.9597	413	422	(K)VSYAGNQEIR(G)		27.144	1878	Pass One Match	10	y2y3y3°y4*y5*y6y6*y6°y7y8	19.3086	0.0178
TGME49_235470	myosin A	1136.57	2	1136.57	1136.57	-0.0001	-0.0651	7.8917	413	422	(K)VSYAGNQEIR(G)		26.9838	1593	Pass One Match	5	b7*y4°y6y7y9	46.3596	0.0197
TGME49_235470	myosin A	1468.75	2.22	1468.75	1468.74	0.0073	4.9742	8.6418	498	509	(K)NFVDIVFDRESK(L)		55.5225	73625	Pass One Match	19	b1*b2b2*b4b8°b9*b10*y2y4y5y5°y6°y7y7°y8y9y10y11y12	28.4401	0.0196
TGME49_235470	myosin A	1124.57	2.79	1124.57	1124.57	-0.007	-6.2386	8.242	498	506	(K)NFVDIVFDR(E)		62.2916	17789	Pass One Match	6	b3*y4y5y6y7y9	3.7338	0.0129
TGME49_235470	myosin A	1468.75	2.22	1468.75	1468.74	0.0045	3.0377	8.3837	498	509	(K)NFVDIVFDRESK(L)		55.866	43085	Pass One Match	14	b1*b2b6°b9y2y4y5y6°y7y7°y9y10y11y12	29.5119	0.008
TGME49_235470	myosin A	1124.57	2.88	1124.57	1124.57	-0.0011	-0.9916	8.063	498	506	(K)NFVDIVFDR(E)		62.5174	8960	Pass One Match	6	b1y2y5y6y7y9	17.8364	0.0246
TGME49_235470	myosin A	1468.75	2.22	1468.75	1468.74	0.004	2.7022	8.7903	498	509	(K)NFVDIVFDRESK(L)		55.8375	36296	Pass One Match	15	b1b3b4b8°b9°b10°b11b11*y4y5y7y8y9y11y12	12.3801	0.016
TGME49_235470	myosin A	1124.57	2.85	1124.57	1124.57	0.0008	0.7215	8.7462	498	506	(K)NFVDIVFDR(E)		62.6108	6315	Pass One Match	27	b1b1*b2b3b3*b4*b5b5*b5°b6b6°b7*b7°b8b8°y1y2y2°y3y3°y4y4°y5y6y6°y7y8	29.902	0.0137
TGME49_235470	myosin A	1363.75	2.95	1363.74	1363.75	-0.0053	-3.8515	8.4756	520	531	(K)ELIFTSNAEVIK(I)		50.7681	190586	Pass One Match	14	b2b3b6°b11°y1y2y3y4y5y7y8y10y10°y12	8.9698	0.0086
TGME49_235470	myosin A	1363.75	2.98	1363.75	1363.75	0.0035	2.5396	8.8735	520	531	(K)ELIFTSNAEVIK(I)		51.0012	159070	Pass One Match	21	b2b3b3°b5b5°b6b9b9*b10*b12b12°y2y3y4y4°y5y7y8y10y10°y12	14.3043	0.0132
TGME49_235470	myosin A	1363.75	2.97	1363.75	1363.75	-0.0002	-0.1352	7.998	520	531	(K)ELIFTSNAEVIK(I)		51.0454	126509	Pass One Match	8	b3b12y2y3y4y7y8y12	10.7762	0.0172
TGME49_235470	myosin A	2924.38	2.92	2924.37	2924.38	-0.0045	-1.5511	9.1472	537	563	(K)NNSVLAALEDQCLAPGGSDEKFLSTCK(N)	Carbamidomethyl C (12), Carbamidomethyl C (26)	59.6939	95870	Missed Cleavage	48	b1b1*b2b2*b3b3°b4b4°b5b5*b6b6°b7b7*b10b10*b12b12°b14b14°b17*b18*y2y3y4y4°y5y9°y10y10°y11°y12y13y13°y14y15y16y16°y17°y18°y19y19°y20*y23y25y26y27y27*	20.6089	0.0131
TGME49_235470	myosin A	2188.02	2.23	2188.02	2188.02	0.0002	0.0916	9.0877	537	557	(K)NNSVLAALEDQCLAPGGSDEK(F)	Carbamidomethyl C (12)	56.771	183453	Pass One Match	44	b1*b2b2*b3b3°b4°b5b6b6*b7b7*b9*b12b13b14b14*b15b17b17*b19y2y2°y3y3°y4y4°y5y6y6°y7y7°y8y10y12y13y14y14*y14°y15y16y17y17*y19*y21	30.1441	0.0185
TGME49_235470	myosin A	2924.39	2.96	2924.37	2924.38	-0.0112	-3.8275	8.8163	537	563	(K)NNSVLAALEDQCLAPGGSDEKFLSTCK(N)	Carbamidomethyl C (12), Carbamidomethyl C (26)	59.9155	53419	Missed Cleavage	29	b2b2*b3b3°b4*b4°b5b5*b6*b7b10°b13b13°b14b14*b15b16y2y4y11y13y14y19y21y22y23y25y27y27*	22.3908	0.0146
TGME49_235470	myosin A	2188.03	2.26	2188.02	2188.02	0.0046	2.1152	8.8094	537	557	(K)NNSVLAALEDQCLAPGGSDEK(F)	Carbamidomethyl C (12)	56.8669	142938	Pass One Match	35	b1b2*b3°b4°b5b5°b6b6*b7b7°b8*b9b12*b13b13*b14b14°b15*y2y4y5y6y7y7°y8y10y13y14y14*y15y15°y16y17y17*y21	19.4699	0.0194
TGME49_235470	myosin A	2188.03	2.28	2188.02	2188.02	-0.0029	-1.3138	8.9487	537	557	(K)NNSVLAALEDQCLAPGGSDEK(F)	Carbamidomethyl C (12)	56.9982	113900	Pass One Match	46	b1b1*b2b2*b3b3°b4°b5b5*b6b6*b7b7*b8*b9*b9°b10*b11*b12*b13b13*b14b14°b16*b17y1y2y2°y3y4y5y5°y6y7y7°y8y8°y10y11*y12y13y13*y14y15y16y21	18.9633	0.0137
TGME49_235470	myosin A	1275.66	2.96	1275.66	1275.66	-0.0004	-0.295	8.1673	609	619	(R)AEIMEIVQQSK(N)		44.5006	42264	Pass One Match	14	b1b2b3b6°b8b10y3*y3°y4y4°y5y7y8y9*	27.0606	0.0205
TGME49_235470	myosin A	1275.66	2.97	1275.66	1275.66	0.0012	0.9488	8.6012	609	619	(R)AEIMEIVQQSK(N)		44.753	32061	Pass One Match	10	b6b10y3y4y4°y5y6y7y8y8*	17.2943	0.0191
TGME49_235470	myosin A	1615.88	2	1615.88	1615.89	-0.0098	-6.0445	7.116	620	634	(K)NPVVAQLFAGIVMEK(G)		73.0776	1242	Pass One Match	8	b2b3b5y3y3°y4y9°y15	43.4804	0.0267
TGME49_235470	myosin A	1465.75	2.32	1465.75	1465.75	-0.0061	-4.1833	8.3382	743	755	(K)SSKLPSEEYQLGK(T)		33.1227	6549	Missed Cleavage	16	b2°b3°b4b4°b6b9y2y3y4y4*y6y6*y7y8°y9y13	33.3857	0.0202
TGME49_235470	myosin A	1163.6	2.98	1163.59	1163.59	-0.0009	-0.7864	9.3686	746	755	(K)LPSEEYQLGK(T)		34.9431	230237	Pass One Match	12	b2b4b7y2y3y4y4*y6y7y8y9y10	8.747	0.0093
TGME49_235470	myosin A	1163.6	2	1163.6	1163.59	0.0016	1.401	8.0301	746	755	(K)LPSEEYQLGK(T)		35.1394	6783	Pass One Match	6	b2b5°y7y8y9y10	38.772	0.0237
TGME49_235470	myosin A	738.419	2.08	738.42	738.422	-0.0014	-1.9167	7.7025	756	761	(K)TMVFLK(Q)		41.8049	27420	Pass One Match	7	b2b3b3°y2y4y5y6	12.1598	0.0206
TGME49_235470	myosin A	738.417	2	738.418	738.422	-0.0038	-5.1266	7.8563	756	761	(K)TMVFLK(Q)		42.067	6094	Pass One Match	6	b1b2b3b5y2y4	23.42	0.0075
TGME49_235470	myosin A	746.458	2.4	746.46	746.456	0.0045	6.0077	8.6912	803	808	(K)TPFIIR(A)		40.3721	46930	Pass One Match	11	b1b2b2°b3b3°y1y2y3y4y5y6	12.9931	0.0208
TGME49_235470	myosin A	1864.97	2.27	1864.97	1864.97	0.0025	1.3588	8.9924	815	831	(R)RHLVDNNVSPATVQPAF(-)		42.0879	137701	Missed Cleavage	28	b2b3b4b5b6b7b8b9b9°b10*b11b12b12°b13b13*b13°b14b17y1y2y3y4y5*y6*y8y9y12*y17	21.2455	0.0234
TGME49_235470	myosin A	1864.97	2.27	1864.96	1864.97	-0.0046	-2.4745	9.3157	815	831	(R)RHLVDNNVSPATVQPAF(-)		42.5295	83799	Missed Cleavage	33	b2b3b4b5b6b6°b7*b8b9b9°b10b11b11°b12b12°b13b13°b14b15*y1y2y3y4y6y6*y8y9y10y10*y11*y14y16*y17	17.6233	0.0171
TGME49_235470	myosin A	1864.97	2.23	1864.96	1864.97	-0.002	-1.0464	8.8395	815	831	(R)RHLVDNNVSPATVQPAF(-)		42.5341	82880	Missed Cleavage	26	b3b4b5b6b8b9b11b11°b12°b13b13*b13°b14b14°b15°b16*y1y3y4y9y10y10*y11*y12y13y17	26.3403	0.0248
TGME49_235470	myosin A	1708.87	2.99	1708.87	1708.87	0.0016	0.9139	9.3586	816	831	(R)HLVDNNVSPATVQPAF(-)		46.7506	848565	Pass One Match	27	b1b2b6b7b7*b7°b8b8°b10b10*b11b11°b12b12°b13b13°b14b15b16y1y3y4y5y6y13*y15°y16	14.7764	0.0301
TGME49_235470	myosin A	1708.87	2.99	1708.86	1708.87	-0.0004	-0.238	9.4042	816	831	(R)HLVDNNVSPATVQPAF(-)		46.9803	606949	Pass One Match	22	b2b3b4b4°b5°b6b7b7*b8b8°b10b11°b12b12°b13b15y1y2y3y4y14°y16	7.7386	0.0137
TGME49_235470	myosin A	1708.87	2.99	1708.87	1708.87	0.0033	1.918	9.3481	816	831	(R)HLVDNNVSPATVQPAF(-)		46.9889	572971	Pass One Match	30	b2b3b4b4°b6b6*b7b7*b7°b8b8°b9°b10b11b11°b12b12°b13b13°b14°b15b16y1y2y3y4y14y14°y15y16	15.0662	0.0203
TGME49_236210	peptidase M16 family potein, putative	1761.94	2	1761.93	1761.93	0.0043	2.4198	7.4269	35	53	(R)GFFSAAPAAATAGVSPLAR(S)		52.5715	6600	Pass Two Match	5	b5°b19y13y16y19	24.4772	0.0228
TGME49_236210	peptidase M16 family potein, putative	1761.93	2	1761.93	1761.93	-0.0008	-0.4257	8.2009	35	53	(R)GFFSAAPAAATAGVSPLAR(S)		52.7875	15918	Pass One Match	9	b4b6b8°y4y5y7y8y13y19	16.009	0.0172
TGME49_236210	peptidase M16 family potein, putative	2752.42	2.62	2752.41	2752.42	-0.0097	-3.5149	8.8115	54	79	(R)SVDAAIPEEAFNQPPTLTTTLPNGIR(V)		61.1195	450267	Pass One Match	25	b1b3b3°b4°b5b5°b6°b13b16°b20*y5y6y7y8y10y12y13y15y16y17y20y20°y21y22y26	11.0433	0.0258
TGME49_236210	peptidase M16 family potein, putative	2752.41	2.67	2752.39	2752.42	-0.0216	-7.8448	8.7824	54	79	(R)SVDAAIPEEAFNQPPTLTTTLPNGIR(V)		61.2755	305237	Pass One Match	46	b1b3b3°b4b4°b5b5°b6°b7°b8b9b9°b10b13b13°b15b15*b17b26b26°y1y4y4*y5y6y7y8y9y10y11y12y12*y13y13°y14y14*y14°y15y15°y16y16°y17y20y20°y22y26	19.0412	0.014
TGME49_236210	peptidase M16 family potein, putative	2752.42	2.68	2752.41	2752.42	-0.0075	-2.7105	9.4431	54	79	(R)SVDAAIPEEAFNQPPTLTTTLPNGIR(V)		61.344	306085	Pass One Match	48	b1°b2b2°b3b3°b4b4°b5b5°b6°b7b9b9°b10°b11b12b13b13*b13°b14°b17b17*b19b20b20°y1y2y4y4*y5y6y7y7*y8y9y10y11y11°y12y12°y13y13°y14y15y17y20y20°y26	13.6919	0.0098
TGME49_236210	peptidase M16 family potein, putative	2478.24	3	2478.23	2478.24	-0.0124	-5.0228	7.5501	85	106	(R)LPFHQTATVGVWIDSGSRYDTK(E)		53.8345	1242	Missed Cleavage	4	b9y8y15°y22*	28.356	0.0114
TGME49_236210	peptidase M16 family potein, putative	2240.06	4	2240.06	2240.04	0.0164	7.326	7.2875	103	121	(R)YDTKETNGAAHFLEHMTFK(G)		36.8544	1768	Pass One Match	10	b2°b4b6°b9b9°b17°y3y4°y7°y8°	30.0044	0.0267
TGME49_236210	peptidase M16 family potein, putative	1732.82	2.56	1732.81	1732.81	-0.0021	-1.2127	7.4118	107	121	(K)ETNGAAHFLEHMTFK(G)		48.2289	3979	Pass Two Match	6	b2b2°b4°y1y7y9	35.5494	0.0231
TGME49_236210	peptidase M16 family potein, putative	1136.56	2.94	1136.55	1136.56	-0.0041	-3.5945	8.5652	200	208	(R)QTEEVIFDR(L)		38.0005	120009	Pass One Match	11	b3b3*b3°b4*b5°b9y2y3y4y5y6	17.9874	0.0279
TGME49_236210	peptidase M16 family potein, putative	1963.02	2.93	1963.01	1963	0.0104	5.2933	7.8457	200	215	(R)QTEEVIFDRLHTTAFR(D)		49.1835	43771	Missed Cleavage	14	b2°b4*b5°b8b16*y1y3y4y5°y6°y10y12y14y14°	25.6178	0.0197
TGME49_236210	peptidase M16 family potein, putative	1963.01	2.94	1963	1963	0.0005	0.2639	7.4623	200	215	(R)QTEEVIFDRLHTTAFR(D)		49.433	29034	Missed Cleavage	7	b3*b5b5°b11*b13*y4y16	36.0733	0.0241
TGME49_236210	peptidase M16 family potein, putative	1773.92	2.98	1773.92	1773.9	0.0152	8.5746	9.1877	216	231	(R)DSPLGYTILGPEENIR(N)		58.6125	413012	Pass One Match	41	b1°b2b2°b3b3°b4b4°b5b5°b6b6°b7b7°b8b8°b9b9°b10b10°b14b16y1y2y3y3*y4y4*y4°y5y5°y6y7y7*y7°y8y9y10y12y12*y14y16	14.3456	0.0208
TGME49_236210	peptidase M16 family potein, putative	1773.9	2.99	1773.9	1773.9	-0.0064	-3.6164	9.2345	216	231	(R)DSPLGYTILGPEENIR(N)		58.7876	422510	Pass One Match	40	b2b2°b3°b4b4°b5b5°b6b6°b7b7°b8b8°b9b9°b10b10°b11°b14b15y1y2y3y3*y4y4*y4°y5y5°y6y6°y7y7*y8y9y10y11y12y14y16	12.081	0.012
[truncated: 483 more rows]

## Sheet: SEC
Gene ID	Gene product annotation from ToxoDB release 37	Precursor MH+ (Da)	Charge (z)	Peak mW	Peptide MH+ (Da)	MH+ Error (Da)	MH+ Error (ppm)	Peptide score	Starting amino acid No.	Ending amino acid No.	Sequence	Modifications	Retention Time (min)	Intensity	Peptide Type	Products	BY Matches	Products RMS Mass Error (ppm)	Products RMS RT Error (min)
[truncated: 1,055 more rows]

[truncated: 1 more sheets: IP]
