# Supplementary material for: Highly diverged novel subunit composition of apicomplexan F-type ATP synthase identified from Toxoplasma gondii
Source: PLoS Biol. 2018 Jul 13;16(7):e2006128. doi: 10.1371/journal.pbio.2006128 (PMC6059495; doi:10.1371/journal.pbio.2006128)
Supplement: S2 Table — Orthologs were identified from orthoMCL.org database. For species not included in the orthoMCL database, ortholog finding was done using the ortholog assignment tool available from the database. A dash within the cell indicates that the ortholog cannot be identified in the species in question. Gene ID shown in red font indicates that the gene was clustered in a different ortholog group (as in OrthoMCL DB release 5) from the one in which the T. gondii protein was grouped. (XLSX) [file pbio.2006128.s007.xlsx]

## Sheet: Ortholog table
Ortholog table for F-type ATP synthase subunit components identified from T. gondii
					Chromerida		Apicomplexa																Dianoflagellata		Ciliata	Plant	Mammals		Algae	Yeast
Sr.No	ToxoDB Gene ID	ToxoDB Product Description	F-type ATP synthase subunit annotation	Ortholog Group (I)	Cvel	Vbra	Ncan	Hham	Eten	Sneu	Pviv	Pfal	Pber	Pyeo	Pkno	Pcha	Tann	Tpar	Bbov	Cmur	Cpar	Chom	Smin	Pmar	Tthe	Atha	Hsap	Mmus	Crei	Scer
1	TGME49_204400	ATP synthase alpha subunit	F1 alpha	OG5_127165	Cvel_9763	Vbra_12983	NCLIV_020840	HHA_204400	ETH_00005270	SN3_02300385	PVP01_0407900	PF3D7_0217100	PBANKA_0313800	PY17X_0314300	PKNH_0403800	PCHAS_0315900	TA18615	TP03_0569	BBOV_III002130	CMU_027630	cgd6_610	Chro.60082	smin|symbB.v1.2.020623.t1; smin|symbB.v1.2.031525.t1	pmar|XP_002780357.1	XP_001027692.2	AT2G07698	hsa:498	mmu:11946	XP_001699641.1	YBL099W
2	TGME49_261950	ATP synthase beta subunit	F1 beta	OG5_127099	Cvel_18898	Vbra_14590	NCLIV_025670	HHA_261950	ETH_00026155	SN3_00201975	PVP01_1453800	PF3D7_1235700	PBANKA_1450300	PY17X_1452800	PKNH_1455400	PCHAS_1452600	TA20945	TP01_0389	BBOV_IV005830	CMU_008950	cgd2_1360	Chro.20148		pmar|XP_002782393.1	XP_001032631.2	AT5G08670	hsa:506	mmu:11947	XP_001691632.1	YJR121W
3	TGME49_226000	ATP synthase Delta subunit	F1 delta	OG5_127404	Cvel_21479	Vbra_4892	NCLIV_046830	HHA_226000	-	SN3_00102655	PVP01_0948300	PF3D7_1147700	PBANKA_0901400	PY17X_0902800	PKNH_0945600	PCHAS_0702600	TA12155	TP02_0253	BBOV_III004400	CMU_008960	-	-	smin|symbB.v1.2.019144.t1; smin|symbB.v1.2.029645.t1	pmar|XP_002785641.1	-	AT5G47030	hsa:513	mmu:66043	XP_001698736.1	YDL004W
4	TGME49_314820	ATP synthase epsilon subunit	F1 epsilon	OG5_129865	Cvel_17380	Vbra_20673	NCLIV_057710	HHA_314820	ETH_00017010	SN3_00300305	PVP01_1424600	PF3D7_0715500	PBANKA_1421800	PY17X_1423800	PKNH_1424500	PCHAS_1423600	-	TP03_0278	BBOV_IV007710	CMU_002850	-	-	smin|symbB.v1.2.011998.t1	pmar|XP_002776346.1	-	AT5G47030	hsa:514	mmu:67126	XP_001702609.1	YPL271W
5	TGME49_231910	ATP synthase gamma subunit	F1 gamma	OG5_127077	Cvel_10158	Vbra_15179	NCLIV_031920	HHA_231910	ETH_00017240	SN3_00700860	PVP01_1412300	PF3D7_1311300	PBANKA_1409800	PY17X_1411600	PKNH_1411700	PCHAS_1411700	TA19395	TP01_0201	BBOV_IV005350	CMU_017340	-	-	smin|symbB.v1.2.004028.t1; smin|symbB.v1.2.004029.t1;	pmar|XP_002778693.1	XP_001010761.1	AT2G33040	hsa:509	mmu:11949	XP_001700627.1	YBR039W
6	TGME49_249720	ATP synthase subunit c	F0 c	OG5_126818	Cvel_13917; Cvel_17295	Vbra_14129	NCLIV_065850	HHA_249720	ETH_00023385	SN3_03800130	PVP01_0106100	PF3D7_0705900	PBANKA_0803500	PY17X_0806200	PKNH_0104400	PCHAS_0803800	TA15215	TP02_0804	BBOV_III004620	CMU_016520	-	-	smin|symbB.v1.2.011430.t1; smin|symbB.v1.2.019162.t1; smin|symbB.v1.2.000251.t1; smin|symbB.v1.2.000714.t1	pmar|XP_002782804.1; pmar|XP_002772709.1	NP_149381.1	AT2G07671	hsa:516	mmu:11951	XP_001701531.1	Q0130
7	TGME49_284540	ATP synthase OSCPsubunit	OSCP	OG5_127249	Cvel_20402	Vbra_17642	NCLIV_015180	HHA_284540	ETH_00007515	SN3_01900755	PVP01_1411000	PF3D7_1310000	PBANKA_1408500	PY17X_1410300	PKNH_1410400	PCHAS_1410400	TA06450	TP01_0929	BBOV_IV008470	CMU_025000	-	-	smin|symbB.v1.2.012533.t1; smin|symbB.v1.2.020826.t1; smin|symbB.v1.2.030497.t1; smin|symbB.v1.2.030498.t1; smin|symbB.v1.2.007516.t1	pmar|XP_002783408.1	XP_001025180.2	AT5G13450	hsa:539	mmu:28080	XP_001695985.1	YDR298C
8	TGME49_310360	hypothetical protein	ASAP-1 (F0 a?)	OG5_142591	Cvel_5582	-	NCLIV_054440	HHA_310360	ETH_00000145	-	PVP01_0314800	PF3D7_0719100	PBANKA_0616600	PY17X_0619300	PKNH_0314500	PCHAS_0618300	TA06630	TP01_0962	BBOV_IV008130	CMU_009020	-	-			-	-	-	-	-	-
9	TGME49_231410	hypothetical protein	ASAP-2 (F0 b?)	OG5_145123	Cvel_13170	Vbra_22582	NCLIV_031670	HHA_231410	ETH_00007240	SN3_01100865	PVP01_0925800	PF3D7_1125100	PBANKA_0923200	PY17X_0925200	PKNH_0923000	PCHAS_0921200	TA16245	TP01_0976	BBOV_III002980	CMU_011400	-	-	smin|symbB.v1.2.040919.t1	pmar|XP_002782628.1	-	-	-	-	-	-
10	TGME49_268830	hypothetical protein	ASAP-3 (F0 d?)	OG5_147463	Cvel_16485	Vbra_23050	NCLIV_037520	HHA_268830	ETH_00032380; ETH_00017665	SN3_00500200	PVP01_0828400	PF3D7_0311800	PBANKA_0409800	PY17X_0412300	PKNH_0830600	PCHAS_0410700	TA02515	TP03_0055	BBOV_III003520	CMU_026200	-	-	smin|symbB.v1.2.008811.t1	pmar|XP_002775812.1; pmar|XP_002775398.1	-	-	-	-	-	-
11	TGME49_223040	hypothetical protein	ASAP-4	OG5_147458	Cvel_1249	Vbra_17670	NCLIV_006060	HHA_223040	ETH_00038660	SN3_00700765	PVP01_0943500	PF3D7_1142800	PBANKA_0906200	PY17X_0907600	PKNH_0940700	PCHAS_0707400	TA17940	TP03_0605	BBOV_III001940	CMU_038530	-	-	smin|symbB.v1.2.012108.t1	pmar|XP_002785638.1; pmar|XP_002771103.1; pmar|XP_002771100.1	-	-	-	-	-	-
12	TGME49_247410	hypothetical protein	ASAP-5	OG5_153594	Cvel_9927	Vbra_16763	NCLIV_065310	HHA_247410	-	SN3_02500555	PVP01_0508900	PF3D7_0825400	PBANKA_0705200	PY17X_0705500	PKNH_1319400	PCHAS_0714500	TA18150	TP03_0769	BBOV_III000730	CMU_029630	-	-	smin|symbB.v1.2.001739.t1	pmar|XP_002781740.1; pmar|XP_002768044.1	-	-	-	-	-	-
13	TGME49_260180	hypothetical protein	ASAP-6	OG5_147472	Cvel_33208	Vbra_8465	NCLIV_026820	HHA_260180	ETH_00017205	SN3_03400175	PVP01_0207500	PF3D7_0107400	PBANKA_0206000	PY17X_0207400	PKNH_0206200	PCHAS_0204400	TA10780	TP04_0635	BBOV_III007280	CMU_028470	-	-		pmar|XP_002776776.1	-	-	-	-	-	-
14	TGME49_218940	hypothetical protein	ASAP-7	OG5_150525	Cvel_4217	Vbra_4019	NCLIV_061440	HHA_218940	ETH_00008250	SN3_00200025	PVP01_0519900	PF3D7_0815400	PBANKA_0715400	PY17X_0715600	PKNH_0505000	PCHAS_0724500	TA19720	TP01_0025	BBOV_I002640	CMU_018280	-	-	smin|symbB.v1.2.000849.t1	pmar|XP_002783280.1	-	-	-	-	-	-
15	TGME49_282180	hypothetical protein	ASAP-8	OG5_147455	Cvel_23801	Vbra_13736	NCLIV_023790	HHA_282180	ETH_00041215	SN3_00400090	PVP01_1137900	PF3D7_0611300	PBANKA_0109600	PY17X_0111200	PKNH_1139100	PCHAS_0110200	TA18110	TP03_0761	BBOV_III000600	CMU_008320	-	-		pmar|XP_002785293.1	-	-	-	-	-	-
16	TGME49_285510	hypothetical protein	ASAP-9	OG5_147432	Cvel_21091	Vbra_19525	NCLIV_014760	HHA_285510	ETH_00007500	SN3_00100160	PVP01_1331000	PF3D7_1417900	PBANKA_1024800	PY17X_1027200	PKNH_1340100	PCHAS_1025600	TA13675	TP02_0531	BBOV_II005910	CMU_022710	-	-		pmar|XP_002783659.1	-	-	-	-	-	-
17	TGME49_215610	hypothetical protein	ASAP-10	OG5_147473	Cvel_9679	-	NCLIV_052510	HHA_215610	ETH_00015200	SN3_01400600	PVP01_0941900	PF3D7_1141200	PBANKA_0907800	PY17X_0909200	PKNH_0939000	PCHAS_0709100	TA10680	TP04_0651	BBOV_III007490; BBOV_III007460	CMU_006100	-	-			-	-	-	-	-	-
18	TGME49_290030	hypothetical protein	ASAP-11	OG5_147425	Cvel_17739	Vbra_9857	NCLIV_042390	HHA_290030	-	SN3_00101465	PVP01_1111900	PF3D7_1360000	PBANKA_1136200	PY17X_1137700	PKNH_1111300	PCHAS_1135700	TA12215	TP02_0265	BBOV_II004850	-	-	-		pmar|XP_002773712.1	-	-	-	-	-	-
19	TGME49_310180	hypothetical protein	ASAP-12	OG5_151926	Cvel_5942	Vbra_8263	NCLIV_054280	HHA_310180	-	SN3_00501135	PVP01_0833600	PF3D7_0306600	PBANKA_0405000	PY17X_0407200	PKNH_0836100	PCHAS_0405900	TA19930	TP01_0071	-	-	-	-			-	-	-	-	-	-
20	TGME49_214930	hypothetical protein	ASAP-13	OG5_147414	Cvel_2187	Vbra_2766	NCLIV_051960	HHA_214930	-	SN3_03900105	PVP01_0609500	PF3D7_1024300	PBANKA_0508500	PY17X_0509600	PKNH_0608800	PCHAS_0508600	TA03095	TP01_0623	BBOV_IV003000	-	-	-	smin|symbB.v1.2.025163.t1		-	-	-	-	-	-
21	TGME49_245450	hypothetical protein	ASAP-14	OG5_147405	Cvel_18921	Vbra_7465	NCLIV_062710	HHA_245450	ETH_00006505	SN3_00400785	PVP01_1129400	PF3D7_0620100	PBANKA_1119300	PY17X_1120400	PKNH_1130200	PCHAS_1118800	TA14760	TP02_0722	BBOV_I004130	-	-	-	smin|symbB.v1.2.015683.t1	pmar|XP_002772062.1	-	-	-	-	-	-
22	TGME49_208440	hypothetical protein	ASAP-15	OG5_147410	-	-	NCLIV_003110	HHA_208440	ETH_00004265	SN3_00800530	PVP01_0733000	PF3D7_0934300	PBANKA_0835100	PY17X_0838500	PKNH_0733000	PCHAS_0835400	TA19140	TP01_0154	BBOV_IV001290	CMU_009570	-	-			-	-	-	-	-	-
23	TGME49_201800	hypothetical protein	ASAP-16	OG5_171233	Cvel_5893	Vbra_14980	NCLIV_022950	HHA_201800	ETH_00015495	SN3_00700620	-	-	-	-	-	-	TA13195	TP02_0442	BBOV_III005120	-	-	-			-	-	-	-	-	-
24	TGME49_225730	membrane protein	ASAP-17	OG5_162011	Cvel_17276	Vbra_16069	NCLIV_047080	HHA_225730	-	SN3_00102510	PVP01_1403900	PF3D7_1303000	PBANKA_1401500	PY17X_1403100	PKNH_1403200	PCHAS_1403400	-	-	-	-	-	-	smin|symbB.v1.2.007801.t1	pmar|XP_002788045.1	-	-	-	-	-	-
25	TGME49_263080	hypothetical protein	ASAP-18	OG5_191894	Cvel_28758	Vbra_2058	NCLIV_024830	HHA_263080	ETH_00034330	SN3_03300060	-	-	-	-	-	-	-	-	-	CMU_001170	-	-	smin|symbB.v1.2.009724.t1	pmar|XP_002768597.1	-	-	-	-	-	-
26	TGME49_263990	hypothetical protein	ASAP-19	OG5_239958	Cvel_14255	Vbra_8656	NCLIV_024070	HHA_263990	-	SN3_00500490	-	-	-	-	-	-	-	-	-	-	-	-			-	-	-	-	-	-
27	TGME49_270360	hypothetical protein	ASAP-20	OG5_240359	Cvel_21389	Vbra_20034	NCLIV_036300	HHA_270360	-	SN3_02500060	-	-	-	-	-	-	-	-	-	-	-	-			-	-	-	-	-	-
S.No	Species Name	Abbreviation		NOTE
				Orthologs were identified from data available from orthoMCL.org database. For species not inlcuded in the orthoMCL, ortholog finding was done using the ortholog assignment tool available from. A dash within the cell indicates that the ortholog cannot be identified in the species in question. Gene ID shown in RED FONT indicates that the gene was present in a different ortholog group in orthoMCLDB.…
1	T. gondii	Tgon
2	C. velia	Cvel
3	V. brassicaformis	Vbra
4	N. caninum	Ncan
5	H. hammondi	Hham
6	E. tenella	Eten
7	S. neurona	Sneu
8	G. niphandrodes	Gnip
9	P. vivax	Pviv
10	P. falciparum	Pfal
11	P. berghei	Pber
12	P. yoelii	Pyeo
13	P. knowlesi	Pkno
14	P. chabaudi	Pcha
15	T. annulata	Tann
16	T. parva	Tpar
17	B. bovis	Bbov
18	C. muris	Cmur
19	C. parvum	Cpar
20	C. hominis	Chom
21	T. thermophila	Tthe
22	A. thaliana	Atha
23	H. sapiens	Hsap
24	M. musculus	Mmus
25	C. reinhardtii	Crei
26	S. cerevisiae	Scer
27	S. minutum	Smin
28	P. marinus	Pmar
