# Supplementary material for: Highly diverged novel subunit composition of apicomplexan F-type ATP synthase identified from Toxoplasma gondii
Source: PLoS Biol. 2018 Jul 13;16(7):e2006128. doi: 10.1371/journal.pbio.2006128 (PMC6059495; doi:10.1371/journal.pbio.2006128)
Supplement: S1 Data — These data correspond to Fig 2D. The luminescence readout values from wt parental strain and TgATPβ-YFP-HA- and TgATPOSCP-YFP-HA-expressing transgenic parasites—which correspond to total cellular ATP after incubating in the presence/absence of glucose and atovaquone—are shown. The data were plotted after background correction of the log2 transformed values. TgATPβ, T. gondii ATP synthase β subunit; TgATPOSCP, T. gondii ATP synthase OSCP subunit; YFP-HA, yellow fluorescent protein plus hemagglutinin. (XLSX) [file pbio.2006128.s009.xlsx]

## Sheet: S1_Data
	Raw Data
	Glucose	Glutamine	Atovaquone	RH Parental strain			RH TgF1β-YFP			RH TgFOOSCP-YFP			Negative control
	+	+	-	58085.1	53754.2	51166.8	92317.1	62244.4	46385.5	56588.4	56451.8	51489.9	50	50	32
	+	+	+	40661.4	46176.9	39525.2	52838.8	56024.8	52884.2	50631.9	46799.4	41132.7
	-	+	-	62607.2	68183.5	49438.3	44794.8	55108.4	49266.6	32716.2	34842.3	40661.4
	-	+	+	889.911	910.492	967.258	902.415	812.173	798.015	620.19	733.089	597.984
	Log2 transformed
	Glucose	Glutamine	Atovaquone	RH Parental strain			RH TgF1β-YFP			RH TgFOOSCP-YFP			Negative control
	+	+	-	15.8259	15.7141	15.6429	16.4943	15.9257	15.5014	15.7882	15.7847	15.652	5.64386	5.64386	5
	+	+	+	15.3114	15.4949	15.2705	15.6893	15.7738	15.6905	15.6278	15.5142	15.328
	-	+	-	15.934	16.0571	15.5933	15.451	15.75	15.5883	14.9977	15.0886	15.3114
	-	+	+	9.79752	9.8305	9.91776	9.81765	9.66564	9.64027	9.27657	9.51784	9.22396
	Normalized to negative control
	Glucose	Glutamine	Atovaquone	RH Parental strain			RH TgF1β-YFP			RH TgFOOSCP-YFP
	+	+	-	10.3966	10.2849	10.2137	11.0651	10.4964	10.0721	10.359	10.3555	10.2228
	+	+	+	9.88213	10.0656	9.84125	10.2601	10.3445	10.2613	10.1985	10.085	9.89876
	-	+	-	10.5048	10.6279	10.1641	10.0218	10.3207	10.1591	9.56848	9.65931	9.88213
	-	+	+	4.36828	4.40127	4.48852	4.38841	4.23641	4.21103	3.84733	4.08861	3.79473
	Average and standard deviation			RH Parental strain		RH TgF1β-YFP		RH TgFOOSCP-YFP
	Glucose	Glutamine	Atovaquone	Average	Stdev	Average	Stdev	Average	Stdev
	+	+	-	10.2984	0.0922286	10.5445	0.498209	10.3124	0.0776582
	+	+	+	9.92968	0.119515	10.2886	0.0484138	10.0607	0.151341
	-	+	-	10.4323	0.240254	10.1672	0.149636	9.70331	0.161389
	-	+	+	4.41935	0.0621275	4.27862	0.0959261	3.91022	0.15671
